# Supplementary material for: Identification and Functional Analysis of Light-Responsive Unique Genes and Gene Family Members in Rice
Source: PLoS Genet. 2008 Aug 22;4(8):e1000164. doi: 10.1371/journal.pgen.1000164 (PMC2515340; doi:10.1371/journal.pgen.1000164)
Supplement: Table S1 — Complete Dataset from Light vs. Dark Experiments Carried out with the Rice NSF45K Microarray. Oligo_id is the name of the NSF 45K oligo; Locus_id is the TIGR version 5 gene model based on gene locus; FDR is adjusted p-value; log2 (Light/Dark) is log2 fold change value of average normalized spot intensity in the light over average normalized spot intensity in the dark; Avg_light intensity is average normalized spot intensity in the light; Avg_dark intensity is average normalized spot intensity in the dark; std_light is standard variation in the normalized intensity in the light of all replicates and std_dark is variation in the normalized intensity in the dark of all replicates. The numbers of ESTs in nineteen tissues such as callus, root, leaf, seedling, sheath, phloem, shoot, stem, flower, panicle, anthers, pistil, endosperm, immature seed, seed, suspension, mixed, unknown, and whole are prepared. Sum of total ESTs is the summation of ESTs related to a corresponding oligo. Full length cDNA is the cDNA accession number available in Knowledge-based Oryza Molecular biological Encyclopedia (KOME, http://red.dna.affrc.go.jp/cDNA/). GO_id indicates the GO identifier accessible at AmiGO (http://amigo.geneontology.org/cgi-bin/amigo/go.cgisession7122b1203889484). (8.19 MB XLS) [file pgen.1000164.s011.txt]

Oligo_id	Locus_id	Annotation	FDR	Log2 (light/dark)	Avr_light intensity	Avr_dark intensity	std_light	std_dark	Callus	Root	Leaf	Seedling	Sheath	Phloem	Shoot	Stem	Flower	Panicle	Anthers	Pistil	Endosperm	Immature seed	Seed	Suspension	Mixed	Unknown	Whole	sum	full length cDNA	GO
TR030001	LOC_Os01g01030.1	Monocopper oxidase precursor, putative, expressed	0.000447458	-0.499614232	172.44	295.24	48.23	109.57	2	1	2	0	0	0	1	0	0	5	0	2	0	0	0	0	0	0	0	13	AK101455	GO:0005507;GO:0005886;GO:0009505;GO:0009932;GO:0031225;GO:0046658
TR030002	LOC_Os01g01040.1;LOC_Os01g01040.2	Expressed protein	0.798041999	-0.037999085	661.42	661.58	61.18	44.60	8	2	7	0	0	0	6	0	3	5	0	3	0	0	16	0	8	6	1	65	AK067316	N/A
TR030003	LOC_Os01g01050.1;LOC_Os01g01050.2	R3H domain containing protein, expressed	0.026493148	0.245889665	423.77	332.32	56.75	80.33	0	0	9	0	0	0	4	0	0	0	0	4	0	0	0	0	0	0	1	18	AK121362	N/A
TR030004	LOC_Os01g01070.1;LOC_Os01g01070.2	Expressed protein	0.287456376	0.129613492	520.19	447.91	150.03	71.14	5	2	7	0	0	0	2	0	0	0	0	0	0	0	0	0	0	0	2	18	N/A	N/A
TR030005	LOC_Os01g01080.1;LOC_Os01g01080.2	Sphingosine-1-phosphate lyase, putative, expressed	0.004429793	-0.647915947	843.52	1363.50	137.00	429.17	39	15	35	0	0	0	20	0	0	15	0	0	0	0	3	0	2	7	9	145	AY972084;AK069828	GO:0004351;GO:0005516;GO:0006520;GO:0016831;GO:0004351;GO:0005516;GO:0006520;GO:0016831
TR030006	LOC_Os01g01090.1	Retrotransposon protein, putative, unclassified	0.007452685	0.364097617	160.08	98.41	82.15	48.77	0	0	0	0	0	0	0	0	0	0	0	0	0	0	0	0	0	0	0	0	N/A	N/A
TR030007	N/A	N/A	0.954737476	0.009814542	85.56	85.73	23.87	36.18	0	0	0	0	0	0	0	0	0	0	0	0	0	0	0	0	0	0	0	0	N/A	N/A
TR030008	LOC_Os01g01130.1	RNA, U transporter 1, putative, expressed	0.028263993	0.274749831	265.65	206.42	55.26	70.22	0	0	1	0	0	0	1	0	0	2	0	0	0	0	1	0	0	0	1	6	N/A	N/A
TR030009	LOC_Os01g01140.1	Hypothetical protein	0.987679037	0.002506196	81.30	81.10	22.27	30.27	0	0	0	0	0	0	0	0	0	0	0	0	0	0	0	0	0	0	0	0	N/A	N/A
TR030010	LOC_Os01g01150.1;LOC_Os01g01150.2	Filamin/ABP280 repeat family protein, expressed	0.056147162	0.300856436	944.84	717.05	263.20	226.41	17	2	6	0	0	0	5	0	4	7	0	2	1	2	5	0	1	0	2	54	AK122118;AK099952	GO:0000398;GO:0003676;GO:0003723;GO:0016607;GO:0000398;GO:0003676;GO:0003723;GO:0016607
TR030011	LOC_Os01g01160.1	Chaperone protein dnaJ 20, chloroplast precursor, putative, expressed	0.018094158	0.350487176	58.29	23.85	29.11	18.26	0	0	0	0	0	0	2	0	0	4	0	2	0	0	0	0	0	0	1	9	N/A	GO:0006457
TR030012	LOC_Os01g01170.1	Expressed protein	0.573664424	-0.069803605	80.90	94.55	19.49	48.70	2	0	0	0	0	0	0	0	0	1	0	0	0	0	0	0	0	0	0	3	AK103498	N/A
TR030013	LOC_Os01g01180.1	Expressed protein	0.206835266	-0.163287137	111.89	127.30	36.41	18.78	0	0	0	0	0	0	0	0	0	0	0	0	0	0	0	0	0	0	0	0	N/A	GO:0031225
TR030014	LOC_Os01g01190.1	Phosphoesterase family protein, putative, expressed	0.068833895	-0.181989298	80.25	107.72	25.85	28.81	12	1	0	0	0	0	2	0	1	2	0	0	0	0	0	0	1	0	0	19	AK101065	GO:0004629;GO:0005886;GO:0009395;GO:0016788
TR030015	LOC_Os01g01280.1	Expressed protein	2.96E-07	0.991616253	695.19	282.32	111.13	43.71	1	1	3	0	0	0	6	0	0	2	0	0	0	0	0	0	2	0	0	15	AK067320	GO:0009543
TR030016	LOC_Os01g01290.1	Histone-like transcription factor and archaeal histone family protein, expressed	0.094155759	0.215146443	162.15	122.22	32.93	48.07	0	0	0	0	0	0	0	0	0	0	0	8	0	0	0	0	0	2	0	10	N/A	GO:0003677;GO:0003700;GO:0005634;GO:0005737;GO:0006355;GO:0016602
TR030017	LOC_Os01g01302.1	Shikimate kinase family protein, expressed	9.37E-11	3.594502844	4104.35	229.15	304.94	14.24	5	0	12	0	0	0	11	0	2	1	0	0	0	0	0	0	0	1	12	44	AK064812;AK062086	GO:0016089
TR030018	LOC_Os01g01312.1	SNF2 domain-containing protein, putative, expressed	6.17E-05	0.721790714	480.24	239.78	52.51	51.95	4	0	0	0	0	0	0	0	0	1	0	6	0	0	0	0	0	2	1	14	AK064456;AB111944	GO:0003677;GO:0003678;GO:0003682;GO:0004386;GO:0005524;GO:0008283;GO:0009739;GO:0009908;GO:0016481;GO:0016568;GO:0016585;GO:0016887;GO:0048364
TR030019	LOC_Os01g01330.1	Retrotransposon protein, putative, Ty1-copia subclass, expressed	6.04E-06	1.253802652	405.26	111.66	30.45	53.41	0	0	1	0	0	0	0	0	0	1	0	0	0	0	0	0	0	0	0	2	N/A	N/A
TR030020	LOC_Os01g01340.1;LOC_Os01g01340.2	Cytokinin-repressed protein CR9, putative, expressed	3.73E-07	2.281327714	23167.21	5033.35	5430.59	1547.21	15	32	295	1	0	0	70	1	24	52	0	14	0	14	0	0	75	34	193	820	OSLIAA;AK120535;AK067670	N/A
TR030021	LOC_Os01g01350.1	SNF7 family protein, expressed	0.171485064	0.142827089	111.02	89.08	38.12	28.88	2	0	0	0	0	0	4	0	0	2	0	0	0	0	0	0	0	0	15	23	AK108287	N/A
TR030022	LOC_Os01g01360.1	POT family protein, expressed	0.083867496	0.243034511	247.63	192.42	82.14	49.08	7	0	1	0	0	0	4	0	1	0	0	0	0	0	0	0	6	1	1	21	AK070557;AK058723	GO:0005215;GO:0006857;GO:0015197;GO:0015833;GO:0016020
TR030023	LOC_Os01g01370.1	Expressed protein	0.543807922	-0.066552908	80.65	92.63	23.52	35.45	8	7	35	0	0	0	5	0	2	37	0	0	0	0	2	0	3	4	1	104	N/A	N/A
TR030024	LOC_Os01g01380.1	Expressed protein	0.011062337	0.389941627	427.64	295.96	103.72	123.22	10	7	36	0	0	0	5	0	4	37	0	0	0	0	2	0	2	4	1	108	AK070525	N/A
TR030025	LOC_Os01g01390.1	Expressed protein	0.017618986	0.265948209	304.96	230.87	48.40	47.50	17	6	0	0	0	0	7	0	3	5	0	2	0	0	6	0	3	1	0	50	AK102782	N/A
TR030026	LOC_Os01g01400.1	Expressed protein	0.505195092	-0.082765314	102.63	113.51	37.07	37.60	16	0	0	0	0	0	2	0	2	2	0	3	0	0	0	0	0	0	0	25	AK069975	N/A
TR030027	LOC_Os01g01420.1	Expressed protein	3.31E-05	1.066212378	691.01	254.87	249.51	79.49	3	0	11	0	0	0	3	0	2	5	0	0	1	0	6	0	2	1	4	38	AK072797	N/A
TR030028	LOC_Os01g01430.1	NAM, putative, expressed	0.004368593	-1.853573838	65.61	1112.83	32.76	1448.07	3	2	0	0	0	0	0	0	0	0	0	0	0	0	0	0	2	0	0	7	N/A	GO:0003700;GO:0007275
TR030029	LOC_Os01g01440.1	Hypothetical protein	0.201982396	0.136617013	108.86	91.39	50.94	49.29	0	0	0	0	0	0	0	0	0	0	0	0	0	0	0	0	0	0	0	0	N/A	N/A
TR030030	LOC_Os01g01470.1	No apical meristem protein, expressed	0.864071635	-0.029497119	112.10	109.51	36.32	31.31	0	0	0	0	0	0	0	0	0	111	0	0	8	2	0	0	1	0	0	122	N/A	GO:0003700;GO:0007275
TR030031	LOC_Os01g01484.1;LOC_Os01g01484.3	Light-mediated development protein DET1, putative, expressed	6.61E-05	1.2529709	667.60	197.39	323.95	67.95	2	0	6	2	0	0	2	0	3	7	0	6	0	0	3	0	1	1	8	41	N/A	GO:0005634;GO:0010100;GO:0005634;GO:0010100
TR030032	LOC_Os01g01484.1;LOC_Os01g01484.2;LOC_Os01g01484.3	Light-mediated development protein DET1, putative, expressed	1.42E-08	1.536395181	1270.11	350.14	300.54	113.48	5	0	10	4	0	0	4	0	5	11	0	10	0	0	5	0	3	3	14	74	AK100613;AK058683	GO:0005634;GO:0010100;GO:0005634;GO:0010100;GO:0005634;GO:0010100
TR030033	LOC_Os01g01510.1	Expressed protein	0.000839645	0.488016911	335.87	204.82	90.89	53.95	0	0	0	0	0	0	0	0	0	0	0	2	0	1	0	0	0	1	0	4	N/A	N/A
TR030034	LOC_Os01g01520.1	Transferase family protein, expressed	0.001714566	-0.599877998	156.08	292.83	46.11	126.04	12	17	2	0	0	0	11	1	5	8	0	0	0	0	0	0	6	5	0	67	AK121535	GO:0016740
TR030035	LOC_Os01g01570.1	Kinesin heavy chain, putative, expressed	0.70092502	0.063725193	87.66	83.52	65.92	68.73	4	0	13	0	0	0	0	0	2	9	0	0	0	0	0	0	0	0	1	29	N/A	GO:0003777;GO:0007017;GO:0007112;GO:0010245
TR030036	LOC_Os01g01590.1	Expressed protein	0.986359336	-0.003489697	114.88	113.26	49.84	53.59	0	0	0	0	0	0	0	0	0	0	0	0	0	0	0	0	0	0	0	0	N/A	N/A
TR030037	LOC_Os01g01600.1	Expressed protein	0.763749511	0.046544123	105.88	98.55	38.26	35.08	0	0	0	0	0	0	0	0	0	1	0	2	0	0	0	0	1	0	1	5	AK119493	GO:0003677;GO:0003700
TR030038	LOC_Os01g01610.1	Iron-sulfur cluster assembly accessory protein, expressed	0.015676485	-0.329878773	165.89	240.94	19.10	46.05	0	0	0	0	0	0	3	0	0	0	0	0	0	0	0	0	0	0	0	3	AK066672	GO:0005198;GO:0009570;GO:0016226
TR030039	LOC_Os01g01620.1	Ribokinase, putative, expressed	0.131713119	0.351495762	482.13	337.87	134.32	91.41	2	14	13	0	0	0	7	0	0	3	0	4	0	0	0	0	0	2	2	47	AK066907	GO:0004001;GO:0006169;GO:0016301
TR030040	LOC_Os01g01640.1	RER1A protein, putative, expressed	0.593547912	0.079227872	1425.16	1364.85	145.81	380.46	1	1	1	0	0	0	9	0	0	7	0	0	0	0	0	0	11	3	2	35	AK060999	GO:0005794;GO:0005801;GO:0006890;GO:0016021
TR030041	LOC_Os01g01650.1	Isoflavone reductase IRL, putative, expressed	8.23E-06	0.717977272	315.77	151.75	145.65	77.50	1	0	3	0	0	0	90	0	2	0	0	0	0	0	0	0	0	0	0	96	AK119550;AK104735;AK104669;AK104238;AK104189;AK098946;AK061325	GO:0006979
TR030042	LOC_Os01g01660.1	Isoflavone reductase IRL, putative, expressed	4.81E-06	2.085132275	1497.37	224.23	731.51	83.08	9	8	0	0	0	0	24	0	2	7	0	3	0	0	6	0	16	4	14	93	AY071920;AK109339;AK102701	GO:0006979
TR030043	LOC_Os01g01670.1	Expressed protein	0.589318319	0.097644389	346.21	309.81	23.37	66.49	1	0	0	0	0	0	0	0	0	1	0	2	0	0	0	0	2	0	0	6	N/A	N/A
TR030044	LOC_Os01g01680.1	Expressed protein	0.660594743	0.07085037	129.35	113.02	22.65	44.72	0	0	0	0	0	0	1	0	0	0	0	0	0	0	0	0	0	0	1	2	AK061314	GO:0005515
TR030045	LOC_Os01g01689.3	Phosphatidylinositol 3- and 4-kinase family protein, expressed	0.000635365	-0.456565922	584.83	822.86	145.17	223.48	0	0	4	0	0	0	0	0	1	0	0	0	0	0	0	0	0	0	0	5	N/A	GO:0000285;GO:0004428;GO:0006281;GO:0007004;GO:0007126;GO:0009793;GO:0010212;GO:0016303;GO:0043247
TR030046	LOC_Os01g01700.1	RING-box protein 1, putative, expressed	0.024641578	-0.308962915	567.93	723.65	136.88	204.51	9	2	1	0	0	0	5	0	1	13	0	0	0	1	0	0	15	0	0	47	AK119792;AK099287;AK073331;AK059300	GO:0000151;GO:0004842;GO:0005515;GO:0006511;GO:0009733;GO:0016567;GO:0019005;GO:0031463
TR030047	LOC_Os01g01710.1;LOC_Os01g01710.2	1-deoxy-D-xylulose 5-phosphate reductoisomerase, chloroplast precursor, putative, expressed	2.89E-08	3.198935928	2771.93	176.33	1351.15	76.70	9	6	27	0	0	0	23	0	10	9	0	2	1	0	0	0	0	1	23	111	AK099702;AK059692;AF367205	GO:0008299;GO:0009507;GO:0030604;GO:0008299;GO:0009507;GO:0030604
TR030048	LOC_Os01g01720.1;LOC_Os01g01720.2	Peroxisomal membrane anchor protein conserved region containing protein, expressed	0.001610164	0.607961611	895.21	535.08	129.64	144.93	14	12	16	0	0	0	14	0	6	16	0	0	0	0	4	0	15	3	2	102	AK105067;AK066969	GO:0005515;GO:0005777;GO:0005829;GO:0006625;GO:0007031;GO:0008565;GO:0005515;GO:0005777;GO:0005829;GO:0006625;GO:0007031;GO:0008565
TR030049	LOC_Os01g01730.1	Hypothetical protein	0.641569628	0.061655821	119.62	108.10	57.66	41.63	0	0	0	0	0	0	0	0	0	0	0	0	0	0	0	0	0	0	0	0	N/A	GO:0003676
TR030050	LOC_Os01g01740.1	Protein kinase, putative, expressed	0.161352789	-0.169300556	183.88	213.13	71.90	63.99	2	6	4	1	0	0	3	0	0	4	0	0	0	0	8	0	3	0	1	32	N/A	GO:0016301
TR030051	chr01:399685	N/A	0.982275992	-0.005712811	117.27	112.55	64.19	45.69	0	0	0	0	0	0	0	0	0	0	0	0	0	0	0	0	0	0	0	0	N/A	N/A
TR030052	LOC_Os01g01770.1	Exonuclease family protein, putative	0.037774917	0.261839424	144.47	96.26	59.30	33.35	0	0	0	0	0	0	0	0	0	0	0	0	0	0	0	0	0	0	0	0	N/A	GO:0004527;GO:0005622
TR030053	LOC_Os01g01780.1	Exostosin family protein, putative, expressed	0.261039532	-0.148478991	130.04	140.73	73.47	54.07	2	0	0	0	0	0	0	0	1	2	0	0	0	0	0	0	0	2	0	7	AK070027	GO:0003824;GO:0016020
TR030054	LOC_Os01g01790.1;LOC_Os01g01790.2	Expressed protein	0.982297406	0.004362635	2549.38	2610.08	778.69	959.68	8	1	42	0	0	0	9	0	4	5	0	0	1	1	2	0	2	3	11	89	AK070363;AK058708	N/A
TR030055	LOC_Os01g01800.1;LOC_Os01g01800.2	Expressed protein	0.000813688	-0.468323867	382.02	585.66	126.44	219.90	3	0	6	0	0	0	8	0	5	15	0	0	0	0	2	0	0	4	0	43	AK100813	N/A
TR030056	LOC_Os01g01820.1	Hypothetical protein	0.757297436	-0.044691451	17.64	24.66	15.31	27.06	14	1	16	1	0	0	2	1	1	3	0	4	0	0	0	0	8	2	1	54	N/A	N/A
TR030057	LOC_Os01g01830.1	Prolyl endopeptidase, putative, expressed	0.005798512	-0.29351376	240.15	318.50	102.81	152.01	13	1	14	1	0	0	1	1	1	4	0	4	0	0	0	0	8	2	1	51	N/A	GO:0004287;GO:0006508;GO:0008236
TR030058	AK071405	Putative prolyl endopeptidase related cluster	0.889450579	-0.019481289	582.61	592.88	182.55	209.90	0	0	0	0	0	0	0	0	0	0	0	0	0	0	0	0	0	0	0	0	AK071405	N/A
TR030059	LOC_Os01g01840.1	Helix-loop-helix DNA-binding domain containing protein, expressed	0.002026526	1.012713449	357.14	114.40	207.88	74.87	0	0	0	0	0	0	3	0	0	0	0	0	0	0	0	0	0	0	0	3	N/A	N/A
TR030060	LOC_Os01g01870.1	Helix-loop-helix DNA-binding domain containing protein, expressed	8.91E-05	0.805121402	313.58	134.28	136.62	50.98	0	0	8	0	0	0	11	0	4	4	0	0	0	0	0	0	3	0	2	32	AK070332	GO:0003677;GO:0003700;GO:0045449
TR030061	LOC_Os01g01880.1	Expressed protein	0.661869555	-0.053873358	106.60	114.16	68.10	68.95	0	0	0	0	0	0	0	0	0	0	0	0	0	0	0	0	1	0	0	1	AK111316	N/A
TR030062	LOC_Os01g01890.1	Expressed protein	0.047017651	0.239942316	135.47	98.40	73.64	52.65	3	0	0	0	0	0	1	0	0	3	0	0	0	0	2	0	0	0	1	10	AK102103	N/A
TR030063	LOC_Os01g01910.1	Hypothetical protein	0.859395051	-0.025001361	117.62	121.33	46.05	61.78	0	0	0	0	0	0	1	0	0	1	0	0	0	0	0	0	0	0	0	2	N/A	N/A
TR030064	LOC_Os01g01920.1	Metal-dependent phosphohydrolase HD domain-containing protein, putative, expressed	0.513130293	-0.076929359	14.90	21.94	11.90	12.58	8	0	2	0	0	0	3	0	0	4	0	1	0	0	2	0	1	3	2	26	N/A	GO:0003824
TR030065	LOC_Os01g01940.1	Expressed protein	0.93441649	0.016971318	161.92	138.13	97.06	68.13	0	0	0	0	0	0	1	0	0	0	0	0	0	0	0	0	1	0	0	2	AK058636	N/A
TR030066	LOC_Os01g01960.1	Paired amphipathic helix repeat family protein, expressed	2.90E-05	-0.952535942	1516.58	2978.01	626.18	671.79	22	2	35	0	0	0	0	0	1	4	1	1	0	0	0	0	0	1	11	78	AK121497	GO:0005634;GO:0006355
TR030067	LOC_Os01g01970.2	Expressed protein	0.325633136	-0.117217622	252.07	281.30	73.42	97.24	2	0	9	0	0	0	1	0	0	3	0	0	0	0	4	0	0	0	0	19	N/A	N/A
TR030068	LOC_Os01g01980.1	Hypothetical protein	0.726172345	0.042573619	93.64	91.27	60.31	67.87	0	0	0	0	0	0	0	0	0	0	0	0	0	0	0	0	0	0	0	0	N/A	N/A
TR030069	LOC_Os01g01990.1	Expressed protein	0.240471016	-0.163629041	89.32	117.21	50.18	69.09	0	0	0	0	0	0	0	0	0	0	0	0	0	0	0	0	0	0	0	0	N/A	N/A
TR030070	LOC_Os01g02000.1	EXS family protein, expressed	0.029771147	0.204597864	116.24	88.27	41.43	45.39	1	3	0	0	0	0	0	0	0	0	0	0	0	0	4	0	5	1	0	14	N/A	GO:0006817;GO:0016021
TR030071	LOC_Os01g02010.1	Expressed protein	0.001571405	0.657135825	324.77	163.70	96.39	43.14	0	1	0	0	0	0	1	0	0	2	0	0	0	0	1	0	4	0	0	9	AK109646	N/A
TR030072	LOC_Os01g02040.1	Transposon protein, putative, CACTA, En/Spm sub-class, expressed	0.032566832	0.262604303	220.82	162.51	101.11	62.71	6	10	4	2	0	0	3	0	2	14	0	1	0	0	0	0	24	2	1	69	AK101096	N/A
TR030073	LOC_Os01g02050.1	Phosphoenolpyruvate carboxylase 4, putative, expressed	0.088854285	0.174851907	123.10	100.07	65.11	68.81	19	0	2	0	0	0	3	0	25	11	0	0	0	0	1	0	33	1	1	96	AK100688	GO:0006099;GO:0008964
TR030074	LOC_Os01g02060.1	Leucine Rich Repeat family protein, expressed	0.984100159	-0.004048371	119.51	124.43	38.07	63.38	25	0	0	0	0	0	8	0	0	15	0	0	0	1	0	0	7	0	0	56	N/A	GO:0004872;GO:0005515;GO:0007165;GO:0008356;GO:0009860;GO:0010103;GO:0016324;GO:0031225
TR030075	LOC_Os01g02070.1	Pectinesterase inhibitor domain containing protein	0.892508722	0.021289889	63.86	66.04	35.66	48.83	0	0	0	0	0	0	0	0	0	0	0	0	0	0	0	0	0	0	0	0	N/A	N/A
TR030076	LOC_Os01g02080.1	Peptidyl-prolyl cis-trans isomerase cyclophilin-type family protein, putative, expressed	2.75E-07	2.328518415	2185.49	332.91	489.12	93.25	2	0	5	0	0	0	0	0	0	0	0	2	0	1	0	0	0	1	1	12	AK065672	GO:0003755;GO:0006457;GO:0009543
TR030077	AK067704	N/A	0.849998143	0.028307838	84.72	82.10	47.05	39.61	0	0	0	0	0	0	0	0	0	0	0	0	0	0	0	0	0	0	0	0	AK067704	N/A
TR030078	LOC_Os01g02100.1	HAT family dimerisation domain containing protein, expressed	0.001114655	-0.538809101	95.48	187.77	22.20	72.97	19	2	1	0	0	0	7	0	0	1	0	2	0	0	6	0	1	0	0	39	AK066455	GO:0003677
TR030079	LOC_Os01g02110.1	Helix-loop-helix DNA-binding domain containing protein, expressed	0.052664852	0.21863134	122.48	93.77	60.46	55.16	0	0	0	0	0	0	1	0	0	0	0	0	0	0	0	0	0	0	0	1	AK108587	GO:0003677;GO:0003700;GO:0005739;GO:0045449
TR030080	LOC_Os01g02120.1	MOTHER of FT and TF1 protein, putative, expressed	0.571092915	-0.085111307	51.62	61.94	15.40	17.04	0	0	0	0	0	0	0	0	0	11	0	0	0	0	0	0	2	0	1	14	AK110620	GO:0005515;GO:0008429;GO:0009744;GO:0009910;GO:0009911
TR030081	LOC_Os01g02130.1	Expressed protein	0.79367625	0.035155532	112.71	113.56	39.67	62.73	0	5	0	0	0	0	0	0	0	1	0	0	0	0	0	0	0	0	0	6	AK108920	N/A
TR030082	LOC_Os01g02140.1	Expressed protein	0.029278385	-0.252102037	78.74	124.88	42.23	61.95	3	0	9	0	0	0	29	0	1	1	0	6	0	0	0	0	15	1	0	65	N/A	N/A
TR030083	LOC_Os01g02170.1;LOC_Os01g02170.2	Expressed protein	0.165308595	0.237012079	173.21	133.27	75.44	30.75	13	0	0	0	0	0	1	0	2	0	0	0	0	0	0	0	1	0	1	18	AK100946;AK070580	N/A
TR030084	LOC_Os01g02180.1;LOC_Os01g02180.2	Expressed protein	0.002841457	-0.466769497	240.37	364.87	99.93	121.43	10	0	1	0	0	0	1	0	2	6	0	2	0	0	0	0	5	0	12	39	N/A	N/A
TR030085	LOC_Os01g02190.1	Major intrinsic protein, expressed	0.966087742	-0.008184126	108.36	123.35	45.47	91.20	0	0	0	0	0	0	0	0	0	2	6	0	0	0	0	0	0	1	0	9	AK106825	GO:0006810;GO:0015250;GO:0016020
TR030086	LOC_Os01g02200.1	Armadillo/beta-catenin repeat family protein, putative, expressed	8.22E-07	-1.600222699	1151.72	3879.94	219.64	1222.51	2	4	22	0	0	1	2	0	0	0	0	0	0	0	0	0	2	0	0	33	AK120201;AK058409	N/A
TR030087	LOC_Os01g02250.1	NB-ARC domain containing protein	0.910764526	-0.021445863	82.61	97.61	40.53	79.68	0	0	0	0	0	0	0	0	0	0	0	0	0	0	0	0	0	0	0	0	N/A	GO:0006952
TR030088	LOC_Os01g02260.1	Retrotransposon protein, putative, Ty3-gypsy subclass	0.734146868	-0.050397433	101.17	111.24	66.54	63.45	0	0	0	0	0	0	0	0	0	0	0	0	0	0	0	0	0	0	0	0	N/A	N/A
TR030089	LOC_Os01g02290.1	Ser/Thr receptor-like kinase, putative, expressed	0.000157444	-0.681755468	71.42	200.18	31.30	108.26	8	1	0	0	0	0	2	0	0	1	0	0	0	0	0	0	0	0	1	13	AF044260	GO:0004675;GO:0009621;GO:0016301
TR030090	LOC_Os01g02300.1	Receptor kinase ORK10, putative, expressed	0.009297796	-0.382627898	72.39	126.51	34.93	48.43	1	0	2	0	0	0	1	0	1	2	0	0	0	0	0	0	1	0	4	12	AK111565	GO:0004675;GO:0006071;GO:0008889;GO:0009621;GO:0016301
TR030091	LOC_Os01g02310.1	Thaumatin family protein, expressed	0.931978072	-0.012159152	143.95	151.17	74.03	63.97	0	0	0	0	0	0	0	0	0	0	0	0	0	0	0	0	0	0	0	0	N/A	GO:0004675;GO:0009621;GO:0016301;GO:0030246
TR030092	LOC_Os01g02320.1	TAK14, putative, expressed	0.784325797	-0.039312397	132.40	148.14	66.57	94.87	5	2	0	0	0	0	1	0	1	2	0	0	0	0	0	0	1	0	0	12	N/A	GO:0004675;GO:0006071;GO:0008889;GO:0009621;GO:0016301
TR030093	N/A	N/A	0.538192481	-0.086910131	114.90	137.18	31.16	61.82	0	0	0	0	0	0	0	0	0	0	0	0	0	0	0	0	0	0	0	0	N/A	N/A
TR030094	LOC_Os01g02340.1	Thaumatin family protein, expressed	0.760656051	-0.04500875	98.84	107.24	53.31	59.14	8	0	1	0	0	0	0	0	0	1	0	0	0	0	3	0	2	0	0	15	N/A	GO:0004675;GO:0009621;GO:0016301;GO:0030246
TR030095	LOC_Os01g02350.1	Receptor-like kinase ARK1AS, putative, expressed	0.807848589	0.037295963	157.95	151.41	64.68	26.13	1	0	0	0	0	0	2	0	0	0	0	0	0	0	0	0	1	0	0	4	N/A	GO:0004675;GO:0006071;GO:0008889;GO:0016301
TR030096	LOC_Os01g02360.1	LRK33, putative, expressed	0.905374419	-0.019421757	99.04	94.92	33.04	28.54	0	0	0	0	0	0	0	0	1	0	0	0	0	0	0	0	0	0	0	1	AK111700	GO:0004675;GO:0009621;GO:0016301
TR030097	LOC_Os01g02370.1	Receptor-like kinase ARK1AS, putative, expressed	0.000296985	0.52829975	233.03	121.21	46.57	29.64	0	0	0	0	0	0	1	0	0	0	0	0	0	0	0	0	0	0	0	1	AK068796	N/A
TR030098	LOC_Os01g02390.1;LOC_Os01g02390.2	TAK14, putative, expressed	0.000340029	-0.747693074	328.83	581.78	158.44	116.81	21	0	3	0	0	0	3	0	0	1	0	0	0	0	3	0	7	0	0	38	AY652891;AK068451	GO:0004675;GO:0006071;GO:0008889;GO:0009621;GO:0016301;GO:0004675;GO:0006071;GO:0008889;GO:0009621;GO:0016301
TR030099	N/A	N/A	0.898267399	0.02631811	139.54	124.11	50.41	30.07	0	0	0	0	0	0	0	0	0	0	0	0	0	0	0	0	0	0	0	0	N/A	N/A
TR030100	LOC_Os01g02410.1	Protein kinase domain containing protein, expressed	0.796321035	0.029798566	90.90	85.45	20.84	20.88	0	0	0	0	0	0	0	0	0	0	0	0	0	0	0	0	0	1	0	1	N/A	GO:0004675;GO:0006071;GO:0008889;GO:0009621;GO:0016301
TR030101	LOC_Os01g02420.1	LRK14, putative	0.881008233	0.02327819	78.54	73.75	22.07	15.53	0	0	0	0	0	0	0	0	0	0	1	0	0	0	0	0	0	0	0	1	N/A	GO:0004675;GO:0009621;GO:0016301
TR030102	LOC_Os01g02430.1	TAK14, putative, expressed	0.508139136	-0.091940324	31.18	46.71	30.46	42.72	1	0	0	0	0	0	0	0	0	0	0	0	0	0	0	0	0	0	1	2	N/A	GO:0004675;GO:0006071;GO:0008889;GO:0009621;GO:0016301
TR030103	LOC_Os01g02440.1	Ser/Thr receptor-like kinase, putative, expressed	0.761779969	0.04006278	104.24	97.05	36.25	40.81	0	0	0	0	0	0	0	0	0	0	0	0	0	0	0	0	0	0	0	0	N/A	GO:0004675;GO:0009621;GO:0016301
TR030104	LOC_Os01g02450.1	Hypothetical protein	0.655267565	-0.050878392	20.03	25.96	16.42	21.28	0	0	0	0	0	0	0	0	0	0	0	0	0	0	0	0	0	0	0	0	N/A	N/A
TR030105	LOC_Os01g02490.1	Hypothetical protein	0.663960038	0.097750588	155.62	142.24	16.36	60.29	0	0	8	0	0	0	0	0	0	0	0	2	0	0	0	0	0	1	0	11	N/A	N/A
TR030106	LOC_Os01g02500.1	Amidase family protein, putative	0.617349926	0.07212347	82.93	70.47	40.49	18.70	0	0	4	0	0	0	0	0	0	1	0	0	0	0	1	0	0	0	0	6	N/A	GO:0004040
TR030107	LOC_Os01g02550.1	Protein kinase domain containing protein, expressed	0.19669884	0.119374429	98.19	81.61	44.88	46.05	0	0	1	0	0	0	0	0	0	0	0	0	0	0	0	0	0	0	0	1	N/A	GO:0004675;GO:0006071;GO:0008889;GO:0009621;GO:0016301
TR030108	LOC_Os01g02560.1	Ser/Thr receptor-like kinase, putative, expressed	0.980754749	0.004011434	20.20	18.37	24.86	17.77	0	0	3	0	0	0	1	0	2	0	0	0	0	0	0	0	0	0	1	7	AK121074	GO:0004675;GO:0009621;GO:0016301
TR030109	LOC_Os01g02570.1	Receptor-like kinase, putative, expressed	0.47996575	0.224150794	208.72	113.06	203.40	34.61	0	0	0	0	0	0	0	0	0	0	0	0	0	0	0	0	0	0	1	1	N/A	GO:0004675;GO:0006071;GO:0008889;GO:0009621;GO:0016301
TR030110	LOC_Os01g02580.1	Receptor kinase ORK10, putative	0.205094594	0.18285846	118.70	98.05	25.74	33.28	0	0	0	0	0	0	0	0	0	0	0	0	0	0	0	0	0	0	0	0	N/A	GO:0004675;GO:0006071;GO:0008889;GO:0009621;GO:0016301
TR030111	N/A	N/A	0.281839452	0.143891954	154.43	135.47	36.86	50.15	0	0	0	0	0	0	0	0	0	0	0	0	0	0	0	0	0	0	0	0	N/A	N/A
TR030112	LOC_Os01g02610.1	Protein kinase domain containing protein	0.968184799	-0.006966931	97.06	97.56	24.78	29.86	0	0	0	0	0	0	0	0	0	0	0	0	0	0	0	0	0	0	0	0	N/A	GO:0004675;GO:0006071;GO:0008889;GO:0009621;GO:0016301
TR030113	N/A	N/A	0.592456074	-0.083309331	97.96	115.72	31.86	73.38	0	0	0	0	0	0	0	0	0	0	0	0	0	0	0	0	0	0	0	0	N/A	N/A
TR030114	LOC_Os01g02670.1	Retrotransposon protein, putative, Ty1-copia subclass, expressed	0.915557678	0.033794715	132.43	87.16	129.23	26.48	0	0	0	0	0	0	0	0	0	1	0	0	0	0	0	0	0	0	0	1	N/A	N/A
TR030115	N/A	N/A	0.995129511	0.001048216	86.65	88.66	31.88	43.83	0	0	0	0	0	0	0	0	0	0	0	0	0	0	0	0	0	0	0	0	N/A	N/A
TR030116	LOC_Os01g02690.1	Rust resistance kinase Lr10, putative	0.747963986	0.047751409	74.87	70.27	26.48	37.33	0	0	3	0	0	0	0	0	0	0	0	0	0	0	0	0	0	1	0	4	N/A	GO:0004675;GO:0009621;GO:0016301
TR030117	LOC_Os01g02700.1	TAK14, putative, expressed	0.000516938	0.375086041	164.91	101.00	62.91	58.23	0	0	3	0	0	0	4	0	0	0	0	0	0	0	0	0	0	0	0	7	AK066041	GO:0004675;GO:0006071;GO:0008889;GO:0009621;GO:0016301
TR030118	LOC_Os01g02710.1	LRk-type protein, putative	4.91E-05	1.230236952	367.32	86.74	175.78	34.11	0	0	4	0	0	0	0	0	0	0	0	0	0	0	0	0	0	0	0	4	N/A	N/A
TR030119	LOC_Os01g02720.1	Elongation factor Tu C-terminal domain containing protein, expressed	0.032191174	-0.203128212	777.08	878.94	231.45	287.22	11	0	2	0	0	0	0	0	1	2	0	2	0	0	1	0	0	0	2	21	AK121811	GO:0003746;GO:0005516;GO:0005739;GO:0008135
TR030120	LOC_Os01g02730.1	TAK14, putative, expressed	0.009984405	0.446656444	222.48	138.24	89.15	53.95	0	0	0	0	0	0	0	0	0	0	0	0	0	0	0	0	0	0	1	1	N/A	GO:0004675;GO:0006071;GO:0008889;GO:0009621;GO:0016301
TR030121	LOC_Os01g02740.1	Retrotransposon protein, putative, unclassified	0.780671298	-0.04680299	186.21	198.46	41.92	61.13	0	0	0	0	0	0	0	0	0	0	0	0	0	0	0	0	0	0	0	0	N/A	N/A
TR030122	LOC_Os01g02750.1	Receptor kinase LRK14, putative	0.660157201	0.055056677	107.39	101.41	33.89	43.41	1	0	0	0	0	0	1	0	0	0	0	0	0	0	0	0	0	0	0	2	N/A	GO:0004675;GO:0009621;GO:0016301
TR030123	LOC_Os01g02760.1	Receptor-like kinase, putative, expressed	0.084738459	0.257208401	248.62	196.17	82.00	43.93	0	0	0	0	0	0	0	0	0	0	0	0	0	0	0	0	0	0	0	0	N/A	GO:0004675;GO:0009621;GO:0016301
TR030124	LOC_Os01g02770.1	YRK1, putative, expressed	0.046288923	0.274875558	162.41	110.23	70.14	32.94	0	0	1	0	0	0	0	0	0	0	0	8	0	0	0	0	0	0	1	10	N/A	GO:0004675;GO:0009621;GO:0016301
TR030125	LOC_Os01g02780.1	TAK33, putative, expressed	0.748581862	0.043343336	102.10	94.49	34.54	23.28	0	0	0	0	0	0	11	0	0	0	0	0	0	0	0	0	0	0	0	11	AK120089	GO:0004675;GO:0006071;GO:0008889;GO:0009621;GO:0016301
TR030126	LOC_Os01g02790.1	Receptor kinase LRK14, putative, expressed	0.921209463	-0.014929614	99.42	99.02	24.99	26.41	0	0	0	0	0	0	0	0	0	0	0	0	0	0	0	0	0	0	0	0	N/A	GO:0004675;GO:0009621;GO:0016301
TR030127	LOC_Os01g02800.1	TAK14, putative, expressed	0.899259549	0.021116673	84.61	83.93	25.00	30.30	0	0	0	1	0	0	0	0	0	0	0	0	0	0	1	0	0	1	0	3	N/A	GO:0004675;GO:0006071;GO:0008889;GO:0009621;GO:0016301
TR030128	LOC_Os01g02810.1	Receptor kinase LRK14, putative	0.789807784	-0.040659439	95.38	98.70	49.52	35.86	0	0	0	0	0	0	0	0	0	0	0	0	0	0	0	0	0	0	0	0	N/A	GO:0004675;GO:0009621;GO:0016301
TR030129	LOC_Os01g02830.1	Receptor-like kinase ARK1AS, putative, expressed	0.84405112	0.028716259	93.38	87.36	41.75	34.43	0	0	0	0	0	0	2	0	5	0	0	0	0	0	0	0	1	0	0	8	AK065867	GO:0004675;GO:0006071;GO:0008889;GO:0009621;GO:0016301
TR030130	LOC_Os01g02840.1	LRK14, putative	0.507374356	0.082183904	101.10	89.45	49.25	49.35	0	0	0	0	0	0	0	0	0	1	0	0	0	0	0	0	0	0	0	1	N/A	GO:0004675;GO:0009621;GO:0016301
TR030131	LOC_Os01g02850.1	Hypothetical protein	0.248055317	0.141518863	135.26	112.71	51.74	50.97	0	0	0	0	0	0	0	0	0	0	0	0	0	0	0	0	0	0	0	0	N/A	N/A
TR030132	LOC_Os01g02860.1	Expressed protein	0.913265658	-0.020613699	130.08	128.70	54.78	38.76	0	0	0	0	0	0	0	0	0	0	0	0	0	0	0	0	0	0	0	0	N/A	N/A
TR030133	LOC_Os01g02870.1	Nodulin MtN21 family protein, putative, expressed	0.233124233	-0.370875726	910.96	1291.41	111.89	719.15	2	0	12	0	0	0	65	0	0	1	0	0	0	0	1	0	6	1	1	89	AK104611;AK104596;AK099425;AK061406;AK061369	GO:0016020
TR030134	CA765072	Putative DEAD/H box polypeptide 36 protein related cluster	2.38E-05	0.906396554	1169.89	538.64	292.05	81.19	0	0	0	0	0	0	0	0	0	0	0	0	0	0	0	0	0	0	0	0	N/A	N/A
TR030135	LOC_Os01g02890.1	Phosphatidyl serine synthase family protein	0.195245798	-0.168637765	132.43	148.09	52.99	34.14	0	0	0	0	0	0	1	0	0	3	0	4	0	0	0	0	0	1	1	10	AK065788	GO:0003882;GO:0006659
TR030136	LOC_Os01g02900.1	HGA6, putative, expressed	1.54E-07	1.941541244	919.89	152.47	134.80	44.60	2	10	6	0	0	0	5	0	0	4	0	0	0	0	0	0	5	1	0	33	N/A	N/A
TR030137	LOC_Os01g02910.1	Glycosyltransferase, putative, expressed	0.802365962	-0.035824578	173.13	169.72	48.80	30.41	0	0	0	0	0	0	0	0	0	4	0	0	0	0	0	0	1	0	0	5	N/A	N/A
TR030138	LOC_Os01g02920.1	Glycosyltransferase, putative, expressed	0.001163251	-0.744131071	269.98	507.28	90.22	122.06	1	4	0	0	0	0	3	0	1	0	0	2	0	0	1	0	6	1	1	20	AK070385	N/A
TR030139	LOC_Os01g02930.1	Glycosyltransferase, putative, expressed	0.005672455	-0.394404969	108.15	179.47	34.79	81.22	2	3	0	0	0	0	4	0	3	0	0	0	0	0	1	0	4	1	0	18	AK105948;AK071050	N/A
TR030140	LOC_Os01g02940.1;LOC_Os01g02940.2;LOC_Os01g02940.3	Glycosyltransferase, putative, expressed	0.000570315	0.496412866	365.74	210.76	111.94	66.21	20	7	16	0	0	0	13	2	5	36	46	10	0	0	2	0	8	11	1	177	N/A	N/A
TR030141	LOC_Os01g02950.1	Hypothetical protein	0.410041409	0.087410831	137.48	122.96	50.87	56.95	0	0	0	0	0	0	0	0	0	0	0	0	0	0	0	0	0	0	0	0	N/A	N/A
TR030142	LOC_Os01g02960.1	Expressed protein	3.55E-06	0.77919167	452.02	217.00	151.78	84.56	15	0	6	0	0	0	0	0	0	5	0	1	0	0	0	0	2	3	0	32	AK105256	N/A
TR030143	LOC_Os01g02980.1	Hypothetical protein	0.266849466	0.117123423	146.54	130.61	36.28	34.82	0	0	0	0	0	0	0	0	0	0	0	0	0	0	0	0	1	0	1	2	N/A	N/A
TR030144	LOC_Os01g02990.1	Hypothetical protein	0.523093516	-0.11182876	117.13	144.62	74.23	112.55	0	0	0	0	0	0	0	0	0	0	0	0	0	0	0	0	0	0	0	0	N/A	N/A
TR030145	LOC_Os01g03010.1	Hypothetical protein	0.466462227	0.071821003	42.62	41.08	32.14	37.43	0	0	0	0	0	0	0	0	0	0	0	0	0	0	0	0	0	0	0	0	N/A	N/A
TR030146	LOC_Os01g03020.1	Leucyl-tRNA synthetase, putative, expressed	0.000450077	0.468391144	409.94	240.08	195.60	107.70	0	0	4	0	0	0	4	0	0	1	0	0	0	0	0	0	1	1	0	11	N/A	GO:0004812;GO:0005524;GO:0006418
TR030147	LOC_Os01g03030.1	Alanyl-tRNA synthetase, putative, expressed	0.006646025	0.33525842	283.03	193.10	97.72	52.39	8	2	3	0	0	0	4	0	0	2	0	0	0	0	1	0	1	0	1	22	AK109436;AK104753;AK067022	N/A
TR030148	LOC_Os01g03040.1	Expressed protein	1.32E-08	2.856299592	3660.06	401.88	1180.83	214.32	0	1	3	0	0	0	1	0	1	1	0	0	0	0	0	0	0	2	1	10	AK070131	N/A
TR030149	LOC_Os01g03050.1	Oxidoreductase NAD-binding domain containing protein, expressed	0.146582404	-0.13688606	159.75	189.15	48.63	52.37	5	0	1	0	0	0	0	0	0	1	0	0	0	0	1	0	1	0	0	9	N/A	GO:0006118;GO:0016491
TR030150	LOC_Os01g03060.1;LOC_Os01g03060.2;LOC_Os01g03060.3	Expressed protein	6.68E-09	-2.870932754	449.74	4174.20	106.52	1500.34	24	15	77	3	0	0	16	6	0	20	0	4	3	3	0	0	0	4	12	187	AK067227	GO:0003723;GO:0006396;GO:0003723;GO:0006396;GO:0003723;GO:0006396
TR030151	LOC_Os01g03080.1	Expressed protein	0.3088055	-0.120414795	108.85	126.94	69.54	62.60	0	0	0	0	0	0	0	0	0	3	0	0	0	0	0	0	0	0	0	3	AK110709	N/A
TR030152	LOC_Os01g03090.1;LOC_Os01g03090.2	SLL2, putative, expressed	9.05E-06	-1.119028189	770.99	1745.51	292.14	488.85	23	2	15	0	0	0	14	0	11	13	0	0	0	2	0	0	8	3	3	94	AK100063;AK071475	N/A
TR030153	LOC_Os01g03110.1	Expressed protein	0.003020584	0.337263196	428.52	300.49	142.82	83.23	6	1	10	0	0	0	3	0	1	4	0	2	0	0	1	0	0	0	1	29	AK103404	N/A
TR030154	LOC_Os01g03130.1	Expressed protein	0.899099634	-0.020946973	245.64	253.14	24.43	63.42	1	3	1	0	0	0	0	1	0	2	0	0	0	0	0	0	6	0	1	15	N/A	N/A
TR030155	LOC_Os01g03144.1	ABC-2 type transporter family protein, expressed	0.00021971	0.431513803	852.56	585.04	196.68	142.25	4	12	3	0	0	0	1	1	0	3	0	1	0	0	1	0	10	0	2	38	AK120079	GO:0042626
TR030156	LOC_Os01g03160.1	Core-2/I-Branching enzyme family protein, expressed	0.025113075	-0.281641559	382.24	491.27	44.01	130.23	9	3	10	0	0	0	1	0	1	15	0	0	0	0	2	0	2	0	3	46	AK105432;AK069510	GO:0008375;GO:0016020;GO:0016021;GO:0016051;GO:0016757
TR030157	LOC_Os01g03170.1	Seven in absentia protein family protein, expressed	0.851400878	0.033291517	87.06	87.91	35.76	56.38	0	0	0	0	0	0	0	0	0	1	0	0	0	0	0	0	0	0	0	1	N/A	GO:0005634;GO:0006511;GO:0007275
TR030158	LOC_Os01g03180.1	Expressed protein	0.69838488	0.087753303	219.55	207.59	80.90	85.03	0	0	0	0	0	0	0	0	0	1	0	3	0	0	0	0	2	0	0	6	AK109465	N/A
TR030159	LOC_Os01g03190.1	Expressed protein	0.136354096	0.156032253	158.15	135.09	63.13	58.98	0	0	0	0	0	0	0	0	0	2	0	0	0	0	0	0	1	0	0	3	AK107171	GO:0005634;GO:0006511;GO:0007275
TR030160	LOC_Os01g03210.1	Hypothetical protein	0.613957251	-0.079827227	95.19	109.82	47.75	72.54	0	0	0	0	0	0	0	0	0	0	0	0	0	0	0	0	0	0	0	0	N/A	N/A
TR030161	LOC_Os01g03220.1	Hypothetical protein	0.004290626	0.326105901	138.94	90.06	38.93	43.81	0	0	0	0	0	0	0	0	0	0	0	0	0	0	0	0	0	0	0	0	N/A	N/A
TR030162	N/A	N/A	0.938777234	-0.013124658	107.00	113.57	52.76	73.61	0	0	0	0	0	0	0	0	0	0	0	0	0	0	0	0	0	0	0	0	N/A	N/A
TR030163	LOC_Os01g03250.1	Hypothetical protein	0.910993366	0.021173004	111.90	103.72	66.39	43.12	0	0	0	0	0	0	0	0	0	0	0	0	0	0	0	0	0	0	0	0	N/A	N/A
TR030164	LOC_Os01g03260.1	Hypothetical protein	0.901256777	0.01815654	103.07	101.76	66.22	60.84	0	0	0	0	0	0	0	0	0	0	0	0	0	0	0	0	0	0	0	0	N/A	N/A
TR030165	LOC_Os01g03270.1	Hypothetical protein	0.221577065	0.118019422	96.03	79.81	51.51	40.91	0	0	0	0	0	0	0	0	0	0	0	0	0	0	0	0	0	0	0	0	N/A	GO:0005634;GO:0005739;GO:0006511;GO:0007275
TR030166	LOC_Os01g03290.1	Seven in absentia protein family protein	0.252492914	0.165064843	120.30	92.78	44.48	46.69	0	0	0	0	0	0	0	0	0	0	0	0	0	0	0	0	0	0	0	0	N/A	GO:0005634;GO:0006511;GO:0007275
TR030167	LOC_Os01g03300.1	Seven in absentia protein family protein	0.606320816	-0.072318817	154.44	162.51	106.96	101.22	0	0	0	0	0	0	0	0	0	0	0	0	0	0	0	0	0	0	0	0	N/A	GO:0005634;GO:0006511;GO:0007275
TR030168	LOC_Os01g03310.1	Bowman-Birk type bran trypsin inhibitor precursor, putative, expressed	0.725787599	-0.069849192	1468.71	1584.11	427.89	723.52	1	1	15	0	0	0	7	0	3	3	0	0	0	0	0	0	0	1	7	38	AK104671;AK104410;AK070467	N/A
TR030169	LOC_Os01g03320.1	Bowman-Birk type bran trypsin inhibitor precursor, putative, expressed	0.007952032	1.693548491	1407.00	246.67	1272.74	72.73	5	0	4	0	0	0	8	0	0	1	0	0	0	0	0	0	1	2	7	28	AK065846;AK060800	N/A
TR030170	LOC_Os01g03360.1	Bowman-Birk type bran trypsin inhibitor precursor, putative, expressed	1.59E-10	-5.367448043	328.51	19892.92	167.54	13209.15	6	18	18	1	0	0	17	0	1	13	0	21	3	0	4	0	0	13	3	118	OSU76004;AB098712	N/A
TR030171	LOC_Os01g03370.1	Protein kinase domain containing protein	0.715273424	-0.054351147	117.63	130.63	101.95	110.13	0	0	0	0	0	0	0	0	0	0	0	0	0	0	0	0	0	0	0	0	N/A	GO:0004672;GO:0005524;GO:0006468;GO:0016301
TR030172	LOC_Os01g03380.1	Bowman-Birk type bran trypsin inhibitor precursor, putative	0.000528728	-0.843901362	82.61	259.34	32.61	164.26	0	0	0	0	0	0	2	0	0	0	0	0	0	0	0	0	0	0	0	2	N/A	N/A
TR030173	LOC_Os01g03400.1	Ubiquitin ligase sina, putative	0.898269097	-0.030548917	104.47	106.28	49.23	54.72	0	0	0	0	0	0	0	0	0	0	0	0	0	0	0	0	0	0	0	0	N/A	GO:0005634;GO:0006511;GO:0007275
TR030174	LOC_Os01g03410.1	Hypothetical protein	0.037536617	-0.519171162	169.57	267.07	151.00	73.76	0	0	0	0	0	0	0	0	0	0	0	0	0	0	0	0	0	0	0	0	N/A	GO:0005634;GO:0006511;GO:0007275
TR030175	LOC_Os01g03420.1	Seven in absentia protein family protein	0.943745678	-0.011011197	93.20	98.02	42.33	49.11	0	0	0	0	0	0	0	0	0	0	0	0	0	0	0	0	0	0	0	0	N/A	GO:0005634;GO:0006511;GO:0007275
TR030176	LOC_Os01g03429.1	Hypothetical protein	0.763519701	-0.048014473	69.32	73.02	40.73	38.97	0	0	0	0	0	0	0	0	0	0	0	0	0	0	0	0	0	0	0	0	N/A	GO:0005634;GO:0006511;GO:0007275
TR030177	LOC_Os01g03440.1	Hypothetical protein	0.410633051	-0.094040511	76.99	95.88	50.58	70.00	0	0	0	0	0	0	0	0	0	0	0	0	0	0	0	0	0	0	0	0	N/A	N/A
TR030178	LOC_Os01g03480.1	Expressed protein	0.41576997	-0.107419466	98.09	117.07	41.44	31.46	8	0	0	0	0	0	0	0	0	0	0	0	0	0	0	0	0	0	0	8	N/A	N/A
TR030179	LOC_Os01g03490.1	Heavy metal-associated domain containing protein, expressed	1.55E-06	-1.807180104	95.13	595.01	48.84	220.26	17	0	2	0	0	0	7	1	1	10	0	0	0	0	0	0	3	1	0	42	AK105015;AK103550	GO:0046872
TR030180	LOC_Os01g03500.1	Expressed protein	0.01220439	-0.317244895	186.98	265.42	77.13	109.17	3	0	0	0	0	0	0	0	0	1	0	0	0	0	0	0	0	0	0	4	AK121965	N/A
TR030181	LOC_Os01g03510.1	66 kDa stress protein, putative, expressed	1.93E-06	-1.31875559	199.87	644.34	54.71	142.13	10	5	0	0	0	0	6	0	11	13	0	0	0	0	2	0	2	2	1	52	AK121927	GO:0000166
TR030182	LOC_Os01g03520.1	Ubiquitin-conjugating enzyme family protein, expressed	0.732914031	-0.05486502	438.43	451.01	109.58	148.20	7	0	5	0	0	0	1	0	1	2	0	2	0	0	1	0	2	2	2	25	AK103631	GO:0004840
TR030183	LOC_Os01g03530.1	Multicopper oxidase family protein, expressed	0.38102745	-0.121517337	99.07	122.79	78.91	85.09	0	7	0	1	0	0	1	0	0	1	0	0	0	0	1	0	3	0	1	15	AK106990	GO:0005507
TR030184	N/A	N/A	0.097055785	0.191100739	155.79	123.17	52.49	55.54	0	0	0	0	0	0	0	0	0	0	0	0	0	0	0	0	0	0	0	0	N/A	N/A
TR030185	LOC_Os01g03549.1	Spore coat protein A, putative, expressed	2.34E-06	2.089124192	881.15	101.40	315.04	29.39	2	0	8	0	0	0	6	0	3	1	0	2	0	0	0	0	3	2	3	30	AK121464	GO:0005507
TR030186	LOC_Os01g03570.1	X1, putative, expressed	0.270019097	0.156708808	232.22	200.38	130.82	84.26	3	0	2	0	0	0	3	0	0	2	0	0	0	0	0	0	0	3	0	13	N/A	N/A
TR030187	N/A	N/A	0.665718285	0.068071509	107.56	102.51	26.47	57.22	0	0	0	0	0	0	0	0	0	0	0	0	0	0	0	0	0	0	0	0	N/A	N/A
TR030188	LOC_Os01g03630.1	Multicopper oxidase family protein, expressed	0.974586724	0.006304034	161.14	165.22	49.80	44.95	0	1	0	0	0	0	1	0	0	1	0	0	0	0	3	0	5	0	0	11	AK105526	GO:0005507
TR030189	LOC_Os01g03640.1	Multicopper oxidase family protein, expressed	0.274832649	-0.119937067	100.08	121.00	46.06	57.86	0	4	0	0	0	0	0	0	0	0	0	0	0	0	0	0	0	0	0	4	N/A	GO:0005507
TR030190	LOC_Os01g03650.1	SufB/sufD domain containing protein, expressed	0.021249197	0.311095298	740.13	553.23	226.74	116.62	1	0	11	0	0	0	3	0	1	2	0	0	0	0	0	0	0	3	3	24	AK068846	GO:0005215;GO:0006810;GO:0009536;GO:0009793;GO:0010027
TR030191	LOC_Os01g03660.3	Myb-like DNA-binding domain containing protein, expressed	0.468548405	0.083510676	198.04	179.71	22.61	13.29	2	0	2	0	0	0	0	0	0	2	0	0	0	0	0	0	0	0	1	7	N/A	GO:0003677;GO:0003700;GO:0006355;GO:0009611;GO:0009800;GO:0009845;GO:0009892;GO:0010026;GO:0010224;GO:0016481
TR030192	LOC_Os01g03660.2	Myb-like DNA-binding domain containing protein, expressed	0.79822172	-0.032924607	101.06	105.39	32.11	37.86	0	0	1	0	0	0	0	0	0	0	0	0	0	0	0	0	0	0	0	1	N/A	GO:0003677;GO:0003700;GO:0006355;GO:0009611;GO:0009800;GO:0009845;GO:0009892;GO:0010026;GO:0010224;GO:0016481
TR030193	LOC_Os01g03660.1	Myb-like DNA-binding domain containing protein, expressed	0.926616907	-0.013520775	19.91	22.95	24.55	23.98	0	0	0	0	0	0	0	0	0	0	0	0	0	0	0	0	0	0	0	0	N/A	GO:0003677;GO:0003700;GO:0006355;GO:0009611;GO:0009800;GO:0009845;GO:0009892;GO:0010026;GO:0010224;GO:0016481
TR030194	LOC_Os01g03670.1	NAD dependent epimerase/dehydratase family protein, expressed	0.524590531	-0.112123683	120.70	142.48	60.93	106.44	0	0	0	0	0	0	0	0	0	10	104	0	0	0	0	0	0	10	0	124	AK106870	GO:0004022;GO:0016491
TR030195	LOC_Os01g03680.1	Bowman-Birk serine protease inhibitor family protein, expressed	0.877192538	-0.032286522	115.74	112.75	39.77	20.08	10	27	2	0	0	0	6	0	0	17	0	2	0	0	2	0	39	2	4	111	AK105455;AK102138	N/A
TR030196	LOC_Os01g03690.1	Serine/threonine-protein kinase receptor precursor, putative, expressed	0.915936905	0.019632545	175.15	162.91	36.21	31.47	0	0	0	0	0	0	0	0	1	0	0	0	0	0	0	0	0	0	1	2	AK072972	GO:0004672;GO:0005524;GO:0005739;GO:0006468;GO:0016301
TR030197	LOC_Os01g03710.1;LOC_Os01g03710.2	Mannose-6-phosphate isomerase, class I family protein, expressed	0.007220842	-0.398328549	129.34	209.00	24.29	47.84	0	0	0	0	0	0	2	0	2	4	0	0	0	0	0	0	1	3	13	25	AK070177	GO:0004476;GO:0005975;GO:0007568;GO:0009416;GO:0009744;GO:0004476;GO:0005975;GO:0007568;GO:0009416;GO:0009744
TR030198	LOC_Os01g03720.1	Myb-like DNA-binding domain containing protein, expressed	0.076200018	-0.251969077	99.99	139.55	33.44	50.42	0	0	0	0	0	0	1	0	0	1	0	0	0	0	0	0	2	0	0	4	AK107424	GO:0003677;GO:0003700;GO:0006355;GO:0009737;GO:0045449
TR030199	LOC_Os01g03740.1	S1/P1 Nuclease family protein, expressed	0.047928799	0.205549836	150.08	111.21	25.64	40.14	0	0	0	0	0	0	3	0	0	0	0	0	0	0	0	0	0	0	1	4	AK071917	GO:0000014;GO:0003676;GO:0004519;GO:0006308;GO:0016891;GO:0048443
TR030200	LOC_Os01g03730.1	S1/P1 Nuclease family protein, expressed	0.366985085	-0.590945695	795.92	1554.00	238.22	930.01	0	4	8	0	0	0	3	0	0	2	0	3	0	0	0	0	1	2	4	27	AK059608	GO:0000014;GO:0003676;GO:0004519;GO:0006308;GO:0016891;GO:0048443
TR030201	LOC_Os01g03750.1	Expressed protein	0.000863735	0.400154511	249.86	161.91	48.71	30.76	1	0	0	0	0	0	0	0	0	2	0	0	0	0	0	0	3	0	0	6	N/A	GO:0009941
TR030202	LOC_Os01g03760.1;LOC_Os01g03760.2	Expressed protein	0.641287049	0.067762051	316.85	289.13	79.51	79.17	31	18	34	0	0	0	17	2	12	22	0	18	2	0	14	0	9	10	51	240	AK121214;AK059332	N/A
TR030203	LOC_Os01g03800.1	Transposon protein, putative, Mutator sub-class	0.686046521	-0.062399418	86.55	92.44	29.24	30.20	0	0	0	0	0	0	0	0	0	0	0	0	0	0	0	0	0	0	0	0	N/A	N/A
TR030204	LOC_Os01g03810.1	Expressed protein	0.451679538	0.117792901	120.60	107.64	19.91	46.03	2	2	4	0	0	0	13	1	2	0	0	0	0	0	0	0	0	0	2	26	AK061534	N/A
TR030205	LOC_Os01g03820.1	C2 domain containing protein, expressed	1.75E-06	1.977277848	2471.73	488.15	980.52	129.03	0	1	0	0	0	0	5	0	1	1	0	0	0	0	0	0	0	0	4	12	AK120447	N/A
TR030206	LOC_Os01g03840.1	Expressed protein	0.575257203	-0.079790702	104.90	122.93	32.62	72.60	1	0	0	0	0	0	0	0	0	2	0	0	0	0	0	0	0	0	0	3	N/A	GO:0003676;GO:0003700;GO:0005634;GO:0008270;GO:0009908;GO:0009965;GO:0010093;GO:0010158
TR030207	LOC_Os01g03850.1	Hypothetical protein	0.967791678	0.00714855	91.64	90.62	12.78	22.88	0	0	0	0	0	0	0	0	0	0	0	0	0	0	0	0	0	0	0	0	N/A	N/A
TR030208	LOC_Os01g03870.1	Expressed protein	0.000227246	-0.828546483	121.58	312.47	20.53	136.11	2	0	1	0	0	0	4	0	0	3	0	3	0	0	3	0	0	2	3	21	AK099326;AK066377	N/A
TR030209	LOC_Os01g03890.1	Seed specific protein Bn15D17A, putative	0.705812651	-0.062608031	97.64	114.05	44.49	83.19	0	0	0	0	0	0	0	0	0	0	0	0	0	0	0	0	0	0	0	0	N/A	N/A
TR030210	LOC_Os01g03900.1	Expressed protein	0.698457654	0.048446226	23.23	19.03	20.91	16.65	0	0	0	0	0	0	0	0	0	1	0	0	0	0	0	0	4	0	0	5	AK107910	N/A
TR030211	LOC_Os01g03914.1;LOC_Os01g03914.2	Metal tolerance protein C3, putative, expressed	2.00E-06	-2.104681644	506.78	2728.46	107.61	1253.33	78	13	33	0	0	0	27	0	16	32	0	37	2	0	9	0	14	3	5	269	AK061853	GO:0006812;GO:0008324;GO:0015562;GO:0016020;GO:0006812;GO:0008324;GO:0015562;GO:0016020
TR030212	N/A	N/A	0.709127474	-0.056403516	105.02	117.41	43.12	48.05	0	0	0	0	0	0	0	0	0	0	0	0	0	0	0	0	0	0	0	0	N/A	N/A
TR030213	LOC_Os01g03930.1	Hypothetical protein	0.903667646	-0.017406498	69.35	70.20	36.83	28.86	0	0	0	0	0	0	0	0	0	0	0	0	0	0	0	0	0	0	0	0	N/A	N/A
TR030214	LOC_Os01g03950.1	Alpha-D-xylosidase, putative, expressed	0.178146199	0.310979441	327.95	180.28	309.38	66.74	97	59	5	0	0	0	9	0	8	103	0	0	0	0	0	0	134	2	2	419	AK102309;AK063966	GO:0004553;GO:0009826;GO:0015926;GO:0030244
TR030215	LOC_Os01g03960.1	Hypothetical protein	0.967204379	-0.006028667	157.13	152.92	29.37	22.48	0	0	0	0	0	0	0	0	0	0	0	0	0	0	0	0	0	0	0	0	N/A	N/A
TR030216	LOC_Os01g03970.1	Hypothetical protein	0.355261164	-0.098420973	117.08	131.20	46.37	77.09	0	0	0	0	0	0	0	0	0	0	0	0	0	0	0	0	0	0	0	0	N/A	N/A
TR030217	LOC_Os01g03980.1	Expressed protein	0.434425013	0.096561537	312.15	275.91	14.37	47.44	1	0	0	0	0	0	3	0	0	7	0	2	0	0	0	0	3	1	1	18	AK105373	N/A
TR030218	LOC_Os01g04000.1	Hypothetical protein	0.788969201	0.045347984	83.35	79.08	47.22	35.05	0	0	0	0	0	0	0	0	0	0	0	0	0	0	0	0	0	0	0	0	N/A	N/A
TR030219	LOC_Os01g04020.2	AP2 domain containing protein, expressed	0.010081054	0.308229049	293.40	213.06	93.61	83.39	179	15	69	0	0	0	61	4	26	184	2	12	0	0	5	0	58	2	3	620	N/A	GO:0003677;GO:0003700;GO:0005515;GO:0005634;GO:0006355;GO:0009735;GO:0009887;GO:0010084
TR030220	LOC_Os01g04030.1	Signal peptidase subunit family protein, expressed	0.021921699	-0.270173947	218.38	275.28	33.87	32.23	7	4	3	0	0	0	2	0	5	2	0	4	1	0	0	0	3	2	0	33	N/A	GO:0006465;GO:0009003
TR030221	LOC_Os01g04040.1	Bowman-Birk type wound-induced proteinase inhibitor WIP1 precursor, putative	0.157479596	0.122166892	128.60	106.60	35.52	29.18	0	0	0	0	0	0	0	0	0	0	0	0	0	0	0	0	0	0	0	0	N/A	N/A
TR030222	LOC_Os01g04050.1	Bowman-Birk type wound-induced proteinase inhibitor WIP1 precursor, putative, expressed	0.014125532	-1.192095376	1698.00	3626.34	915.18	925.73	8	1	16	1	0	0	18	0	1	1	0	9	0	0	0	1	1	3	7	67	AK059239;AB059238	N/A
TR030223	LOC_Os01g04070.1	Leucine Rich Repeat family protein, expressed	0.782422674	0.039046084	134.11	116.12	53.87	34.48	0	0	6	0	0	0	0	0	0	0	0	0	0	0	0	0	0	0	0	6	N/A	GO:0005515;GO:0006952;GO:0007165;GO:0016301
TR030224	LOC_Os01g04080.1	Expressed protein	0.404694938	-0.095572694	84.61	100.14	48.35	58.07	0	0	0	0	0	0	0	0	0	4	0	0	0	0	0	0	0	0	0	4	AK108153	N/A
TR030225	LOC_Os01g04090.1	Expressed protein	0.293011707	0.121283689	92.31	73.17	39.04	18.88	0	0	0	0	0	0	0	0	0	1	0	0	0	0	0	0	3	0	0	4	AK106795	N/A
TR030226	N/A	N/A	0.627826868	-0.070872363	113.82	127.55	38.38	64.54	0	0	0	0	0	0	0	0	0	0	0	0	0	0	0	0	0	0	0	0	N/A	N/A
TR030227	LOC_Os01g04120.1	Expressed protein	0.044207357	-0.187303168	135.70	170.83	35.78	45.46	0	17	4	0	0	0	0	0	0	1	0	0	0	0	0	0	5	1	1	29	N/A	GO:0003676;GO:0003700;GO:0008270;GO:0045449
TR030228	LOC_Os01g04130.1	Peptidyl-tRNA hydrolase family protein, expressed	5.30E-05	0.706167365	843.10	474.00	186.43	146.58	0	5	4	0	0	0	1	0	0	1	0	0	0	0	0	0	0	1	4	16	AK068422	GO:0004045;GO:0006412
TR030229	LOC_Os01g04160.1	Expressed protein	0.050647633	-0.19092444	132.59	161.10	32.78	25.80	7	3	0	0	0	0	1	0	0	4	0	0	0	0	0	0	11	0	1	27	AK109801;AK108760	N/A
TR030230	LOC_Os01g04170.1	Expressed protein	0.567572329	-0.077117366	73.49	84.40	18.41	35.17	0	0	0	0	0	0	1	0	0	2	0	0	0	0	0	0	2	2	0	7	AK060424	N/A
TR030231	LOC_Os01g04180.1	Hypothetical protein	0.269486847	-0.121710014	132.54	150.34	38.21	45.44	0	0	0	0	0	0	0	0	0	0	0	0	0	0	0	0	0	0	0	0	N/A	N/A
TR030232	TA9204_4530	Putative hexose transporter related cluster	0.453905164	-0.083602218	114.86	124.16	37.29	43.92	0	0	0	0	0	0	0	0	0	0	0	0	0	0	0	0	0	0	0	0	N/A	N/A
TR030233	LOC_Os01g04200.2	Metallo-beta-lactamase superfamily protein, expressed	0.001754915	-0.569366718	422.61	683.46	109.94	180.54	5	0	4	0	0	0	3	0	2	2	0	0	0	0	2	0	3	2	2	25	AK101232	GO:0003824;GO:0008152
TR030234	LOC_Os01g04200.1;LOC_Os01g04200.3	Metallo-beta-lactamase superfamily protein, expressed	0.05808471	-0.203575719	209.55	258.17	86.94	80.96	6	0	7	0	0	0	2	0	4	3	0	0	0	0	2	0	3	3	2	32	AK101585	GO:0003824;GO:0008152;GO:0003824;GO:0008152
TR030235	LOC_Os01g04210.1	Hypothetical protein	0.117967827	-0.163283253	132.93	162.42	33.00	55.53	0	0	0	0	0	0	0	0	0	0	0	0	0	0	0	0	0	0	0	0	N/A	N/A
TR030236	LOC_Os01g04220.1	Hypothetical protein	0.938228092	-0.010938166	51.04	52.36	26.04	23.35	0	0	0	0	0	0	0	0	0	0	0	0	0	0	0	0	0	0	0	0	N/A	N/A
TR030237	LOC_Os01g04230.1	Leucine Rich Repeat family protein, expressed	0.998808886	-0.000291621	113.51	112.50	28.21	22.54	0	1	1	0	0	0	0	0	0	3	0	0	0	0	0	0	0	1	1	7	N/A	GO:0004674;GO:0005524;GO:0006468;GO:0007169;GO:0016301
TR030238	N/A	N/A	0.980274202	0.005266247	108.97	112.37	52.73	63.96	0	0	0	0	0	0	0	0	0	0	0	0	0	0	0	0	0	0	0	0	N/A	N/A
TR030239	LOC_Os01g04250.1	Expressed protein	0.663960038	-0.04691621	101.06	108.27	49.80	49.39	2	0	0	0	0	0	1	0	0	0	0	0	0	0	0	0	0	0	0	3	AK102394;AK059156	N/A
TR030240	LOC_Os01g04260.1	Delta-7-sterol-C5, putative, expressed	1.22E-08	2.192957017	1477.37	238.10	203.81	81.36	27	4	2	0	0	0	8	0	5	10	0	0	0	0	4	0	8	0	2	70	AK111908	GO:0000248;GO:0009826;GO:0016126;GO:0016132
TR030241	LOC_Os01g04270.1	Hypothetical protein	0.509108506	0.082538213	126.18	115.17	66.42	76.71	0	0	0	0	0	0	0	0	0	0	0	0	0	0	0	0	0	0	0	0	N/A	N/A
TR030242	LOC_Os01g04280.1	Calmodulin-binding protein, putative, expressed	0.851278041	0.024785702	27.47	28.44	18.24	24.65	1	0	10	0	0	0	1	0	0	0	0	2	0	0	0	0	0	8	0	22	AK111442	GO:0005516
TR030243	LOC_Os01g04290.1	Endo-1,4-beta-xylanase, putative	0.898206699	-0.02021743	92.27	94.78	33.95	44.49	2	0	0	0	0	0	3	0	0	0	0	0	0	0	0	0	2	0	0	7	N/A	GO:0004553
TR030244	LOC_Os01g04300.1	Endo-1,4-beta-xylanase, putative, expressed	0.842024975	-0.031259315	152.59	152.02	46.00	40.53	0	4	2	0	0	0	0	1	0	15	0	0	0	0	0	0	1	1	0	24	N/A	GO:0004553
TR030245	LOC_Os01g04320.1	Transposon protein, putative, unclassified	0.974586724	0.004587876	98.64	98.98	62.78	65.15	0	0	0	0	0	0	0	0	0	0	0	0	0	0	0	0	0	0	0	0	N/A	N/A
TR030246	LOC_Os01g04330.1	EF hand family protein, expressed	0.584976129	-0.235968416	382.71	479.02	220.19	288.74	1	8	13	2	0	0	4	0	0	13	0	1	2	0	0	0	21	1	16	82	AK062711	GO:0005509;GO:0009408;GO:0009409;GO:0009612;GO:0009646;GO:0009733;GO:0009737;GO:0010038;GO:0019722;GO:0042542;GO:0048574
TR030247	LOC_Os01g04340.1	16.9 kDa class I heat shock protein, putative, expressed	0.990310463	0.002015078	58.52	59.30	23.03	26.26	2	0	0	0	0	0	4	0	0	3	0	0	0	0	0	0	10	0	0	19	N/A	GO:0006979;GO:0009408
TR030248	LOC_Os01g04350.1	Hsp20/alpha crystallin family protein, expressed	0.954707347	0.022983351	2579.79	2673.39	441.90	695.58	2	5	9	0	0	0	61	1	10	10	0	0	0	0	2	1	5	2	5	113	AK119599;AK065690;AK064849;AK062091	GO:0006979;GO:0009408
TR030249	LOC_Os01g04360.1	16.9 kDa class I heat shock protein, putative, expressed	0.027567348	-0.268270823	142.05	182.30	71.03	48.63	8	0	0	0	0	0	8	0	0	12	0	0	0	0	0	0	62	0	0	90	N/A	GO:0006979;GO:0009408
TR030250	N/A	N/A	0.956471883	-0.008314988	108.81	115.73	59.03	78.83	0	0	0	0	0	0	0	0	0	0	0	0	0	0	0	0	0	0	0	0	N/A	N/A
TR030251	LOC_Os01g04380.1	16.9 kDa class I heat shock protein, putative, expressed	0.009383117	-0.762100867	115.17	309.77	45.07	165.61	9	0	0	0	0	0	12	0	9	5	0	17	1	0	0	0	47	2	0	102	AK121025	GO:0006979;GO:0009408
TR030252	LOC_Os01g04390.1	Expressed protein	0.731634685	-0.044665388	151.04	158.66	55.92	65.29	0	0	2	0	0	0	2	0	0	1	0	0	0	0	0	0	0	0	0	5	AK062428	N/A
TR030253	C97897	Cluster related to UPI000009EB2F	0.027377311	0.446542687	303.79	158.30	225.68	61.75	0	0	0	0	0	0	0	0	0	0	0	0	0	0	0	0	0	0	0	0	N/A	N/A
TR030254	TA21622_4530	Cluster related to UPI000009EB2F	0.361245519	0.180597123	228.94	152.63	174.56	79.24	0	0	0	0	0	0	0	0	0	0	0	0	0	0	0	0	0	0	0	0	N/A	N/A
TR030255	LOC_Os01g04409.1	Protein kinase family protein, putative, expressed	0.808454461	-0.038750375	105.45	115.22	38.68	69.29	10	0	12	0	0	0	2	0	1	4	0	0	0	0	1	0	0	0	1	31	AK065470	GO:0004674;GO:0016301
TR030256	LOC_Os01g04430.1	Hypothetical protein	0.45888233	0.107897346	102.45	82.87	69.55	34.97	0	0	1	0	0	0	0	0	0	11	0	0	0	0	0	0	2	1	1	16	N/A	GO:0016301
TR030257	LOC_Os01g04440.1	Hypothetical protein	0.825824607	0.033436388	77.27	74.66	38.24	39.65	4	1	2	0	0	0	3	0	3	0	0	0	0	0	0	0	0	1	0	14	N/A	GO:0016301
TR030258	LOC_Os01g04450.1	Protein kinase domain containing protein, expressed	0.031340588	-0.366776889	143.56	215.40	68.78	133.55	4	0	1	0	0	0	3	0	3	0	0	0	0	0	0	0	0	1	0	12	AK072170	GO:0004674;GO:0016301
TR030259	LOC_Os01g04460.1	Protein kinase domain containing protein	0.898269097	0.024432398	105.08	104.31	32.18	56.59	2	0	1	0	0	0	0	0	0	0	0	0	0	0	0	0	0	0	0	3	N/A	GO:0004675;GO:0006071;GO:0008889;GO:0009621;GO:0016301
TR030260	LOC_Os01g04470.1	Hypothetical protein	0.118841646	-0.143193439	63.38	81.10	27.56	34.27	0	0	0	0	0	0	0	0	0	0	0	0	0	0	0	0	0	0	0	0	N/A	N/A
TR030261	LOC_Os01g04480.1	Protein kinase domain containing protein, expressed	0.743365045	-0.042458538	132.72	142.30	86.44	98.54	1	0	2	0	0	0	0	0	0	0	0	0	0	0	0	0	0	1	0	4	N/A	GO:0004675;GO:0006071;GO:0008889;GO:0009621;GO:0016301
TR030262	LOC_Os01g04490.1	Protein kinase domain containing protein, expressed	0.925707881	-0.015861639	100.30	104.49	65.96	62.69	1	0	2	0	0	0	0	0	2	2	0	0	0	0	0	0	0	6	0	13	N/A	GO:0016301
TR030263	LOC_Os01g04500.1	Hypothetical protein	0.835733182	-0.030670171	152.07	167.66	64.83	103.18	0	0	0	0	0	0	0	0	0	0	0	0	0	0	0	0	0	0	0	0	AK072903;AK072764	N/A
TR030264	LOC_Os01g04520.1	Protein kinase domain containing protein	0.683450384	-0.046560115	116.31	129.55	69.09	80.10	2	0	0	0	0	0	0	0	2	0	0	0	0	0	0	0	1	0	0	5	AK072359	GO:0004675;GO:0009621;GO:0016301
TR030265	LOC_Os01g04530.1	Hypothetical protein	0.963480298	0.009474702	112.18	107.44	89.92	60.75	0	0	0	0	0	0	0	0	0	0	0	0	0	0	0	0	0	0	0	0	N/A	N/A
TR030266	LOC_Os01g04540.1	Protein kinase family protein, putative, expressed	0.014833164	-0.299747114	99.86	149.30	8.51	40.48	0	0	2	0	0	0	3	0	0	0	0	0	0	0	0	0	0	0	0	5	AK099988	GO:0016301
TR030267	LOC_Os01g04550.1	Serine/threonine protein kinase, putative, expressed	0.008993921	-0.428652442	87.02	157.83	25.25	66.27	0	0	3	0	0	0	1	0	0	0	0	0	0	0	0	0	0	1	0	5	N/A	GO:0004675;GO:0006071;GO:0008889;GO:0016301
TR030268	LOC_Os01g04560.1	Expressed protein	0.15340986	-0.154505297	129.54	158.19	64.10	64.39	0	0	0	0	0	0	0	0	0	0	0	0	0	0	0	0	0	0	0	0	N/A	GO:0016301
TR030269	LOC_Os01g04580.1	Protein kinase domain containing protein, expressed	0.036261709	-0.229778342	98.20	139.74	56.67	80.44	3	4	0	0	0	0	0	0	0	0	0	0	0	0	0	0	0	0	0	7	AK110482	GO:0004675;GO:0016301
TR030270	LOC_Os01g04590.1	Expressed protein	0.000508837	0.677520985	248.32	117.54	61.61	55.99	2	0	2	0	0	0	0	0	2	2	0	0	0	0	0	0	1	0	3	12	AK073435	N/A
TR030271	LOC_Os01g04600.1;LOC_Os01g04600.2	Expressed protein	0.01434597	-0.281373997	117.42	164.79	45.99	16.15	2	1	4	0	0	0	0	0	2	0	0	0	0	0	0	0	0	0	0	9	AK100982	GO:0009793;GO:0009960;GO:0009793;GO:0009960
TR030272	LOC_Os01g04610.1	Hypothetical protein	0.527291383	0.092705453	132.03	109.77	99.70	62.36	0	0	0	0	0	0	0	0	0	0	0	0	0	0	0	0	0	0	0	0	N/A	N/A
TR030273	LOC_Os01g04620.1	Expressed protein	0.000903547	-1.611071512	150.69	775.37	64.05	633.35	50	27	0	0	0	0	3	0	0	12	0	0	0	0	0	0	43	0	0	135	AK106157	N/A
TR030274	LOC_Os01g04630.1	Muconate cycloisomerase, putative, expressed	9.20E-05	1.175849757	1000.06	363.50	264.24	77.77	0	0	22	0	0	0	2	0	1	1	0	2	0	0	0	0	1	0	10	39	AK058378	N/A
TR030275	LOC_Os01g04640.1	Reticulon family protein, expressed	0.343670143	-0.141316064	236.67	247.28	194.65	156.90	0	0	2	0	0	1	0	0	0	3	0	0	0	1	0	0	0	0	3	10	N/A	GO:0005739;GO:0005783
TR030276	LOC_Os01g04650.1	PB1 domain containing protein, expressed	2.88E-05	-0.940684826	1255.22	2608.72	154.77	801.74	45	30	35	0	0	0	49	0	36	32	0	3	1	0	7	0	22	7	7	274	AK099060;AK098894;AK098852;AK070687;AK065080	GO:0004672;GO:0006468
TR030277	LOC_Os01g04670.1	Hypothetical protein	0.878420089	-0.029564818	140.44	162.52	51.55	92.04	2	0	0	0	0	0	0	0	1	4	0	0	0	0	0	0	1	0	0	8	N/A	N/A
TR030278	LOC_Os01g04680.1	Retrotransposon protein, putative, unclassified	0.085868314	-0.202737953	79.87	112.58	34.53	62.86	0	0	0	0	0	0	0	0	0	0	0	0	0	0	0	0	0	0	0	0	N/A	N/A
TR030279	LOC_Os01g04690.1	Hypothetical protein	0.991617441	0.002088118	79.10	82.28	19.98	31.60	2	0	0	0	0	0	0	0	0	0	0	0	0	0	0	0	0	0	0	2	AK121677	N/A
TR030280	N/A	N/A	0.046727351	-0.262722761	115.29	164.69	52.12	78.58	0	0	0	0	0	0	0	0	0	0	0	0	0	0	0	0	0	0	0	0	N/A	N/A
TR030281	LOC_Os01g04710.2	Eukaryotic aspartyl protease family protein, expressed	0.90148382	-0.023042993	49.84	53.01	22.17	16.84	0	0	0	0	0	0	0	0	0	0	0	0	0	0	0	0	0	0	0	0	N/A	GO:0004194;GO:0006508
TR030282	LOC_Os01g04720.2	Leucine-rich repeat protein, putative, expressed	0.052089452	-0.174698187	77.59	103.12	34.29	35.69	15	8	2	0	0	0	2	0	1	34	0	1	0	0	0	0	0	10	0	73	AK103044	GO:0005515;GO:0007165;GO:0016301
TR030283	AK058868	Putative ribosomal protein L26 related cluster	5.36E-05	-1.213715947	1554.70	3717.46	560.63	679.75	0	0	0	0	0	0	0	0	0	0	0	0	0	0	0	0	0	0	0	0	AK058868	N/A
TR030284	LOC_Os01g04730.1	60S ribosomal protein L26-1, putative, expressed	0.201053695	0.183363345	101.21	81.78	26.60	24.51	33	13	5	1	0	0	16	1	2	22	0	1	0	0	1	0	47	4	6	152	N/A	GO:0003735;GO:0006412;GO:0015934
TR030285	LOC_Os01g04740.1	Hypothetical protein	0.886052039	-0.024162545	104.79	106.04	26.75	25.01	0	0	0	0	0	0	0	0	0	0	0	0	0	0	0	0	0	0	0	0	N/A	N/A
TR030286	LOC_Os01g04750.1	DNA-binding protein RAV1, putative, expressed	0.70092502	-0.053914962	111.94	115.96	45.30	52.02	0	0	2	0	0	0	0	0	0	0	0	0	0	0	0	0	0	0	0	2	N/A	GO:0003677;GO:0003700;GO:0005634;GO:0006355;GO:0009741;GO:0009910;GO:0048366;GO:0048527
TR030287	LOC_Os01g04760.1	Hypothetical protein	0.473049904	-0.14355933	121.44	132.58	46.30	22.60	0	0	0	0	0	0	0	0	0	0	0	0	0	0	0	0	0	0	0	0	N/A	N/A
TR030288	LOC_Os01g04770.1	Retrotransposon protein, putative, unclassified	0.578914153	-0.071154751	100.71	113.15	37.89	56.57	0	0	0	0	0	0	0	0	0	0	0	0	0	0	0	0	0	0	0	0	N/A	N/A
TR030289	LOC_Os01g04800.1	B3 DNA binding domain containing protein, expressed	0.000264105	-1.169789085	218.71	786.16	127.47	671.48	18	16	32	0	0	0	16	0	0	1	0	0	0	1	0	0	20	1	3	108	AK065008	GO:0003677;GO:0003700;GO:0005634;GO:0006355;GO:0009741;GO:0009910;GO:0045449;GO:0048366;GO:0048527
TR030290	LOC_Os01g04814.3	Vacuolar protein sorting-associated protein VPS4, putative, expressed	0.701029057	0.050115764	131.19	119.67	33.99	19.62	9	0	6	0	0	0	2	0	0	5	0	2	0	0	0	0	0	0	1	25	AF499028	GO:0000226;GO:0005524;GO:0008352;GO:0009825;GO:0009832;GO:0010091;GO:0016887;GO:0019538
TR030291	N/A	N/A	0.703767049	-0.053724694	104.92	114.72	27.68	25.12	0	0	0	0	0	0	0	0	0	0	0	0	0	0	0	0	0	0	0	0	N/A	N/A
TR030292	LOC_Os01g04830.1	Hypothetical protein	0.053079909	-0.240863454	250.88	321.88	103.84	182.72	0	0	0	0	0	0	0	0	0	0	0	0	0	0	0	0	0	0	0	0	N/A	N/A
TR030293	LOC_Os01g04840.1	Vacuolar sorting protein 4b, putative	0.944673955	-0.012593009	64.60	68.76	23.35	38.23	0	0	0	0	0	0	0	0	0	0	0	0	0	0	0	0	0	0	0	0	N/A	GO:0000226;GO:0005524;GO:0008352;GO:0009825;GO:0009832;GO:0010091;GO:0016887;GO:0019538
TR030294	LOC_Os01g04860.1	Expressed protein	8.02E-06	1.721689783	954.34	179.64	694.14	97.89	2	0	1	0	0	0	1	0	0	0	0	0	0	0	0	0	0	0	0	4	AK066922	N/A
TR030295	LOC_Os01g04870.1	Transducin family protein, putative, expressed	0.000273227	1.231448068	464.36	129.76	191.30	61.88	3	0	0	0	0	0	0	0	0	0	0	0	0	0	0	0	0	0	0	3	AK112097;AK111907;AB082381	GO:0000166
TR030296	LOC_Os01g04900.2;LOC_Os01g04900.4;LOC_Os01g04900.5	Peptidase M50 family protein, putative, expressed	7.74E-05	0.732616442	449.96	214.34	246.95	125.10	8	6	21	0	0	0	27	0	18	3	0	0	0	0	0	0	8	2	12	105	N/A	GO:0003677;GO:0004222;GO:0005634;GO:0006355;GO:0006508;GO:0009416;GO:0009507;GO:0009723;GO:0009959;GO:0010027;GO:0016020;GO:0017092;GO:0003677;GO:0004222;GO:0005634;GO:0006355;GO:0006508;GO:0009416;GO:0009507;GO:0009723;GO:0009959;GO:0010027;GO:0016020;GO:0017092;GO:0003677;GO:0004222;GO:0005634;GO:0006355;GO:0006508;GO:0009416;GO:0009507;GO:0009723;GO:0009959;GO:0010027;GO:0016020;GO:0017092
TR030297	LOC_Os01g04900.1	Peptidase M50 family protein, putative, expressed	6.36E-05	1.498253874	720.33	154.04	410.18	43.52	4	3	13	0	0	0	16	0	9	3	0	0	0	0	0	0	4	1	8	61	AK065031	GO:0003677;GO:0004222;GO:0005634;GO:0006355;GO:0006508;GO:0009416;GO:0009507;GO:0009723;GO:0009959;GO:0010027;GO:0016020;GO:0017092
TR030298	LOC_Os01g04910.1	My019 protein, putative, expressed	0.000928925	0.725440187	550.29	290.26	66.37	105.14	8	0	1	0	0	0	1	0	0	5	0	0	0	0	0	0	0	0	0	15	AK109417;AK103082	N/A
TR030299	LOC_Os01g04920.1	Glycosyl transferase, group 1 family protein, expressed	0.551747414	0.059993108	22.42	18.49	16.45	20.17	1	0	10	0	0	0	3	0	1	31	0	0	0	0	0	0	1	0	1	48	AK072289;AK060202	GO:0008194;GO:0009247;GO:0016036;GO:0016757;GO:0046506;GO:0046510
TR030300	LOC_Os01g04930.1	Myb-like DNA-binding domain containing protein, expressed	0.005529827	-0.282016299	470.68	589.86	55.11	93.92	3	2	1	0	0	0	6	0	4	9	0	3	0	0	5	0	2	0	4	39	AK067964	GO:0003677;GO:0003700;GO:0006355;GO:0045449
TR030301	LOC_Os01g04950.1;LOC_Os01g04950.2;LOC_Os01g04950.3;LOC_Os01g04950.4;LOC_Os01g04950.5	Peptide transporter PTR2, putative, expressed	1.31E-05	-1.669070365	399.68	1490.40	71.96	397.51	133	38	66	0	0	0	29	0	25	99	0	5	0	1	15	0	41	2	4	458	AK105664;AK102216;AK070036;AK058745	GO:0005215;GO:0006857;GO:0015197;GO:0015833;GO:0016020;GO:0005215;GO:0006857;GO:0015197;GO:0015833;GO:0016020;GO:0005215;GO:0006857;GO:0015197;GO:0015833;GO:0016020;GO:0005215;GO:0006857;GO:0015197;GO:0015833;GO:0016020;GO:0005215;GO:0006857;GO:0015197;GO:0015833;GO:0016020
TR030302	LOC_Os01g04970.1	Hypothetical protein	0.058966479	-0.246382631	73.70	110.63	11.83	50.62	0	0	0	0	0	0	0	0	0	0	0	0	0	0	0	0	0	0	0	0	N/A	N/A
TR030303	LOC_Os01g04990.1;LOC_Os01g04990.2	Mitochondrial carrier protein, expressed	3.47E-05	0.872359418	415.31	169.83	81.63	19.04	0	3	5	0	0	0	3	0	0	3	0	0	0	0	0	0	0	0	0	14	AK107219;AK072025	GO:0005215;GO:0005488;GO:0005743;GO:0006810;GO:0006839;GO:0005215;GO:0005488;GO:0005743;GO:0006810;GO:0006839
TR030304	LOC_Os01g05000.1	Hypothetical protein	0.873900771	-0.02833273	41.52	43.39	11.99	13.16	0	0	0	0	0	0	0	0	0	0	0	0	0	0	0	0	0	0	0	0	N/A	N/A
TR030305	LOC_Os01g05010.1	Mitochondrial glycoprotein, expressed	0.00071578	0.478828038	277.12	168.31	60.14	43.52	4	5	0	0	0	0	0	0	0	7	0	1	0	0	0	0	3	0	0	20	AK108438	GO:0005739;GO:0005759
TR030306	LOC_Os01g05020.1	Hypothetical protein	0.953043573	-0.011431209	88.73	92.13	35.75	59.54	0	0	0	0	0	0	0	0	0	0	0	0	0	0	0	0	0	0	0	0	N/A	N/A
TR030307	LOC_Os01g05040.1	Hypothetical protein	0.793582957	-0.03287457	75.91	79.60	31.95	30.03	0	0	0	0	0	0	0	0	0	0	0	0	0	0	0	0	0	0	0	0	N/A	N/A
TR030308	LOC_Os01g05050.1	Mitochondrial glycoprotein	0.788969201	0.031315916	75.75	72.66	34.26	31.45	0	0	0	0	0	0	0	0	0	0	0	0	0	0	0	0	0	0	0	0	N/A	GO:0005739;GO:0005759
TR030309	LOC_Os01g05060.1	Mitochondrial glycoprotein, expressed	0.822558834	0.04746529	703.80	638.51	215.85	59.31	3	0	0	0	0	0	16	0	0	4	0	0	0	0	0	0	5	2	2	32	AK104721;AK104561	GO:0005739;GO:0005759
TR030310	LOC_Os01g05070.1	Expressed protein	0.894733602	0.023369558	320.58	299.65	56.22	55.76	10	20	5	0	0	0	3	0	5	16	0	2	0	0	2	0	2	5	2	72	AK101834	N/A
TR030311	LOC_Os01g05080.1	Thylakoid lumenal 15 kDa protein, chloroplast precursor, putative, expressed	2.66E-07	2.019650216	2313.88	466.69	476.96	31.01	1	2	10	0	0	0	7	0	0	1	0	0	0	0	0	0	5	1	1	28	AK104051;AK068113;AK058909	GO:0009543
TR030312	LOC_Os01g05090.1	Expressed protein	0.53968848	-0.147052128	263.64	313.29	86.51	169.48	10	0	11	0	0	0	3	0	0	0	0	30	0	0	6	0	2	2	0	64	AK059740	GO:0005634;GO:0005737;GO:0009639;GO:0030528
TR030313	LOC_Os01g05100.1	Expressed protein	0.825356711	-0.029258089	96.90	100.64	47.06	46.92	0	0	0	0	0	0	0	0	9	0	0	9	0	0	0	0	0	0	0	18	AK072770	N/A
TR030314	N/A	N/A	0.004485624	0.309942618	333.68	239.90	80.52	61.87	0	0	0	0	0	0	0	0	0	0	0	0	0	0	0	0	0	0	0	0	N/A	N/A
TR030315	LOC_Os01g05120.1	Ubiquitin fusion degradation protein UFD1 containing protein	0.444280057	-0.107370188	93.66	113.29	25.28	66.29	0	0	0	0	0	0	0	0	0	0	0	0	0	0	0	0	0	0	0	0	N/A	GO:0006511
TR030316	LOC_Os01g05130.1	Scarecrow-like transcription factor 11, putative, expressed	3.52E-05	-0.661202215	353.81	619.13	76.14	91.42	2	2	4	0	0	0	2	0	0	1	0	3	0	0	1	0	2	0	0	17	AK102823;AK061501	N/A
TR030317	LOC_Os01g05140.1	Expressed protein	0.000800095	-0.623710049	377.25	658.28	70.78	256.49	4	0	0	0	0	0	3	0	0	3	0	3	0	0	2	0	26	1	0	42	AK063058	N/A
TR030318	N/A	N/A	0.945799159	0.013129	140.95	136.09	42.81	21.67	0	0	0	0	0	0	0	0	0	0	0	0	0	0	0	0	0	0	0	0	N/A	N/A
TR030319	LOC_Os01g05160.1	Hypothetical protein	0.089612174	0.190820868	202.70	175.24	44.10	75.72	0	0	0	0	0	0	0	0	0	0	0	0	0	0	0	0	0	0	0	0	N/A	N/A
TR030320	chr01:2434948	N/A	0.04152253	-0.314031779	138.97	208.09	64.44	178.66	0	0	0	0	0	0	0	0	0	0	0	0	0	0	0	0	0	0	0	0	N/A	N/A
TR030321	LOC_Os01g05190.1	Expressed protein	0.018981723	0.754271083	2759.17	1917.08	714.76	1778.11	0	0	0	0	0	0	0	0	0	0	0	0	0	0	0	0	0	0	0	0	N/A	N/A
TR030322	LOC_Os01g05220.1	Hypothetical protein	0.784325797	-0.036612246	118.07	121.36	29.88	13.99	0	0	0	0	0	0	0	0	0	0	0	0	0	0	0	0	0	0	0	0	N/A	N/A
TR030323	LOC_Os01g05260.1	Hypothetical protein	0.733999791	0.045340636	104.95	98.86	42.22	43.90	0	0	0	0	0	0	0	0	0	0	0	0	0	0	0	0	0	0	0	0	N/A	N/A
TR030324	chr01:2477666	N/A	0.910570057	-0.015466228	113.60	114.65	35.48	37.35	0	0	0	0	0	0	0	0	0	0	0	0	0	0	0	0	0	0	0	0	N/A	N/A
TR030325	LOC_Os01g05290.1	Hypothetical protein	0.545805555	0.087890323	147.81	135.89	49.51	35.21	2	0	2	0	0	0	0	0	0	6	0	1	0	0	0	0	3	1	0	15	N/A	N/A
TR030326	LOC_Os01g05300.1	Hypothetical protein	0.185374994	-0.142259104	115.56	135.06	27.78	40.25	0	0	0	0	0	0	0	0	0	0	0	0	0	0	0	0	0	0	0	0	N/A	N/A
TR030327	LOC_Os01g05310.1	Hypothetical protein	0.482572822	-0.086463926	77.32	91.38	22.09	51.49	0	0	0	0	0	0	0	0	0	0	0	2	0	0	0	0	0	0	0	2	N/A	N/A
TR030328	LOC_Os01g05320.1	Retrotransposon protein, putative, Ty1-copia subclass	0.901166615	-0.021630753	104.74	104.16	47.80	43.76	0	0	0	0	0	0	0	0	0	0	0	0	0	0	0	0	0	0	0	0	N/A	N/A
TR030329	LOC_Os01g05330.1	Expressed protein	0.77097847	0.038387643	84.11	81.15	35.48	55.23	0	0	0	0	0	0	0	0	0	0	0	0	0	0	0	0	0	0	0	0	N/A	N/A
TR030330	LOC_Os01g05340.1	Hypothetical protein	0.847907353	-0.033858838	100.64	104.41	42.35	33.06	0	0	0	0	0	0	0	0	0	0	0	0	0	0	0	0	0	0	0	0	N/A	N/A
TR030331	LOC_Os01g05350.1	Hypothetical protein	0.401462965	0.086878	61.80	51.12	25.33	15.67	0	0	0	0	0	0	0	0	0	0	0	0	0	0	0	0	1	0	0	1	N/A	N/A
TR030332	LOC_Os01g05360.1	Hypothetical protein	0.561475972	0.062886545	93.01	84.72	36.63	39.37	0	0	0	0	0	0	0	0	0	0	0	0	0	0	0	0	0	0	0	0	N/A	N/A
TR030333	LOC_Os01g05370.1	Retrotransposon protein, putative, Ty1-copia subclass	0.58398201	0.078650947	112.59	102.74	73.15	58.41	0	0	0	0	0	0	0	0	0	0	0	0	0	0	0	0	0	0	0	0	N/A	N/A
TR030334	LOC_Os01g05390.1	Hypothetical protein	0.410212845	-0.10281176	104.74	125.06	58.22	84.30	0	0	0	0	0	0	0	0	0	0	0	0	0	0	0	0	0	0	0	0	N/A	N/A
TR030335	LOC_Os01g05400.1	Hypothetical protein	0.447512586	0.102433398	86.13	74.10	70.51	51.35	0	0	0	0	0	0	0	0	0	0	0	0	0	0	0	0	0	0	0	0	N/A	N/A
TR030336	LOC_Os01g05410.1	Hypothetical protein	0.697448659	-0.054573128	94.99	107.51	60.50	70.88	0	0	0	0	0	0	0	0	0	0	0	0	0	0	0	0	0	0	0	0	N/A	N/A
TR030337	LOC_Os01g05420.1	IWS1 C-terminus family protein, expressed	0.021785243	-0.233215059	1100.44	1262.74	263.82	244.03	15	1	11	1	0	0	1	0	1	7	0	2	1	1	2	0	1	8	5	57	AK121921	N/A
TR030338	LOC_Os01g05430.1	Rhomboid family protein, expressed	0.769968405	0.043633396	140.62	124.35	79.36	61.08	1	0	0	0	0	0	0	0	0	5	0	0	0	0	0	0	1	1	1	9	N/A	N/A
TR030339	LOC_Os01g05440.1	XH domain containing protein, expressed	0.882738831	0.021845066	87.89	87.13	23.57	35.37	0	0	0	0	0	0	0	0	0	0	0	0	0	0	0	0	0	0	0	0	N/A	N/A
TR030340	LOC_Os01g05450.1	Hypothetical protein	0.99834697	0.000532788	97.81	111.01	46.68	97.14	0	0	0	0	0	0	0	0	0	0	0	0	0	0	0	0	0	0	0	0	N/A	N/A
TR030341	LOC_Os01g05460.1	Hypothetical protein	0.870694339	0.024590335	108.83	107.03	52.31	50.01	0	0	0	0	0	0	0	0	0	0	0	0	0	0	0	0	0	1	0	1	N/A	N/A
TR030342	LOC_Os01g05470.1	XS domain containing protein, expressed	0.001895671	-0.4417059	289.73	431.96	98.98	180.94	6	1	2	0	0	0	3	0	2	1	0	2	0	0	6	0	3	5	1	32	AK066686	N/A
TR030343	LOC_Os01g05480.1;LOC_Os01g05480.2	Ternary complex factor MIP1, putative, expressed	0.67036577	-0.048854143	19.49	26.70	18.44	24.14	0	0	0	0	0	0	2	0	0	4	0	0	0	0	0	0	0	0	2	8	AK106926	N/A
TR030344	LOC_Os01g05490.1;LOC_Os01g05490.2	Triosephosphate isomerase, cytosolic, putative, expressed	0.038244471	0.799240829	11135.93	7593.08	3121.03	5223.32	62	33	94	8	0	0	43	1	12	52	0	2	4	2	2	0	4	18	34	371	RICRIC;AK060920	GO:0004807;GO:0005739;GO:0005829;GO:0008152;GO:0009507;GO:0019253;GO:0004807;GO:0005739;GO:0005829;GO:0008152;GO:0009507;GO:0019253
TR030345	LOC_Os01g05510.1	Expressed protein	0.969811372	-0.005347382	19.28	21.06	17.62	18.71	1	0	2	0	0	0	6	0	3	6	0	0	0	0	0	0	4	0	5	27	AK067134	N/A
TR030346	LOC_Os01g05520.1	Expressed protein	0.444448418	0.091000893	102.90	95.84	64.61	81.97	0	0	0	0	0	0	0	0	0	0	0	0	0	0	0	0	1	0	0	1	AK108014	N/A
TR030347	LOC_Os01g05530.1	Expressed protein	0.727700883	0.091376256	307.81	243.25	225.72	145.83	3	0	1	0	0	0	5	0	0	1	0	6	0	1	1	0	2	1	1	22	AK099977	N/A
TR030348	LOC_Os01g05540.1	Expressed protein	0.009826119	0.359022721	492.21	344.55	283.87	143.68	9	1	3	0	0	0	1	0	2	6	0	0	0	0	0	0	1	0	2	25	AK099174;AK060256	N/A
TR030349	CB668086	Hypothetical protein P0434B04.17 related cluster	0.020071714	0.27196518	218.61	165.71	50.19	39.24	0	0	0	0	0	0	0	0	0	0	0	0	0	0	0	0	0	0	0	0	N/A	N/A
TR030350	LOC_Os01g05550.1	Expressed protein	0.416083185	-0.089420719	84.98	101.86	74.57	83.24	0	0	0	0	0	0	0	0	0	0	0	0	0	0	0	0	0	0	0	0	N/A	N/A
TR030351	LOC_Os01g05560.1	Expressed protein	0.573532368	0.071430916	358.37	331.01	59.48	50.43	25	2	1	0	0	0	8	0	5	3	0	5	4	0	0	0	14	1	0	68	AK109379;AK101727	N/A
TR030352	LOC_Os01g05570.1	Hypothetical protein	0.793582957	0.037402015	104.28	98.92	58.88	57.80	0	0	0	0	0	0	0	0	0	0	0	0	0	0	0	0	0	0	0	0	N/A	N/A
TR030353	LOC_Os01g05600.1	NBS-LRR disease resistance protein, putative	0.713871782	-0.05034563	90.32	101.40	56.28	80.36	0	0	0	0	0	0	0	0	0	0	0	0	0	0	0	0	0	0	0	0	N/A	GO:0006952
TR030354	LOC_Os01g05620.1	NBS-LRR disease resistance protein, putative, expressed	0.510298217	-0.082267258	85.63	97.08	50.20	59.16	0	0	0	0	0	0	0	0	1	0	0	0	0	0	0	0	0	0	0	1	AK100477	GO:0006952
TR030355	LOC_Os01g05640.1	Leucine Rich Repeat family protein	0.891927439	-0.01896111	81.28	85.23	54.37	54.94	1	0	0	0	0	0	0	0	0	0	0	0	0	0	0	0	0	0	0	1	N/A	GO:0004674;GO:0005524;GO:0006468;GO:0007169;GO:0016301
TR030356	LOC_Os01g05650.1	Metallothionein-like protein type 2, putative	8.58E-07	1.382004901	15407.52	6106.02	6578.70	2389.94	62	50	192	2	0	0	37	0	30	9	0	11	9	2	13	0	46	4	8	475	OSU43530	GO:0005507;GO:0006878
TR030357	LOC_Os01g05660.1	Expressed protein	0.027138213	0.390758747	312.17	228.80	45.98	126.02	0	2	0	0	0	0	5	0	7	1	0	0	1	0	0	0	0	1	0	17	AK066489	N/A
TR030358	LOC_Os01g05670.1	3-oxo-5-alpha-steroid 4-dehydrogenase family protein, expressed	9.16E-07	1.106942745	1913.29	809.12	87.54	83.33	6	4	15	3	0	0	10	1	6	7	0	2	0	0	1	0	2	3	3	63	AK066325;AK060948	GO:0003865;GO:0005789;GO:0006665;GO:0009922;GO:0009923;GO:0010025
TR030359	LOC_Os01g05680.1;LOC_Os01g05680.2;LOC_Os01g05680.3	Prenyltransferase and squalene oxidase repeat family protein, expressed	0.054717857	-0.209493351	322.01	370.52	101.38	88.24	9	0	2	0	0	0	2	0	3	3	0	6	0	0	0	0	0	2	1	28	AK071085	GO:0004662;GO:0005953;GO:0009414;GO:0009733;GO:0009737;GO:0009788;GO:0018344;GO:0004662;GO:0005953;GO:0009414;GO:0009733;GO:0009737;GO:0009788;GO:0018344;GO:0004662;GO:0005953;GO:0009414;GO:0009733;GO:0009737;GO:0009788;GO:0018344
TR030360	N/A	N/A	0.783798234	0.03687614	137.19	135.28	93.42	96.44	0	0	0	0	0	0	0	0	0	0	0	0	0	0	0	0	0	0	0	0	N/A	N/A
TR030361	LOC_Os01g05720.1	Protein tyrosine phosphatase, putative	0.648697394	-0.070675788	130.46	141.71	120.13	114.24	0	0	0	0	0	0	0	0	0	0	0	0	0	0	0	0	0	0	0	0	N/A	GO:0004725;GO:0030154
TR030362	chr01:2738552	N/A	0.029213345	-0.329034464	98.56	148.24	48.96	71.06	0	0	0	0	0	0	0	0	0	0	0	0	0	0	0	0	0	0	0	0	N/A	N/A
TR030363	N/A	N/A	0.743153163	-0.048374086	105.57	114.64	63.20	61.97	0	0	0	0	0	0	0	0	0	0	0	0	0	0	0	0	0	0	0	0	N/A	N/A
TR030364	LOC_Os01g05770.1	Expressed protein	0.008167803	-0.355782106	112.02	189.94	46.56	112.47	1	0	1	0	0	0	2	0	0	0	0	0	0	0	0	0	0	0	1	5	N/A	N/A
TR030365	LOC_Os01g05780.1	Expressed protein	0.144362385	-0.160347021	130.89	168.05	47.81	83.50	0	0	0	0	0	0	2	0	0	1	0	0	0	0	0	0	0	0	0	3	N/A	N/A
TR030366	LOC_Os01g05790.1	SLT1 protein, putative, expressed	0.012606563	0.35829972	972.81	721.46	109.38	198.64	8	17	1	0	0	0	4	0	6	3	0	0	0	0	1	0	2	9	1	52	AY772090;AK120777	GO:0042538
TR030367	LOC_Os01g05810.1	Gamma-glutamyltranspeptidase family protein, expressed	0.000233929	0.735613887	478.02	239.65	167.37	120.14	0	2	6	0	0	0	1	0	0	1	0	0	0	0	0	0	2	1	0	13	AK120703	GO:0003840
TR030368	LOC_Os01g05820.1	Gamma-glutamyltranspeptidase family protein, expressed	0.043454609	0.302514981	240.99	170.61	52.58	42.92	0	0	0	0	0	0	0	0	0	0	0	0	0	0	0	0	0	0	0	0	N/A	GO:0003840
TR030369	LOC_Os01g05830.1	Expressed protein	0.000107084	-1.534550179	475.14	1684.72	161.62	911.97	29	1	6	0	0	0	1	1	0	5	0	5	0	0	2	0	2	2	4	58	AK063435	N/A
TR030370	LOC_Os01g05840.1;LOC_Os01g05840.2;LOC_Os01g05840.3	Oxidoreductase, short chain dehydrogenase/reductase family protein, expressed	3.58E-05	0.948610724	484.20	187.35	136.13	78.07	8	0	1	0	0	0	7	0	6	11	4	18	0	0	3	0	6	8	1	73	AK099949	GO:0008152;GO:0009706;GO:0016491;GO:0008152;GO:0009706;GO:0016491;GO:0008152;GO:0009706;GO:0016491
TR030371	LOC_Os01g05850.1	Hypothetical protein	0.460009822	-0.096160536	85.44	101.56	52.53	54.38	0	0	0	0	0	0	0	0	0	0	0	0	0	0	0	0	0	0	0	0	N/A	N/A
TR030372	LOC_Os01g05860.1	Pentatricopeptide, putative	0.936212663	0.013823032	88.00	89.02	31.02	36.26	1	0	0	0	0	0	0	0	0	0	0	0	0	0	0	0	0	0	0	1	N/A	N/A
TR030373	LOC_Os01g05870.1	Leucine Rich Repeat family protein, expressed	0.830833071	0.033999963	136.16	135.08	73.96	79.44	2	0	0	0	0	0	0	0	0	0	0	0	0	0	0	0	0	2	0	4	AK103666	GO:0004674;GO:0005524;GO:0006468;GO:0007169;GO:0016301
TR030374	LOC_Os01g05880.1	F-box domain containing protein, expressed	0.51609855	-0.080985294	97.27	111.27	62.53	65.54	0	0	0	0	0	0	0	0	0	0	0	0	0	0	0	0	0	0	0	0	N/A	N/A
TR030375	LOC_Os01g05890.1	F-box domain containing protein	0.145724573	-0.248151144	86.96	130.39	40.81	102.93	0	0	0	0	0	0	0	0	0	0	0	0	0	0	0	0	0	0	0	0	N/A	N/A
TR030376	LOC_Os01g05910.1	Hypothetical protein	0.370676238	-0.094060781	102.29	122.42	36.00	57.04	0	0	0	0	0	0	0	0	0	0	0	0	0	0	0	0	0	0	0	0	N/A	N/A
TR030377	LOC_Os01g05930.1	SWIM zinc finger family protein, expressed	0.345565844	0.109873569	89.35	77.05	39.87	48.74	1	0	0	0	0	0	0	0	0	0	0	0	0	0	0	0	0	0	0	1	N/A	N/A
TR030378	LOC_Os01g05940.1	Leucine Rich Repeat family protein, expressed	0.288974481	-0.100515954	86.18	103.12	35.00	46.48	0	0	0	0	0	0	0	0	0	1	0	0	0	0	0	0	0	0	0	1	N/A	GO:0004674;GO:0005524;GO:0006468;GO:0007169;GO:0016301
TR030379	LOC_Os01g05960.1	Leucine Rich Repeat family protein, expressed	0.000525674	-0.502771369	77.59	157.95	40.97	57.98	2	0	0	0	0	0	0	0	0	1	0	0	0	0	0	0	1	0	1	5	AK102745	GO:0004674;GO:0005524;GO:0006468;GO:0007169;GO:0016301
TR030380	LOC_Os01g05970.1	Core histone H2A/H2B/H3/H4 family protein, expressed	0.011963022	-0.370521803	199.20	284.77	19.31	86.04	21	6	3	0	0	0	2	0	7	11	0	2	0	0	4	0	7	0	0	63	N/A	GO:0003677
TR030381	LOC_Os01g05980.1	Leucine Rich Repeat family protein, expressed	0.892508722	0.020129797	90.49	83.94	22.19	15.03	0	0	0	0	0	0	0	0	0	1	0	0	0	0	0	0	0	0	0	1	N/A	GO:0004674;GO:0005524;GO:0006468;GO:0007169;GO:0016301
TR030382	LOC_Os01g06000.1	Pentatricopeptide, putative, expressed	0.652038481	-0.050014388	85.84	96.49	29.18	34.86	0	0	0	0	0	0	0	0	0	0	0	0	0	0	0	0	1	0	1	2	N/A	N/A
TR030383	LOC_Os01g06010.1	Histone H2B, putative, expressed	0.003602379	0.960476646	1327.04	563.45	649.74	27.75	3	2	7	2	0	0	0	0	0	7	0	1	0	0	0	0	1	1	3	27	N/A	GO:0003677
TR030384	N/A	N/A	2.38E-05	0.77585961	973.02	496.98	260.06	120.34	0	0	0	0	0	0	0	0	0	0	0	0	0	0	0	0	0	0	0	0	N/A	N/A
TR030385	LOC_Os01g06030.1	Hypothetical protein	0.356939379	-0.115387239	112.04	124.84	29.20	14.69	0	0	0	0	0	0	0	0	0	0	0	0	0	0	0	0	0	0	0	0	N/A	N/A
TR030386	LOC_Os01g06040.1	Hypothetical protein	0.426848501	-0.107164862	91.71	104.52	22.66	31.85	0	0	0	0	0	0	0	0	0	0	0	0	0	0	0	0	0	0	0	0	N/A	N/A
TR030387	LOC_Os01g06050.1	Expressed protein	0.307517209	-0.123183947	104.56	126.05	34.38	54.82	0	0	0	0	0	0	2	0	0	0	0	0	0	0	0	0	0	0	0	2	AK105875	N/A
TR030388	LOC_Os01g06060.1	PrMC3, putative, expressed	0.975113843	0.005820335	118.06	119.68	118.88	106.60	1	0	1	0	0	0	0	0	0	0	0	0	0	0	0	0	0	0	1	3	N/A	N/A
TR030389	LOC_Os01g06070.1	Hypothetical protein	0.629361941	0.057897963	90.50	84.24	44.33	43.01	0	0	0	0	0	0	0	0	0	0	0	0	0	0	0	0	0	0	0	0	N/A	N/A
TR030390	chr01:2898820	N/A	0.600378964	-0.066699283	90.59	97.78	38.98	33.34	0	0	0	0	0	0	0	0	0	0	0	0	0	0	0	0	0	0	0	0	N/A	N/A
TR030391	LOC_Os01g06090.1	Expressed protein	0.609497488	0.058882174	49.87	42.04	8.53	10.16	0	0	0	0	0	0	0	0	0	0	0	0	0	0	0	0	0	0	0	0	N/A	N/A
TR030392	LOC_Os01g06120.1	Hypothetical protein	0.562864808	-0.076328753	63.53	74.53	30.72	27.06	0	0	0	0	0	0	0	0	0	0	0	0	0	0	0	0	0	0	0	0	N/A	N/A
TR030393	LOC_Os01g06130.1	Expressed protein	0.781528603	0.044858683	98.26	85.70	21.46	13.28	0	0	0	0	0	0	0	0	0	2	0	0	0	0	0	0	0	0	0	2	N/A	N/A
TR030394	LOC_Os01g06140.1	Expressed protein	0.440718678	0.082827448	102.85	91.59	34.27	31.90	1	0	0	0	0	0	0	0	0	0	0	0	0	0	0	0	1	1	0	3	AK108793	N/A
TR030395	LOC_Os01g06150.1	Expressed protein	0.013411829	0.439497811	205.09	121.41	53.57	43.23	1	0	0	0	0	0	0	0	0	1	0	0	0	0	0	0	0	1	0	3	AK106595	N/A
TR030396	LOC_Os01g06210.1	PrMC3, putative	0.94647123	-0.013939964	121.98	120.10	31.76	33.14	0	0	0	0	0	0	0	0	0	0	0	0	0	0	0	0	0	0	0	0	N/A	N/A
TR030397	LOC_Os01g06220.1	PrMC3, putative, expressed	0.876471753	-0.026974061	115.03	112.38	35.10	21.32	4	12	0	0	0	0	2	0	0	1	0	0	0	0	2	0	9	0	0	30	AK073659;AK060305	N/A
TR030398	LOC_Os01g06230.1	Auxin responsive protein	0.868616227	-0.026549919	105.44	112.87	13.81	41.06	0	0	0	0	0	0	0	0	0	0	0	0	0	0	0	0	0	0	0	0	N/A	GO:0009733
TR030399	LOC_Os01g06240.1	D-mannose binding lectin family protein, expressed	0.756027293	0.054271733	66.04	61.39	6.25	16.82	0	0	0	0	0	0	0	0	0	0	0	0	0	0	0	0	0	0	0	0	N/A	GO:0004672;GO:0016301;GO:0030246
TR030400	LOC_Os01g06260.1	Hypothetical protein	0.664437969	0.051571868	70.08	63.61	28.42	30.91	0	0	0	0	0	0	0	0	0	0	0	0	0	0	0	0	0	0	0	0	N/A	N/A
TR030401	chr01:2976226	N/A	0.941480551	-0.023483867	580.53	574.64	252.68	203.50	0	0	0	0	0	0	0	0	0	0	0	0	0	0	0	0	0	0	0	0	N/A	N/A
TR030402	LOC_Os01g06280.1	Protein kinase domain containing protein, expressed	1.18E-05	1.398937732	427.70	81.64	228.97	23.56	17	3	5	0	0	0	8	0	2	9	0	4	0	0	3	0	9	2	2	64	AK099840	GO:0016301
TR030403	LOC_Os01g06280.2	Protein kinase domain containing protein, expressed	6.81E-06	1.005621911	330.74	102.27	127.18	29.64	0	0	5	0	0	0	0	0	0	0	0	0	0	0	0	0	0	1	0	6	N/A	GO:0016301
TR030404	LOC_Os01g06310.1	Expressed protein	0.053792173	-0.173063144	100.41	129.13	39.57	32.92	0	0	4	0	0	0	0	0	0	2	0	0	0	0	0	0	1	0	0	7	N/A	N/A
TR030405	LOC_Os01g06320.1	Myb-like DNA-binding domain, SHAQKYF class family protein, expressed	0.473713184	-0.0898521	109.64	121.04	34.93	39.32	0	0	0	0	0	0	0	0	0	1	0	0	0	0	0	0	0	1	0	2	AK106969	GO:0003677;GO:0003700;GO:0006355;GO:0045449
TR030406	LOC_Os01g06340.1	Expressed protein	0.613602236	0.076222592	131.24	124.06	33.62	47.47	0	0	0	0	0	0	0	0	0	0	0	0	0	0	0	0	3	0	0	3	AK107993	N/A
TR030407	LOC_Os01g06360.1	Transposon protein, putative, unclassified	0.947101079	-0.009453513	91.71	91.19	34.27	23.50	0	0	0	0	0	0	0	0	0	0	0	0	0	0	0	0	0	0	0	0	N/A	N/A
TR030408	LOC_Os01g06380.1	Hypothetical protein	0.867788075	0.025145408	109.38	101.86	32.82	21.63	0	0	0	0	0	0	0	0	0	0	0	0	0	0	0	0	0	0	0	0	N/A	N/A
TR030409	LOC_Os01g06390.1	Hypothetical protein	0.380107825	0.082317315	112.77	98.53	39.71	34.74	0	0	0	0	0	0	0	0	0	0	0	0	0	0	0	0	0	0	0	0	N/A	N/A
TR030410	LOC_Os01g06400.1	Expressed protein	0.699751092	-0.049102764	105.99	110.68	27.28	27.12	0	0	0	0	0	0	3	0	0	0	0	0	0	0	0	0	0	0	0	3	AK108577	N/A
TR030411	LOC_Os01g06410.1	Hypothetical protein	0.958237762	0.010189577	102.41	98.65	33.79	34.68	0	0	0	0	0	0	0	0	0	0	0	0	0	0	0	0	0	0	0	0	N/A	N/A
TR030412	LOC_Os01g06420.1	Hypothetical protein	0.892745097	0.021590438	81.13	81.38	27.92	38.46	0	0	0	0	0	0	0	0	0	0	0	0	0	0	0	0	0	0	0	0	N/A	N/A
TR030413	LOC_Os01g06440.1	Expressed protein	0.980754749	-0.004041966	94.72	96.50	48.62	48.23	0	0	0	0	0	0	0	0	0	2	0	0	0	0	0	0	0	0	0	2	AK106766	N/A
TR030414	LOC_Os01g06450.1	Glycosyltransferase family 43 protein, expressed	0.46626408	-0.082767469	73.35	81.25	29.27	26.69	0	0	0	0	0	0	0	0	0	0	0	0	0	0	0	0	0	0	0	0	N/A	GO:0006486;GO:0009834;GO:0016757
TR030415	LOC_Os01g06460.1	SAT5, putative, expressed	0.933999828	0.017632855	618.87	602.23	121.83	156.80	8	5	15	0	0	0	19	1	14	12	0	2	0	0	0	0	14	1	4	95	AK072658	N/A
TR030416	LOC_Os01g06470.1;LOC_Os01g06470.2	Importin alpha-2 subunit, putative, expressed	2.80E-05	-0.95379586	365.73	847.43	127.25	364.66	12	0	16	1	3	0	7	0	3	3	0	5	0	0	3	0	13	0	2	68	D78504;AK103127;AK058679	GO:0005634;GO:0006606;GO:0006886;GO:0006952;GO:0008565;GO:0005634;GO:0006606;GO:0006886;GO:0006952;GO:0008565
TR030417	LOC_Os01g06490.1;LOC_Os01g06490.2	Serine carboxypeptidase II precursor, putative, expressed	2.44E-06	1.463321623	878.25	235.63	224.65	41.46	0	1	7	2	0	0	0	0	3	6	0	0	0	0	0	0	0	0	0	19	AK071183	GO:0004185;GO:0004187;GO:0006508;GO:0009742;GO:0004185;GO:0004187;GO:0006508;GO:0009742
TR030418	LOC_Os01g06500.1	Lectin, putative, expressed	0.008886847	0.581727444	262.47	121.63	112.32	27.85	2	0	1	0	0	0	2	0	0	0	0	0	0	0	0	0	0	0	0	5	AK102322;AK063812	GO:0006952;GO:0030246
TR030419	LOC_Os01g06510.1	Arginyl-tRNA synthetase family protein, expressed	0.24278066	-0.181491233	144.43	191.03	60.17	84.64	23	0	1	0	0	0	0	0	0	0	0	0	0	0	2	0	2	1	0	29	N/A	GO:0004814;GO:0005524;GO:0006420
TR030420	LOC_Os01g06520.1	Leucine Rich Repeat family protein, expressed	0.899159974	0.019178523	104.17	106.23	39.09	49.28	2	0	0	0	0	0	0	0	4	0	0	0	0	0	0	0	4	1	0	11	AK070173	GO:0005515;GO:0006952;GO:0007165;GO:0016301
TR030421	LOC_Os01g06530.1	Retrotransposon protein, putative, unclassified	0.764868433	-0.035806067	88.15	94.46	38.34	38.19	0	0	0	0	0	0	0	0	0	0	0	0	0	0	0	0	0	0	0	0	N/A	N/A
TR030422	LOC_Os01g06540.1	PHD finger protein, putative	0.668791444	-0.054450241	94.67	100.25	14.71	19.59	0	0	0	0	0	0	0	0	0	0	0	0	0	0	0	0	0	0	0	0	N/A	GO:0003677;GO:0006355
TR030423	LOC_Os01g06550.1	Zinc finger family protein, putative, expressed	0.006405474	0.55635202	393.94	188.75	246.06	22.09	5	1	2	0	0	0	1	0	1	2	0	4	0	1	0	0	3	1	1	22	AK066765;AK059497	GO:0003700;GO:0005634;GO:0006355
TR030424	LOC_Os01g06570.1	Hypothetical protein	0.561124647	0.061919509	102.50	93.25	47.40	51.01	0	0	0	0	0	0	0	0	0	0	0	0	0	0	0	0	0	0	0	0	N/A	N/A
TR030425	LOC_Os01g06580.1	Fasciclin domain containing protein, expressed	0.412535172	-0.136735113	159.53	176.15	67.22	40.05	0	1	1	0	0	0	7	0	0	1	0	0	0	0	0	0	2	0	0	12	N/A	GO:0031225
TR030426	chr01:3098319	N/A	0.025033064	-0.799400001	767.45	1519.87	95.43	673.33	0	0	0	0	0	0	0	0	0	0	0	0	0	0	0	0	0	0	0	0	N/A	N/A
TR030427	LOC_Os01g06600.1	Acyl-coenzyme A oxidase 4, peroxisomal, putative, expressed	4.05E-07	-1.981410692	200.44	1157.09	64.99	412.14	30	4	36	1	0	0	10	0	4	1	0	1	0	0	5	0	2	3	1	98	AK100550	GO:0003997;GO:0005739;GO:0005759;GO:0005777;GO:0006118;GO:0006552;GO:0006635;GO:0008470;GO:0009793;GO:0016491;GO:0046459
TR030428	LOC_Os01g06620.1	Expressed protein	0.128674437	0.150631123	83.20	64.46	32.25	37.58	0	0	0	0	0	0	3	0	9	12	1	0	0	1	0	0	20	0	0	46	AK069408	N/A
TR030429	LOC_Os01g06630.1	Small hydrophilic plant seed protein	0.998597032	0.000314661	101.36	102.20	48.27	44.40	38	0	1	0	0	0	5	0	0	20	0	63	0	0	0	0	19	11	1	158	N/A	N/A
TR030430	LOC_Os01g06640.1;LOC_Os01g06640.2;LOC_Os01g06640.3	Helix-loop-helix DNA-binding domain containing protein, expressed	0.001816342	-1.317698824	175.37	699.22	34.91	425.69	46	7	3	0	0	0	0	0	0	3	0	0	0	0	0	0	3	3	1	66	AK106292	GO:0003677;GO:0003700;GO:0045449;GO:0003677;GO:0003700;GO:0045449;GO:0003677;GO:0003700;GO:0045449
TR030431	LOC_Os01g06650.1	Hypothetical protein	0.190921393	0.230528756	376.03	289.87	64.36	110.16	0	0	0	0	0	0	0	0	0	0	0	0	0	0	0	0	0	0	0	0	N/A	N/A
TR030432	LOC_Os01g06660.1	Pyruvate decarboxylase isozyme 1, putative, expressed	0.006807594	-0.762830064	326.26	601.44	140.62	126.36	17	2	7	0	0	0	0	1	1	0	0	0	0	0	3	0	3	1	1	36	AK069905	GO:0001666;GO:0003984;GO:0004737;GO:0009082
TR030433	LOC_Os01g06670.1	Leucine Rich Repeat family protein, expressed	0.631393167	0.056476165	100.72	90.22	52.35	51.25	3	0	0	0	0	0	0	0	0	0	0	0	0	0	0	0	0	0	0	3	AK102533;AK073444	GO:0005515;GO:0006952;GO:0007165;GO:0016301
TR030434	LOC_Os01g06680.1	Retrotransposon protein, putative, Ty1-copia subclass, expressed	0.405527095	0.221953259	194.46	118.19	223.45	73.21	1	0	0	0	0	0	0	0	0	0	0	1	0	0	0	0	1	0	0	3	N/A	N/A
TR030435	LOC_Os01g06710.1	Hypothetical protein	0.936082288	-0.015584635	79.08	87.60	35.06	50.33	0	0	0	0	0	0	0	0	0	0	0	0	0	0	0	0	0	0	0	0	N/A	N/A
TR030436	LOC_Os01g06720.1	Leucine Rich Repeat family protein	0.429831691	-0.099518132	99.93	113.51	80.12	65.40	0	0	0	0	0	0	0	0	0	0	0	0	0	0	0	0	0	0	0	0	N/A	GO:0005515;GO:0006952;GO:0007165;GO:0016301
TR030437	LOC_Os01g06730.1	Leucine Rich Repeat family protein	0.887028077	0.020528292	81.24	78.90	45.40	52.43	1	0	0	0	0	0	0	0	0	2	0	0	0	0	0	0	0	0	0	3	N/A	GO:0005515;GO:0006952;GO:0007165;GO:0016301
TR030438	LOC_Os01g06740.1	Ribosome inactivating protein, expressed	0.042386581	-1.160083437	190.68	759.97	157.10	628.29	4	1	1	0	0	0	0	0	1	5	0	0	0	0	1	0	4	2	0	19	N/A	N/A
TR030439	LOC_Os01g06750.1	Leucine Rich Repeat family protein	0.506378613	0.102838056	106.91	88.18	42.13	33.86	0	0	0	0	0	0	0	0	0	0	0	0	0	0	0	0	0	0	0	0	N/A	GO:0005515;GO:0006952;GO:0007165;GO:0016301
TR030440	LOC_Os01g06760.1	Leucine Rich Repeat family protein	0.827723292	-0.035256835	115.37	118.88	73.94	55.48	0	0	0	0	0	0	0	0	0	0	0	0	0	0	0	0	0	0	0	0	N/A	GO:0005515;GO:0006952;GO:0007165;GO:0016301
TR030441	LOC_Os01g06790.1	Leucine Rich Repeat family protein, expressed	0.016456784	0.523342147	234.82	112.01	140.33	60.00	0	0	2	0	0	0	2	0	0	0	0	2	0	0	0	0	0	0	0	6	N/A	GO:0005515;GO:0006952;GO:0007165;GO:0016301
TR030442	LOC_Os01g06800.1	Hypothetical protein	0.478648909	0.082838037	105.81	96.62	66.04	65.83	0	0	0	0	0	0	0	0	0	0	0	0	0	0	0	0	0	0	0	0	N/A	N/A
TR030443	LOC_Os01g06820.1	Leucine Rich Repeat family protein	0.354149041	0.138734408	96.15	75.29	61.42	27.47	0	0	0	0	0	0	0	0	0	0	0	0	0	0	0	0	0	0	0	0	N/A	GO:0004674;GO:0005515;GO:0005524;GO:0006468;GO:0007169;GO:0016301
TR030444	N/A	N/A	0.830859201	-0.031541691	104.57	109.55	47.30	46.94	0	0	0	0	0	0	0	0	0	0	0	0	0	0	0	0	0	0	0	0	N/A	N/A
TR030445	LOC_Os01g06870.1	Leucine Rich Repeat family protein, expressed	0.018782405	0.256280335	106.43	72.16	46.67	32.34	0	0	0	0	0	0	0	0	0	0	0	0	0	0	0	0	0	0	0	0	N/A	GO:0004674;GO:0005515;GO:0005524;GO:0006468;GO:0006952;GO:0007165;GO:0007169;GO:0016301
TR030446	N/A	N/A	0.062546403	0.228659813	137.98	104.27	49.34	41.00	0	0	0	0	0	0	0	0	0	0	0	0	0	0	0	0	0	0	0	0	N/A	N/A
TR030447	LOC_Os01g06890.1	Leucine Rich Repeat family protein	0.748329332	-0.040175597	79.43	84.72	38.47	45.36	0	0	0	0	0	0	0	0	0	0	0	4	0	0	0	0	0	0	0	4	N/A	GO:0005515;GO:0006952;GO:0007165;GO:0016301
TR030448	LOC_Os01g06900.1	Leucine Rich Repeat family protein, expressed	0.928767493	0.01570385	86.87	87.74	50.27	64.61	1	0	0	0	0	0	0	0	0	0	0	0	0	0	6	0	0	0	0	7	N/A	GO:0005515;GO:0006952;GO:0007165;GO:0016301
TR030449	LOC_Os01g06910.1	Hypothetical protein	0.85827758	0.030827975	81.63	74.77	32.34	35.27	0	0	0	0	0	0	0	0	0	0	0	0	0	0	0	0	0	0	0	0	N/A	N/A
TR030450	chr01:3279987	N/A	0.00569516	-0.454514792	97.05	198.05	50.16	143.66	0	0	0	0	0	0	0	0	0	0	0	0	0	0	0	0	0	0	0	0	N/A	N/A
TR030451	N/A	N/A	0.366075114	0.145182665	89.06	64.50	44.49	17.44	0	0	0	0	0	0	0	0	0	0	0	0	0	0	0	0	0	0	0	0	N/A	N/A
TR030452	LOC_Os01g06970.1	Hypothetical protein	0.966406869	0.007313076	111.25	112.61	83.71	82.65	0	0	0	0	0	0	0	0	0	0	0	0	0	0	0	0	0	0	0	0	N/A	N/A
TR030453	LOC_Os01g07030.1	Pollen proteins Ole e I family protein, expressed	0.990809049	-0.001938317	96.30	101.70	62.24	70.22	0	3	0	0	0	0	0	0	0	0	0	0	0	0	0	0	0	0	0	3	N/A	N/A
TR030454	LOC_Os01g07040.1	Pollen proteins Ole e I family protein, expressed	0.360081456	-0.108825221	102.07	124.32	56.03	79.40	0	0	0	0	0	0	0	0	0	0	0	0	0	0	0	0	0	0	0	0	N/A	N/A
TR030455	LOC_Os01g07070.1	Transposon protein, putative, CACTA, En/Spm sub-class, expressed	0.036231454	0.208162819	737.36	610.38	234.18	213.29	3	0	2	0	0	0	5	0	0	6	0	0	0	1	0	0	0	0	0	17	N/A	N/A
TR030456	LOC_Os01g07070.3	Transposon protein, putative, CACTA, En/Spm sub-class, expressed	0.003190479	-0.391333654	176.62	273.50	81.82	107.62	0	0	1	0	0	0	0	0	0	0	0	0	0	0	0	0	0	0	0	1	N/A	N/A
TR030457	LOC_Os01g07080.1;LOC_Os01g07080.2	DEAD/DEAH box helicase, putative, expressed	0.00805289	0.337181109	260.77	185.89	84.81	57.20	2	0	2	0	0	0	1	0	0	3	0	0	0	0	0	0	0	1	1	10	AK103737;AK068747	GO:0008026;GO:0008026
TR030458	LOC_Os01g07090.1	Senescence-associated protein, putative, expressed	2.18E-09	2.848461744	3449.44	355.43	1370.51	169.93	2	1	17	0	0	0	8	0	0	0	0	0	0	0	3	0	1	0	0	32	AK099645	GO:0015071
TR030459	LOC_Os01g07100.1	Hypothetical protein	0.006075598	-0.312877929	396.54	516.22	151.68	149.39	9	0	5	0	0	0	5	0	1	2	0	0	0	1	0	0	1	1	0	25	N/A	N/A
TR030460	LOC_Os01g07110.1	BRCA2 repeat family protein, expressed	0.813629973	0.029058384	131.24	131.28	65.75	74.49	4	0	0	0	0	0	1	0	0	0	0	3	0	0	0	0	0	0	0	8	N/A	GO:0005739
TR030461	LOC_Os01g07120.2	AP2 domain containing protein, expressed	0.002763789	-0.372558345	108.80	180.83	47.17	58.76	7	0	2	0	0	0	5	0	0	4	0	0	0	0	0	0	2	0	0	20	AK121956	GO:0003677;GO:0003700;GO:0005634;GO:0006355;GO:0009414;GO:0016563
TR030462	LOC_Os01g07120.1	AP2 domain containing protein, expressed	0.947897706	-0.012182537	108.29	111.90	74.78	54.54	4	0	1	0	0	0	2	0	0	4	0	0	0	0	0	0	2	0	0	13	AY064403	GO:0003677;GO:0003700;GO:0005634;GO:0006355;GO:0009414;GO:0016563
TR030463	LOC_Os01g07130.1	Expressed protein	0.085971207	-0.265059545	56.68	101.57	18.70	65.21	3	0	0	0	0	0	1	0	0	0	0	0	0	0	0	0	1	0	0	5	AK059335	N/A
TR030464	LOC_Os01g07140.2	Kelch motif family protein, expressed	0.990303049	-0.002835938	118.89	122.33	97.73	104.80	12	0	9	1	0	0	5	0	0	32	0	0	0	0	2	0	3	1	0	65	AK066661	N/A
TR030465	LOC_Os01g07150.1	Expressed protein	0.095443021	-0.205154722	148.50	208.43	74.18	108.27	0	0	0	0	0	0	1	0	0	0	0	0	0	0	0	0	0	0	0	1	N/A	N/A
TR030466	LOC_Os01g07160.1	F-box domain containing protein	0.569671873	-0.105200611	113.34	128.69	85.77	79.66	0	0	0	0	0	0	0	0	0	0	0	0	0	0	0	0	0	0	0	0	N/A	N/A
TR030467	LOC_Os01g07170.1	HORMA domain containing protein, expressed	0.099922291	0.389846039	365.19	222.96	194.21	64.35	1	0	0	0	0	0	0	1	0	1	0	0	0	0	0	0	1	0	1	5	AK119338	GO:0000794;GO:0003677;GO:0007129;GO:0007130
TR030468	LOC_Os01g07180.1	Hypothetical protein	0.761478949	-0.043479849	100.97	115.90	77.89	101.37	0	0	0	0	0	0	0	0	0	0	0	0	0	0	0	0	0	0	0	0	N/A	N/A
TR030469	LOC_Os01g07190.1	Hypothetical protein	0.686262187	-0.066481031	104.29	121.70	64.14	93.86	0	0	0	0	0	0	0	0	0	0	0	0	0	0	0	0	0	0	0	0	N/A	N/A
TR030470	LOC_Os01g07200.1	Nuclease, putative, expressed	0.00252611	-0.454651461	390.27	585.42	57.68	170.46	2	0	4	0	0	0	3	0	1	1	0	0	0	0	4	0	0	1	1	17	N/A	GO:0004518
TR030471	LOC_Os01g07212.1	Staphylococcal nucleaseue family protein, expressed	0.535010511	-0.081462064	64.22	78.15	46.21	45.36	6	0	0	0	0	0	0	0	0	1	0	0	0	0	2	0	1	0	0	10	N/A	GO:0004518
TR030472	LOC_Os01g07212.1	Staphylococcal nucleaseue family protein, expressed	0.106316794	0.25905467	103.76	74.88	25.19	39.39	6	0	0	0	0	0	0	0	0	1	0	0	0	0	2	0	1	0	0	10	N/A	GO:0004518
TR030473	LOC_Os01g07240.1	Expressed protein	0.134229454	-0.263201202	116.97	157.27	48.54	74.81	60	2	6	0	0	0	2	0	0	3	0	5	0	0	0	0	3	11	1	93	AK122083;AK101697	N/A
TR030474	LOC_Os01g07250.1	Saposin-like type B, region 1 family protein, expressed	4.72E-08	2.378658493	1598.39	212.77	492.82	80.20	0	2	3	0	0	0	5	0	0	7	0	9	0	1	0	0	0	1	1	29	AK067805	N/A
TR030475	LOC_Os01g07260.1	Expressed protein	0.03947503	0.228814173	142.87	103.78	61.20	29.97	10	0	2	0	0	0	0	0	0	4	0	1	0	0	1	0	0	1	1	20	AK099378;AK073783	N/A
TR030476	LOC_Os01g07280.1	Leucine Rich Repeat family protein, expressed	0.927527678	0.015956076	81.52	77.65	16.75	24.50	1	0	0	0	0	0	2	0	2	3	0	0	0	0	0	0	1	2	0	11	N/A	GO:0005515;GO:0006952;GO:0007165;GO:0016301
TR030477	LOC_Os01g07310.1;LOC_Os01g07310.2;LOC_Os01g07310.3	Integral membrane protein, putative, expressed	0.000235485	-0.850139329	2245.52	4390.09	447.68	1322.68	53	42	45	2	0	0	49	2	18	23	0	0	0	1	0	0	12	14	16	277	AK119227;AK062253	GO:0016020;GO:0016020;GO:0016020
TR030478	LOC_Os01g07320.1	Hypothetical protein	0.401281294	-0.088524381	99.41	109.87	15.33	16.24	0	0	0	0	0	0	0	0	0	0	0	0	0	0	0	0	0	0	0	0	N/A	N/A
TR030479	LOC_Os01g07330.1	Expressed protein	0.425030712	0.12401118	123.42	101.64	73.33	37.26	0	0	0	0	0	0	0	0	1	0	0	2	0	0	0	0	1	0	0	4	AK069523	N/A
TR030480	LOC_Os01g07340.1	Expressed protein	0.906201837	-0.021244514	98.57	101.32	21.04	32.65	0	0	0	0	0	0	0	0	0	0	0	0	0	0	0	0	0	0	0	0	N/A	N/A
TR030481	N/A	N/A	0.252340853	-0.159184455	113.74	132.65	32.13	49.77	0	0	0	0	0	0	0	0	0	0	0	0	0	0	0	0	0	0	0	0	N/A	N/A
TR030482	LOC_Os01g07360.1	CENP-E like kinetochore protein, putative, expressed	0.885031602	-0.022048703	101.81	99.71	30.10	26.48	26	0	0	0	0	0	1	0	2	12	0	6	0	0	1	0	0	0	2	50	AK072705;AK060540	N/A
TR030483	LOC_Os01g07370.1;LOC_Os01g07370.2	CENP-E like kinetochore protein, putative, expressed	0.003626168	0.765998955	837.53	396.74	463.57	43.81	18	4	4	0	0	0	2	4	0	15	0	34	0	0	0	0	10	0	5	96	AK121992	N/A
TR030484	LOC_Os01g07382.1	Expressed protein	0.624300834	-0.058802559	331.08	341.91	26.72	58.27	0	0	1	0	0	0	2	0	0	3	0	0	0	0	0	0	0	0	0	6	AK063678	GO:0005739
TR030485	LOC_Os01g07390.1	Zinc finger, C3HC4 type family protein, expressed	0.199982782	0.162048328	1314.43	1114.22	385.42	291.72	4	0	6	0	0	0	11	0	3	4	0	2	0	0	2	0	4	1	1	38	AK120658	GO:0005515;GO:0008270
TR030486	LOC_Os01g07400.1	SVP1-like protein 2, putative, expressed	0.9349166	-0.014569074	453.71	467.09	153.46	162.10	13	0	3	0	0	0	5	0	5	7	0	18	1	0	6	0	0	2	0	60	AK072657	GO:0006914;GO:0010149;GO:0042594
TR030487	LOC_Os01g07410.1	Axi 1 protein, putative, expressed	0.034192224	0.243448552	163.62	129.56	78.30	70.65	0	0	5	0	0	0	2	0	1	4	0	0	0	0	1	0	0	0	1	14	N/A	N/A
TR030488	LOC_Os01g07420.1	Hydrolase, alpha/beta fold family protein, expressed	0.26037991	0.208250404	164.04	118.29	49.98	20.79	0	3	1	0	0	0	4	0	0	6	0	0	0	0	0	0	3	0	1	18	N/A	GO:0003824;GO:0016787
TR030489	LOC_Os01g07430.1	Myb-like DNA-binding domain containing protein	0.755098381	-0.045768541	105.72	110.45	37.83	24.14	0	0	0	0	0	0	0	0	0	0	0	0	0	0	0	0	0	0	0	0	N/A	GO:0003677;GO:0003700;GO:0006355;GO:0009611;GO:0009737;GO:0009800;GO:0009892;GO:0045449
TR030490	LOC_Os01g07450.1	Myb-like DNA-binding domain containing protein	0.907404656	0.016031297	132.49	128.11	38.96	44.40	0	0	0	0	0	0	0	0	0	0	0	0	0	0	0	0	0	0	0	0	N/A	GO:0003677;GO:0003700;GO:0006355;GO:0009411;GO:0009699;GO:0010119;GO:0010214;GO:0016564;GO:0016566;GO:0045449
TR030491	LOC_Os01g07460.1	Hypothetical protein	0.743664568	0.041848066	117.77	114.51	42.41	48.53	0	0	0	0	0	0	0	0	0	0	0	0	0	0	0	0	0	0	0	0	N/A	N/A
TR030492	LOC_Os01g07470.1	Hypothetical protein	0.90867952	-0.019500196	86.03	90.92	16.33	40.70	0	0	0	0	0	0	0	0	0	0	0	0	0	0	0	0	0	0	0	0	N/A	N/A
TR030493	LOC_Os01g07480.1;LOC_Os01g07480.2	Expressed protein	0.620458795	-0.066264023	91.58	103.48	29.21	44.98	0	0	0	0	0	0	2	0	0	8	0	0	0	0	0	0	2	0	0	12	AK105527;AB200238	GO:0010199;GO:0010199
TR030494	LOC_Os01g07490.1	RST1, putative, expressed	1.93E-06	-1.268454724	721.42	1860.57	311.84	754.64	14	3	7	1	0	0	7	0	0	4	0	2	0	0	3	0	0	3	1	45	AK121259;AK120051	GO:0006723;GO:0009793
TR030495	LOC_Os01g07500.1	Allinase, C-terminal domain containing protein, expressed	0.000575895	0.53054783	297.68	171.96	18.03	41.19	3	1	0	0	0	0	6	0	3	3	0	1	0	0	0	0	1	0	0	18	AK061054	GO:0016846
TR030496	LOC_Os01g07510.1	Hypothetical protein	0.709818094	-0.056530299	79.76	89.30	43.22	61.14	0	0	0	0	0	0	0	0	0	0	0	0	0	0	0	0	0	0	0	0	N/A	N/A
TR030497	LOC_Os01g07520.1	Expressed protein	1.96E-06	-1.153910116	451.14	1117.51	65.60	202.63	14	3	5	0	0	0	6	0	10	11	0	10	0	0	2	0	5	1	0	67	AK121293	N/A
TR030498	LOC_Os01g07530.1	Raffinose synthase or seed imbibition protein Sip1 containing protein, expressed	0.000577038	0.553481039	274.61	151.44	56.38	41.48	3	93	10	0	0	0	11	0	3	17	0	0	1	0	0	0	50	1	1	190	N/A	GO:0004553;GO:0007568;GO:0009416;GO:0009744
TR030499	LOC_Os01g07540.1	D111/G-patch domain-containing protein, putative	0.62942755	-0.060975392	150.25	165.26	69.80	51.43	1	0	1	0	0	0	0	0	0	8	0	0	0	0	0	0	0	1	0	11	N/A	GO:0003676;GO:0005622
TR030500	LOC_Os01g07550.1	Hypothetical protein	0.957175396	-0.010133443	102.69	103.08	37.35	18.59	0	0	0	0	0	0	0	0	0	0	0	0	0	0	0	0	0	0	0	0	N/A	N/A
TR030501	LOC_Os01g07560.1	Leucine Rich Repeat family protein, expressed	0.005306455	-0.371423333	105.57	158.69	38.45	44.74	4	0	3	0	0	0	0	0	0	2	0	0	0	0	1	0	0	3	1	14	N/A	GO:0004674;GO:0005524;GO:0006468;GO:0007169;GO:0016301
TR030502	LOC_Os01g07570.1	Carboxyl-terminal proteinase, putative, expressed	0.107362681	-0.218821871	110.31	137.14	42.48	43.45	3	0	9	0	0	0	1	0	0	15	0	2	0	0	0	0	4	1	2	37	AK106837	N/A
TR030503	LOC_Os01g07590.1	Universal stress protein family protein, expressed	0.000377588	-0.432959706	214.32	328.40	46.41	108.20	3	0	10	0	0	0	6	0	2	5	0	5	0	0	0	0	2	0	6	39	AK073628;AK067202	GO:0006950
TR030504	LOC_Os01g07600.1	Expressed protein	0.009626197	0.270464019	154.89	113.69	44.94	43.46	1	2	0	0	0	0	0	0	0	0	0	0	0	0	0	0	0	0	0	3	AK101269	N/A
TR030505	LOC_Os01g07610.1	Pentatricopeptide, putative, expressed	0.00072884	-0.587864035	129.19	245.12	33.67	68.90	1	0	0	0	0	0	0	0	0	0	0	0	0	0	0	0	1	0	0	2	AK101200	N/A
TR030506	LOC_Os01g07620.1	Expressed protein	0.649744167	-0.084910267	77.13	86.58	33.21	34.89	0	0	0	0	0	0	0	0	0	0	0	0	0	0	0	0	1	0	0	1	AK111084	N/A
TR030507	LOC_Os01g07630.1	BRASSINOSTEROID INSENSITIVE 1-associated receptor kinase 1 precursor, putative, expressed	0.005367461	0.407533134	264.98	164.36	152.74	71.74	0	0	0	0	0	0	0	0	0	0	0	0	0	0	0	0	0	0	0	0	AK100017	GO:0004672;GO:0005515;GO:0006468;GO:0016301
TR030508	LOC_Os01g07640.1	TPR Domain containing protein	0.985116327	-0.003284855	90.51	90.27	59.81	46.85	0	0	0	0	0	0	0	0	0	0	0	0	0	0	0	0	0	0	0	0	N/A	GO:0005515;GO:0006950
TR030509	LOC_Os01g07660.1	Expressed protein	0.706862971	-0.056474365	80.76	86.36	34.97	46.58	0	0	0	0	0	0	0	0	0	1	0	0	0	0	0	0	0	0	0	1	AK109475;AK107515	N/A
TR030510	LOC_Os01g07680.1	Hypothetical protein	0.99449487	-0.000931168	81.65	83.35	33.90	38.49	0	0	0	0	0	0	0	0	0	0	0	0	0	0	0	0	0	0	0	0	N/A	N/A
TR030511	LOC_Os01g07700.1	Expressed protein	3.88E-07	2.140053895	1516.37	237.45	581.84	82.87	10	0	0	0	0	0	6	0	3	4	0	15	0	0	0	0	0	1	0	39	AK067987	N/A
TR030512	LOC_Os01g07710.1	Hypothetical protein	0.878109152	-0.021751942	73.63	77.61	31.60	27.10	0	0	0	0	0	0	0	0	0	0	0	0	0	0	0	0	0	0	0	0	N/A	N/A
TR030513	LOC_Os01g07720.2	ALG3 protein, expressed	0.702099222	0.054373519	421.76	394.52	91.16	84.23	9	8	6	0	0	0	1	0	2	4	0	0	1	0	0	0	2	1	3	37	N/A	GO:0003824
TR030514	LOC_Os01g07730.1	Triose phosphate/phosphate translocator, non-green plastid, chloroplast precursor, putative, expressed	0.000844879	1.058637953	991.79	436.57	201.35	197.82	0	0	4	0	0	0	1	0	0	0	0	0	0	1	0	0	1	0	0	7	AK060343	GO:0005355;GO:0009528;GO:0009670;GO:0015152;GO:0015297;GO:0015712;GO:0015717
TR030515	LOC_Os01g07750.1	Expressed protein	0.299078502	-0.153404143	691.15	767.03	71.08	145.33	1	0	2	0	0	0	2	0	0	3	0	0	0	0	0	0	1	0	1	10	AK106113	N/A
TR030516	LOC_Os01g07760.1;LOC_Os01g07760.2	Phospholipase D alpha 1 precursor, putative, expressed	1.21E-09	-2.462075239	1126.71	6888.29	200.48	1177.70	110	21	75	0	0	0	40	0	20	63	0	3	2	0	11	0	60	8	26	439	RICPHD2;AK119523;AK100365;AK066556;AK065102	GO:0004630;GO:0005634;GO:0005739;GO:0005886;GO:0006631;GO:0009816;GO:0016020;GO:0030136;GO:0004630;GO:0005634;GO:0005739;GO:0005886;GO:0006631;GO:0009816;GO:0016020;GO:0030136
TR030517	LOC_Os01g07770.1	Peroxidase 25 precursor, putative	9.28E-05	0.692948214	308.25	142.57	57.49	15.89	0	3	0	0	0	0	1	0	0	0	0	0	0	0	0	0	1	0	0	5	N/A	GO:0004601
TR030518	LOC_Os01g07780.1	Embryo-specific protein 3, containing protein, expressed	0.003139497	0.430257454	744.51	496.83	203.96	75.63	0	5	6	0	0	0	9	0	1	1	0	0	0	0	0	0	2	0	4	28	N/A	GO:0009793;GO:0031225
TR030519	LOC_Os01g07790.1	Polygalacturonase family protein, expressed	0.954707347	0.010802166	79.17	77.74	43.86	40.15	0	0	1	0	0	0	0	0	0	0	0	0	0	0	0	0	0	0	0	1	N/A	GO:0004650;GO:0005975;GO:0031225
TR030520	LOC_Os01g07800.1	Hypothetical protein	3.14E-10	2.804477913	1884.24	161.76	259.77	13.64	0	0	0	0	0	0	0	0	0	0	0	0	0	0	0	0	1	0	0	1	N/A	GO:0003676;GO:0004523
TR030521	LOC_Os01g07810.1	Expressed protein	0.773409786	-0.056271311	933.28	949.96	171.46	247.31	14	1	7	1	0	0	1	0	2	2	0	2	0	0	0	0	5	2	0	37	AK121114	N/A
TR030522	LOC_Os01g07840.1	Transposon protein, putative, CACTA, En/Spm sub-class	0.763749511	-0.037259712	55.70	62.30	33.23	29.79	0	0	0	0	0	0	0	0	0	0	0	0	0	0	0	0	0	0	0	0	N/A	N/A
TR030523	LOC_Os01g07850.1	Lactoylglutathione lyase family protein, putative	0.991617441	-0.002575717	75.19	72.19	50.98	32.59	0	0	0	0	0	0	0	0	0	0	0	0	0	0	0	0	0	0	0	0	N/A	GO:0004462;GO:0005975
TR030524	LOC_Os01g07870.1	Multidrug resistance associated protein MRP2, putative, expressed	0.000807412	0.65879174	754.13	467.42	168.76	240.03	16	4	9	0	0	0	2	0	4	1	0	2	0	0	5	0	1	0	2	46	AK121690	GO:0042626
TR030525	LOC_Os01g07880.1	BZIP transcription factor family protein, expressed	0.000229291	0.779960366	909.64	463.02	181.44	72.67	0	0	1	0	0	0	0	0	0	1	0	0	0	0	0	0	0	0	0	2	N/A	GO:0003677;GO:0003700;GO:0005634;GO:0006355;GO:0009640
TR030526	LOC_Os01g07890.1	Expressed protein	0.225890446	-0.162227594	595.36	691.08	118.67	236.55	0	2	0	0	0	0	4	0	0	2	0	0	0	0	0	0	0	1	0	9	AK120465	N/A
TR030527	LOC_Os01g07900.1	Expressed protein	0.010116748	-0.304598795	148.30	210.24	84.22	64.30	0	0	0	0	0	0	0	0	2	0	0	2	0	0	0	0	1	0	1	6	AK121228	N/A
TR030528	LOC_Os01g07910.1	NADH-cytochrome b5 reductase, putative, expressed	0.170887732	-0.147329875	112.41	129.06	32.79	49.90	8	1	3	1	0	0	1	0	4	5	0	6	0	0	0	0	1	3	1	34	AK071324	GO:0004128;GO:0005739;GO:0005829;GO:0006118;GO:0008134;GO:0008940;GO:0009416;GO:0009703;GO:0042128
TR030529	LOC_Os01g07920.1	Prolyl 4-hydroxylase, putative, expressed	0.915936905	0.020899687	211.06	204.41	86.73	54.96	3	0	0	0	0	0	1	0	2	1	0	6	0	0	0	0	0	0	0	13	AK104673;AK070484	GO:0004656;GO:0005634;GO:0005737;GO:0016706;GO:0018401
TR030530	LOC_Os01g07930.1	Zinc finger C-x8-C-x5-C-x3-H type family protein, expressed	0.960762102	0.007039327	76.37	74.31	35.16	30.28	0	0	0	0	0	0	0	0	0	2	0	0	0	0	0	0	0	0	0	2	AK107662	N/A
TR030531	AK073313	N/A	0.889450579	0.024268707	84.77	80.00	45.54	23.75	0	0	0	0	0	0	0	0	0	0	0	0	0	0	0	0	0	0	0	0	AK073313	N/A
TR030532	LOC_Os01g07940.1	Protein kinase domain containing protein, expressed	0.302633324	-0.098466093	96.86	114.15	56.44	63.94	10	0	3	0	0	0	3	0	0	11	0	0	0	0	0	0	13	1	0	41	AK101660	GO:0004672;GO:0005515;GO:0005634;GO:0005730;GO:0005737;GO:0016301
TR030533	CA882827	Cluster related to UPI000009CF7F	0.936321486	-0.012367657	113.48	119.16	57.06	63.31	0	0	0	0	0	0	0	0	0	0	0	0	0	0	0	0	0	0	0	0	N/A	N/A
TR030534	LOC_Os01g07960.2	Phospholipase/Carboxylesterase family protein, expressed	0.002261969	-0.686702105	197.93	403.52	45.13	228.44	14	9	17	0	0	0	8	0	4	13	0	0	0	1	0	0	4	3	2	75	N/A	GO:0016789
TR030535	LOC_Os01g07960.1	Phospholipase/Carboxylesterase family protein, expressed	0.237316943	0.177928799	353.00	291.55	151.67	109.22	16	10	21	0	0	0	12	0	4	12	0	0	0	1	0	0	4	3	1	84	N/A	GO:0016789
TR030536	LOC_Os01g07970.1	Expressed protein	4.47E-07	-2.953577999	559.29	5257.89	151.26	2216.70	2	7	6	0	0	0	0	0	2	3	0	0	0	0	0	0	2	0	6	28	AK071289	N/A
TR030537	LOC_Os01g07980.1	Ankyrin-like protein, putative, expressed	0.000270716	-0.56040005	528.24	891.24	159.66	427.38	0	0	0	0	0	0	0	0	0	2	0	0	0	0	0	0	0	0	0	2	N/A	N/A
TR030538	LOC_Os01g08010.1	Expressed protein	0.000143484	-0.878681548	93.57	279.96	36.07	108.80	5	4	4	0	0	0	1	0	2	0	0	1	0	0	0	0	0	0	0	17	AK121275;AK073316	N/A
TR030539	LOC_Os01g08020.1	Boron transporter-like protein 2, putative, expressed	0.193854841	0.236630708	155.08	105.59	88.15	86.41	4	0	0	0	0	0	0	0	2	0	0	6	0	0	0	0	1	0	1	14	AK072421	GO:0005737;GO:0005768;GO:0005886;GO:0015380;GO:0046713;GO:0046715
TR030540	N/A	N/A	0.707370777	-0.047812951	95.12	100.20	45.04	47.67	0	0	0	0	0	0	0	0	0	0	0	0	0	0	0	0	0	0	0	0	N/A	N/A
TR030541	N/A	N/A	3.34E-07	2.459694659	1123.02	99.55	382.13	24.36	0	0	0	0	0	0	0	0	0	0	0	0	0	0	0	0	0	0	0	0	N/A	N/A
TR030542	LOC_Os01g08090.1	Flavonol-3-O-glycoside-7-O-glucosyltransferase 1, putative, expressed	0.074615732	-0.172832738	68.33	97.46	28.21	44.31	2	0	0	0	0	0	0	0	0	1	0	0	0	0	1	0	1	0	1	6	AK103303	GO:0008194;GO:0016757;GO:0016758
TR030543	LOC_Os01g08100.1	Flavonol-3-O-glycoside-7-O-glucosyltransferase 1, putative	0.131969838	-0.189388488	89.94	113.85	58.72	50.64	0	0	0	0	0	0	0	0	0	0	0	0	0	0	0	0	0	0	0	0	N/A	GO:0008194;GO:0016757;GO:0016758
TR030544	LOC_Os01g08110.1	UDP-glucoronosyl and UDP-glucosyl transferase family protein, expressed	0.270019097	-0.110874921	83.85	101.00	40.36	53.15	16	0	0	0	0	0	0	0	0	3	0	0	0	0	1	0	1	0	2	23	AY625694;AK102335;AK064351	GO:0008194;GO:0016757;GO:0016758
TR030545	LOC_Os01g08120.1	Pentatricopeptide, putative, expressed	0.944414316	0.012253974	110.23	106.98	96.76	83.34	0	0	0	0	0	0	0	0	0	0	0	0	0	0	0	0	0	0	0	0	N/A	N/A
TR030546	LOC_Os01g08130.1	NPH3 family protein, expressed	0.174341658	-0.135632528	92.98	119.79	44.32	69.83	0	0	3	0	0	0	0	0	0	1	0	0	0	0	0	0	0	0	0	4	N/A	GO:0004871;GO:0005515;GO:0009416
TR030547	LOC_Os01g08150.1	Expressed protein	0.887638231	-0.020481582	60.94	64.91	26.62	29.73	2	1	8	0	0	0	0	0	0	3	0	0	0	0	0	0	2	0	2	18	AK102552	N/A
TR030548	LOC_Os01g08160.1	Myb-like DNA-binding domain, SHAQKYF class family protein, expressed	0.927395088	-0.01542957	137.28	141.31	51.64	75.95	0	2	2	0	0	0	3	0	0	3	0	0	0	0	0	0	3	0	0	13	AK109808	GO:0003677;GO:0003700;GO:0045449
TR030549	LOC_Os01g08170.1	Hypothetical protein	0.620207393	-0.065657113	82.27	98.71	33.44	59.40	0	6	0	0	0	0	0	0	0	0	0	0	0	0	0	0	2	0	0	8	N/A	N/A
TR030550	LOC_Os01g08180.1	Hypothetical protein	0.713142186	-0.069306207	150.49	168.71	56.45	102.10	0	0	0	0	0	0	0	0	0	0	0	0	0	0	0	0	0	0	0	0	N/A	GO:0003700;GO:0005515;GO:0005634;GO:0009742;GO:0030528
TR030551	LOC_Os01g08190.2	Transcriptional corepressor LEUNIG, putative, expressed	0.567807047	-0.063440078	94.01	111.32	57.02	80.58	5	0	0	0	0	0	0	0	1	6	0	0	0	0	0	0	3	0	1	16	AK072687	GO:0005515;GO:0005634;GO:0009908;GO:0016481;GO:0016564
TR030552	LOC_Os01g08200.1	Ubiquitin carboxyl-terminal hydrolase 14, putative, expressed	0.642313929	-0.068148327	890.46	888.31	230.65	157.54	17	0	3	0	0	0	10	0	7	13	0	1	0	0	3	0	11	0	3	68	AK103230	GO:0004843;GO:0006512;GO:0008581;GO:0009793
TR030553	LOC_Os01g08220.1	Oxidoreductase, 2OG-Fe oxygenase family protein, expressed	0.746712493	-0.115697546	435.30	773.80	563.34	1328.70	0	0	0	0	0	0	0	0	0	0	0	0	0	1	0	0	0	0	0	1	AB056519;AB056518;AB056517	GO:0005737;GO:0009686;GO:0009739;GO:0009740;GO:0009845;GO:0016707
TR030554	LOC_Os01g08240.1	Hypothetical protein	0.478368769	-0.091379264	66.34	76.43	29.51	24.07	0	0	0	0	0	0	0	0	0	0	0	0	0	0	0	0	0	0	0	0	N/A	N/A
TR030555	LOC_Os01g08250.1	Retrotransposon protein, putative, unclassified	0.525371546	-0.088165328	81.97	100.33	59.53	75.08	0	0	0	0	0	0	0	0	0	0	0	0	0	0	0	0	0	0	0	0	N/A	N/A
TR030556	chr01:4035220	N/A	0.002276698	-0.612978156	87.06	186.94	57.63	62.38	0	0	0	0	0	0	0	0	0	0	0	0	0	0	0	0	0	0	0	0	N/A	N/A
TR030557	LOC_Os01g08280.2	Expressed protein	0.217933716	-0.124602766	191.94	234.07	97.05	107.12	3	0	10	0	0	0	1	0	0	0	0	0	0	0	0	0	1	0	0	15	N/A	GO:0005739
TR030558	LOC_Os01g08290.1	Integral membrane family protein, putative, expressed	0.631309051	-0.081112781	150.39	179.13	65.81	84.29	2	2	1	0	0	0	7	0	0	0	0	0	0	0	0	0	1	0	1	14	N/A	N/A
TR030559	LOC_Os01g08300.1	Expressed protein	0.843834574	0.034695756	227.08	214.91	50.24	50.09	0	1	0	0	0	0	0	0	0	0	0	0	0	0	0	0	1	0	0	2	AK062450	N/A
TR030560	CK075419	Putative serine/threonine protein phosphatase 2A (PP2A) regulatory subunit B' related cluster	0.667627082	-0.080698825	185.03	203.21	62.92	96.41	0	0	0	0	0	0	0	0	0	0	0	0	0	0	0	0	0	0	0	0	N/A	N/A
TR030561	N/A	N/A	6.26E-07	-1.296265967	201.15	646.61	72.41	186.01	0	0	0	0	0	0	0	0	0	0	0	0	0	0	0	0	0	0	0	0	N/A	N/A
TR030562	LOC_Os01g08330.1	Eukaryotic aspartyl protease family protein	0.043632515	0.313644396	260.81	195.25	128.08	120.38	0	0	0	0	0	0	0	0	0	0	0	0	0	0	0	0	0	0	0	0	N/A	GO:0004194;GO:0006508
TR030563	LOC_Os01g08340.1	Zinc finger family protein, putative, expressed	0.965883122	0.007287318	172.75	164.61	35.69	30.46	2	1	2	0	0	0	5	0	6	0	0	0	0	0	0	0	0	1	2	19	AK103147	GO:0005515;GO:0008270
TR030564	LOC_Os01g08360.1	Hypothetical protein	0.763295583	-0.038415077	74.52	80.80	38.37	37.23	0	0	0	0	0	0	0	0	0	0	0	0	0	0	0	0	0	0	0	0	N/A	N/A
TR030565	chr01:4102270	N/A	0.000163176	-0.626210487	87.84	201.32	55.77	108.87	0	0	0	0	0	0	0	0	0	0	0	0	0	0	0	0	0	0	0	0	N/A	N/A
TR030566	LOC_Os01g08390.1	Hypothetical protein	0.90148382	-0.017973615	88.24	92.12	60.51	64.27	0	0	0	0	0	0	0	0	0	0	0	0	0	0	0	0	0	0	0	0	N/A	N/A
TR030567	LOC_Os01g08400.1	Syntaxin 32, putative, expressed	0.067052504	-0.209336299	323.07	386.33	60.77	79.33	5	0	3	0	0	0	0	0	0	3	1	0	0	0	4	0	7	0	1	24	AK106425	GO:0005486;GO:0005792;GO:0006886;GO:0006944;GO:0009504
TR030568	LOC_Os01g08410.1	Expressed protein	7.57E-05	-0.498699746	407.31	611.17	47.56	70.93	13	10	13	0	0	0	12	1	0	9	0	0	0	0	3	0	5	2	2	70	AK066179	GO:0005759
TR030569	LOC_Os01g08420.1;LOC_Os01g08420.2	Expressed protein	0.113749799	-0.204444175	316.67	377.82	183.14	176.50	3	0	1	0	0	0	0	0	0	3	0	2	1	0	0	0	0	0	0	10	AK063507	N/A
TR030570	LOC_Os01g08430.1	Expressed protein	0.27584331	-0.169634868	712.67	791.86	136.60	236.93	7	0	1	1	0	0	0	0	0	1	0	0	0	0	3	0	4	0	0	17	AK105394	N/A
TR030571	LOC_Os01g08440.1	Indole-3-acetate beta-glucosyltransferase, putative, expressed	2.22E-07	2.047032985	2826.97	595.39	820.70	250.44	22	10	6	0	0	0	7	0	0	10	0	0	2	0	1	0	41	1	2	102	N/A	GO:0008194;GO:0009524;GO:0009920;GO:0016757
TR030572	LOC_Os01g08460.1	TMS membrane family protein, putative, expressed	1.12E-09	3.712264617	6280.47	386.39	1111.34	170.57	0	0	6	0	0	0	1	0	1	4	3	0	0	1	1	0	2	2	3	24	AK069734	GO:0016020
TR030573	N/A	N/A	0.004635487	-0.618308256	129.84	241.21	39.70	41.03	0	0	0	0	0	0	0	0	0	0	0	0	0	0	0	0	0	0	0	0	N/A	N/A
TR030574	LOC_Os01g08510.1	MAR binding filament-like protein 1, putative, expressed	0.02529993	0.294007441	886.19	675.90	213.27	217.65	0	8	3	0	0	0	15	0	4	0	0	0	0	0	0	0	0	0	1	31	AK120377;AK061954	GO:0003677;GO:0009535;GO:0042646
TR030575	LOC_Os01g08520.1	Expressed protein	0.642038427	-0.069693277	119.96	124.98	35.80	24.94	0	0	3	0	0	0	0	0	0	5	0	1	0	0	0	0	0	0	0	9	AK108226	N/A
TR030576	LOC_Os01g08530.1	Transposon protein, putative, CACTA, En/Spm sub-class, expressed	0.559861072	-0.086898329	90.34	108.64	28.70	64.69	0	0	0	0	0	0	0	0	0	0	0	0	0	0	0	0	0	0	0	0	N/A	N/A
TR030577	LOC_Os01g08540.1	MutS domain III family protein, expressed	0.094921054	-0.168804599	178.32	231.20	93.23	108.86	8	0	0	0	0	0	3	0	0	1	0	0	0	0	0	0	1	1	0	14	AK122068	GO:0003684;GO:0005524;GO:0006298
TR030578	LOC_Os01g08550.1	Expressed protein	0.739839774	-0.044090807	107.77	120.03	41.37	51.76	2	0	0	0	0	0	0	0	0	1	0	0	0	0	0	0	0	1	0	4	N/A	GO:0004812
TR030579	LOC_Os01g08560.1	DnaK protein, expressed	0.21904404	-0.13313867	624.42	684.80	151.23	158.83	61	6	16	1	0	0	15	0	25	23	0	16	0	0	12	0	26	10	5	216	AK100676;AK059244	GO:0005524;GO:0005634;GO:0006457;GO:0009408
TR030580	LOC_Os01g08570.1	Oxidoreductase, 2OG-Fe oxygenase family protein	0.757091869	-0.041926351	63.27	67.69	26.89	25.74	0	0	0	0	0	0	0	0	0	2	0	0	0	0	0	0	0	0	0	2	N/A	N/A
TR030581	LOC_Os01g08580.1	Expressed protein	0.102157051	0.204252709	289.87	243.26	87.24	78.28	1	1	2	0	0	0	1	0	0	0	0	0	0	0	0	0	0	0	0	5	N/A	N/A
TR030582	LOC_Os01g08610.1	Transposase, putative	0.623126756	-0.08358422	96.15	106.73	27.01	34.20	0	0	0	0	0	0	0	0	0	0	0	0	0	0	0	0	0	0	0	0	N/A	N/A
TR030583	LOC_Os01g08620.1	Hypothetical protein	0.770169395	-0.047334443	116.57	127.87	50.65	87.83	0	0	0	0	0	0	0	0	0	0	0	0	0	0	0	0	0	0	0	0	N/A	N/A
TR030584	LOC_Os01g08630.1	Expressed protein	0.901309735	0.022127635	117.89	113.04	32.95	38.58	0	0	0	0	0	0	0	0	0	1	0	0	0	0	0	0	0	0	0	1	N/A	N/A
TR030585	LOC_Os01g08640.1	Transposon protein, putative, unclassified	0.911088792	-0.027325233	163.86	142.91	94.84	24.20	0	0	0	0	0	0	0	0	0	0	0	0	0	0	0	0	0	0	0	0	N/A	N/A
TR030586	LOC_Os01g08650.1;LOC_Os01g08650.2	Expressed protein	0.488288743	-0.099825478	164.62	192.72	29.57	76.99	9	0	0	0	0	0	6	0	5	13	0	0	0	0	0	0	0	0	1	34	AK066557	N/A
TR030587	LOC_Os01g08660.1	Major intrinsic protein, expressed	4.02E-05	0.578552061	1198.33	748.86	186.18	160.08	9	2	2	0	0	0	10	0	3	37	0	0	0	0	0	0	5	0	2	70	AK109424;AK106185;AK106173;AK069381	GO:0005783;GO:0005886;GO:0006810;GO:0006833;GO:0009269;GO:0015250;GO:0016020
TR030588	LOC_Os01g08670.1	Expressed protein	0.000265883	0.778146972	298.92	127.26	67.64	34.96	0	0	0	0	0	0	3	0	0	0	0	0	0	0	0	0	0	0	0	3	AK062827	N/A
TR030589	LOC_Os01g08680.1	Expressed protein	0.19286275	-0.204161425	200.14	273.47	67.35	120.23	3	0	8	0	0	0	1	0	6	1	0	4	0	0	0	0	0	0	1	24	AK070335	GO:0003677;GO:0003700
TR030590	LOC_Os01g08690.1	Holocarboxylase synthetase, putative, expressed	2.61E-06	-0.822921726	133.18	327.35	20.89	58.03	0	0	2	0	0	0	0	0	0	1	0	0	0	0	1	0	0	0	1	5	N/A	N/A
TR030591	N/A	N/A	0.025611849	-0.211383716	69.98	100.70	46.00	56.44	0	0	0	0	0	0	0	0	0	0	0	0	0	0	0	0	0	0	0	0	N/A	N/A
TR030592	LOC_Os01g08740.1	Hypothetical protein	0.4421916	0.088836728	126.14	111.01	41.17	42.47	0	0	0	0	0	0	0	0	0	0	0	0	0	0	0	0	0	0	0	0	N/A	N/A
TR030593	LOC_Os01g08750.1;LOC_Os01g08750.2	Expressed protein	0.021159933	-0.496502792	166.40	291.39	77.12	170.61	1	0	0	0	0	0	0	0	0	1	0	0	0	0	0	0	0	0	2	4	N/A	N/A
TR030594	LOC_Os01g08760.1	Choline/ethanolamine kinase family protein, expressed	0.002418322	-0.555399467	201.83	351.41	24.35	97.00	5	0	1	0	0	0	2	0	0	0	0	2	0	0	0	0	4	1	0	15	N/A	GO:0004103;GO:0009611
TR030595	LOC_Os01g08770.1	WD-repeat protein 46, putative, expressed	0.250420064	0.132539987	220.23	193.82	33.59	38.42	8	2	2	0	0	0	4	0	2	0	0	3	0	0	0	0	0	0	1	22	AK111760	GO:0000166
TR030596	LOC_Os01g08780.1	Inositol-1,4,5-trisphosphate 5-Phosphatase, putative, expressed	0.469639982	-0.108147836	97.90	113.68	25.58	33.41	0	2	0	0	0	0	0	0	0	0	0	0	0	0	0	0	4	0	0	6	AK110423	GO:0004445;GO:0016787
TR030597	LOC_Os01g08790.1	Histone-like transcription factor and archaeal histone family protein	0.845821909	0.036292105	101.52	95.70	24.42	19.88	0	0	0	0	0	0	0	0	0	0	0	0	0	0	0	0	0	0	0	0	N/A	GO:0003677;GO:0003700;GO:0005634;GO:0006355
TR030598	LOC_Os01g08800.1	Cytochrome P450 family protein, expressed	0.567618811	-0.062189513	103.95	115.13	32.73	49.56	0	0	0	0	0	0	0	0	0	7	1	0	0	0	0	0	0	0	0	8	N/A	GO:0019825
TR030599	LOC_Os01g08810.1	Cytochrome P450 family protein, expressed	0.087775115	-0.193415909	120.94	150.11	31.19	36.30	0	0	2	0	0	0	1	0	0	0	0	0	0	0	0	0	1	0	0	4	AK110852	GO:0019825
TR030600	LOC_Os01g08820.1	PHD-finger family protein, expressed	0.217007429	-0.149128215	76.03	99.84	23.04	51.75	0	0	0	0	0	0	1	0	0	0	0	0	0	0	0	0	1	0	0	2	N/A	GO:0003677;GO:0006355
TR030601	LOC_Os01g08850.1	Expressed protein	0.988976234	0.004434511	410.24	392.57	126.49	52.37	4	4	0	0	0	0	1	0	2	3	0	0	0	0	0	0	1	2	6	23	AK100604;AK071130	N/A
TR030602	LOC_Os01g08860.1	17.5 kDa class II heat shock protein, putative, expressed	0.550502429	-0.127810382	257.88	311.01	128.05	132.48	31	0	1	0	0	0	52	0	1	31	0	1	1	0	3	0	64	1	0	186	AK071240	GO:0005829;GO:0006457;GO:0006972;GO:0009408;GO:0051082
TR030603	LOC_Os01g08870.1	Expressed protein	5.43E-05	-0.795413607	125.49	299.82	19.11	106.06	2	0	2	1	0	0	10	0	0	2	0	2	0	0	0	0	2	2	13	36	N/A	N/A
TR030604	LOC_Os01g08880.1	Hypothetical protein	0.046569746	-0.60235141	333.93	758.00	294.58	727.45	0	0	0	0	0	0	0	0	0	0	0	0	0	0	0	0	0	0	0	0	N/A	N/A
TR030605	LOC_Os01g08890.1	Hypothetical protein	0.001395892	1.283883465	2461.53	816.24	2204.23	672.17	8	0	6	0	0	0	5	0	0	1	0	0	0	0	0	0	2	0	0	22	AK065985	N/A
TR030606	LOC_Os01g08930.1	DEAD/DEAH box helicase family protein, expressed	0.990310463	-0.002598437	543.74	539.30	93.66	94.95	3	1	1	0	0	0	1	0	0	0	0	0	0	1	0	0	0	0	3	10	AK060699	GO:0004004;GO:0008026;GO:0016887
TR030607	LOC_Os01g08960.1	Phosducin family protein, expressed	1.93E-06	-1.092829357	227.87	595.85	40.59	56.44	21	3	3	0	0	0	3	0	6	4	0	0	0	0	0	0	3	3	0	46	AK102544;AK073377	N/A
TR030608	LOC_Os01g08990.1	Hypothetical protein	0.655067687	0.058459169	115.68	98.60	57.44	48.93	0	0	0	0	0	0	0	0	0	0	0	0	0	0	0	0	0	0	0	0	N/A	GO:0003677;GO:0006355
TR030609	LOC_Os01g09000.1	Glutaminyl-tRNA synthetase, putative, expressed	0.484936658	-0.174671021	756.44	827.35	300.63	219.18	10	3	14	0	0	0	10	0	2	15	0	2	2	0	6	0	13	1	7	85	AK105222;AK065125;AK062984	GO:0004818;GO:0005524;GO:0006412;GO:0006424
TR030610	LOC_Os01g09010.1	Transferase family protein, expressed	2.83E-05	-1.85366813	870.22	3858.17	72.05	1873.88	54	20	34	0	0	0	33	3	11	9	0	0	0	0	17	0	19	5	2	207	AK104360;AK065320;AK065131;AK061343	GO:0016740
TR030611	LOC_Os01g09020.1	Expressed protein	1.12E-09	-2.352467256	573.60	3417.19	52.83	372.84	4	5	21	0	0	0	1	0	0	2	0	0	0	0	0	0	4	0	1	38	AK112064	N/A
TR030612	LOC_Os01g09030.1	Expressed protein	0.836621757	-0.033398831	227.44	236.82	67.41	53.64	4	2	2	1	0	0	1	0	1	4	0	0	0	0	0	0	0	0	3	18	N/A	GO:0001887;GO:0006790;GO:0009000;GO:0009507;GO:0018283;GO:0031071
TR030613	LOC_Os01g09080.1	WRKY DNA binding domain containing protein, expressed	0.240661535	-0.12417004	82.46	104.76	22.01	37.34	0	14	0	0	0	0	0	0	0	0	0	0	0	0	0	0	3	0	0	17	N/A	GO:0003700;GO:0006355
TR030614	LOC_Os01g09090.1	Hypothetical protein	0.814671464	0.031833538	94.11	99.95	52.76	80.58	0	0	0	0	0	0	0	0	0	0	0	0	0	0	0	0	0	0	0	0	N/A	N/A
TR030615	LOC_Os01g09100.1	WRKY DNA binding domain containing protein, expressed	0.169712472	-0.274052863	149.42	199.50	39.54	59.26	0	2	2	0	0	0	0	0	0	3	0	0	0	0	0	0	2	0	0	9	AY341854	GO:0003700;GO:0006355
TR030616	LOC_Os01g09130.1	Hypothetical protein	0.024858633	-0.217277291	84.99	122.28	41.21	56.48	0	0	0	0	0	0	0	0	0	0	0	0	0	0	0	0	0	0	0	0	N/A	N/A
TR030617	LOC_Os01g09140.1	Hypothetical protein	0.413015756	0.097839141	78.29	65.50	45.63	38.34	0	0	0	0	0	0	0	0	0	0	0	0	0	0	0	0	0	0	0	0	N/A	N/A
TR030618	LOC_Os01g09180.1	Transposon protein, putative, unclassified	0.750792329	0.040190951	99.13	93.46	49.29	39.10	0	0	0	0	0	0	0	0	0	0	0	0	0	0	0	0	0	0	0	0	N/A	N/A
TR030619	LOC_Os01g09190.1	Expressed protein	0.92513396	0.015608905	121.40	118.84	70.18	71.08	0	0	9	0	0	0	0	0	0	1	0	0	0	0	0	0	0	0	0	10	AK108138	N/A
TR030620	LOC_Os01g09200.1	Protein kinase domain containing protein, expressed	0.315365292	-0.154991801	1385.07	1561.87	188.95	491.48	10	0	7	0	0	0	2	0	1	10	2	70	0	0	6	0	1	6	0	115	AK121977	GO:0004672;GO:0005524;GO:0005634;GO:0005737;GO:0006468;GO:0009524;GO:0016301
TR030621	LOC_Os01g09220.1	Transposon protein, putative, CACTA, En/Spm sub-class, expressed	0.568869148	0.077736636	160.96	141.93	50.50	46.03	7	4	8	1	0	0	5	2	0	8	2	2	0	1	1	1	6	3	21	72	AK106168;AK105331;AK105323	N/A
TR030622	LOC_Os01g09230.1;LOC_Os01g09230.2	Expressed protein	0.738134481	-0.049068413	107.47	111.59	30.80	32.11	6	0	0	0	0	0	1	0	0	1	3	0	0	0	0	0	1	0	0	12	AK064094	N/A
TR030623	LOC_Os01g09246.1	Glycine-rich protein, putative, expressed	0.046538036	-0.203671282	979.41	1095.21	227.52	248.04	0	0	6	0	0	0	10	0	1	3	0	2	0	0	3	0	0	0	3	28	AK099852	N/A
TR030624	LOC_Os01g09260.1	Cytokinin dehydrogenase 1 precursor, putative, expressed	0.005595539	-0.350205998	89.99	154.10	35.10	59.53	2	0	0	0	0	0	0	0	0	0	0	0	0	0	0	0	0	0	0	2	AK109624	GO:0005773;GO:0008131;GO:0009823;GO:0016491;GO:0046420
TR030625	LOC_Os01g09280.1	Myb-like DNA-binding domain, SHAQKYF class family protein, expressed	0.35173612	-0.472137005	822.98	1290.85	239.27	697.96	7	2	3	0	0	0	0	0	2	5	0	0	0	0	1	0	3	0	2	25	AK071611	GO:0003676;GO:0003677;GO:0003700;GO:0006355;GO:0045449
TR030626	LOC_Os01g09300.1;LOC_Os01g09300.2;LOC_Os01g09300.3	Oxidoreductase, 2OG-Fe oxygenase family protein, putative, expressed	7.32E-06	-2.84287368	693.83	6164.99	302.34	3065.69	19	6	65	0	0	0	0	0	3	6	0	6	0	3	0	0	0	0	3	111	N/A	GO:0009813;GO:0009821;GO:0016706;GO:0019748;GO:0009813;GO:0009821;GO:0016706;GO:0019748;GO:0009813;GO:0009821;GO:0016706;GO:0019748
TR030627	chr01:4731589	N/A	0.023896284	0.450050181	510.56	344.26	148.12	139.10	0	0	0	0	0	0	0	0	0	0	0	0	0	0	0	0	0	0	0	0	N/A	N/A
TR030628	LOC_Os01g09320.1	NADP-dependent malic enzyme, chloroplast precursor, putative, expressed	9.37E-09	-2.295395513	3082.87	16513.84	1172.13	6529.09	14	15	30	0	0	0	7	0	2	33	0	0	1	0	1	0	5	2	9	119	RICME6;AK121770;AK072842;AK060358	GO:0004470;GO:0004473;GO:0005739;GO:0006108;GO:0006633;GO:0009051;GO:0009507;GO:0009793;GO:0009845;GO:0016652
TR030629	LOC_Os01g09330.1	Hypothetical protein	0.834163716	-0.032770899	60.31	63.60	28.47	24.31	0	0	0	0	0	0	0	0	0	0	0	0	0	0	0	0	0	0	0	0	N/A	N/A
TR030630	LOC_Os01g09340.1	Hypothetical protein	0.00024614	-0.503274869	149.55	266.92	52.74	98.33	0	0	0	0	0	0	0	0	0	1	0	0	0	0	0	0	0	0	0	1	N/A	N/A
TR030631	LOC_Os01g09350.1	Hypothetical protein	0.650639254	-0.071820451	119.20	128.50	59.96	73.29	0	0	0	0	0	0	0	0	0	0	0	0	0	0	0	0	0	0	0	0	N/A	N/A
TR030632	LOC_Os01g09360.1	Hypothetical protein	0.954237558	0.008527583	111.89	117.44	59.75	84.54	0	0	0	0	0	0	0	0	0	0	0	0	0	0	0	0	0	0	0	0	N/A	N/A
TR030633	LOC_Os01g09370.1	Ankyrin repeat domain protein 28, putative	0.007175602	-0.365594605	295.43	402.06	166.21	254.20	2	0	2	3	0	0	5	0	0	4	0	79	0	0	3	0	3	3	3	107	N/A	N/A
TR030634	LOC_Os01g09384.1	Ankyrin-like protein, putative, expressed	0.705963459	0.054166822	147.48	140.39	80.65	73.89	2	0	0	0	0	0	2	1	0	0	0	0	0	0	0	0	1	0	0	6	AK071981	GO:0005515
TR030635	LOC_Os01g09384.1	Ankyrin-like protein, putative, expressed	0.883652753	0.02111862	140.89	133.72	54.33	60.51	2	0	0	0	0	0	2	1	0	0	0	0	0	0	0	0	1	0	0	6	AK071981	GO:0005515
TR030636	N/A	N/A	0.912419152	0.044934752	312.26	333.88	133.09	237.47	0	0	0	0	0	0	0	0	0	0	0	0	0	0	0	0	0	0	0	0	N/A	N/A
TR030637	LOC_Os01g09420.1	Expressed protein	7.72E-06	-1.784731303	364.50	1801.96	124.99	923.18	29	6	5	1	0	0	9	0	18	1	0	4	0	0	6	0	0	0	2	81	AK101747	N/A
TR030638	LOC_Os01g09430.1	SyrP, putative, expressed	2.36E-05	0.900945963	3113.92	1635.03	845.18	399.48	0	0	3	0	0	0	1	1	0	1	0	0	0	0	0	0	1	4	0	11	N/A	N/A
TR030639	LOC_Os01g09450.2	AUX/IAA family protein, expressed	0.561028374	0.093577629	115.23	101.21	73.78	54.86	0	0	1	0	0	0	0	0	1	1	0	0	0	0	0	0	0	0	1	4	N/A	GO:0003700;GO:0005622;GO:0005634;GO:0006445;GO:0009733;GO:0009734
TR030640	LOC_Os01g09460.1	Hexokinase 1, putative, expressed	0.060708779	-0.190161788	87.72	118.21	57.94	53.62	4	0	0	0	0	0	0	0	1	0	0	0	0	0	0	0	1	1	0	7	AK064011	GO:0004396;GO:0005524;GO:0005739;GO:0009747;GO:0010182
TR030641	LOC_Os01g09470.1	IQ calmodulin-binding motif family protein, expressed	0.456319204	0.094905918	70.85	55.11	35.37	15.82	0	0	0	0	0	0	0	0	0	4	0	0	0	0	0	0	1	2	0	7	AK119868	GO:0005516
TR030642	LOC_Os01g09480.1	Hypothetical protein	0.811322491	0.03257274	117.99	124.84	70.92	83.98	0	0	0	0	0	0	0	0	0	0	0	0	0	0	0	0	0	0	0	0	N/A	N/A
TR030643	N/A	N/A	0.165730865	-0.14753108	102.54	131.21	48.32	69.33	0	0	0	0	0	0	0	0	0	0	0	0	0	0	0	0	0	0	0	0	N/A	N/A
TR030644	LOC_Os01g09510.1;LOC_Os01g09510.2;LOC_Os01g09510.3	60S acidic ribosomal protein P2A, putative, expressed	0.001497459	0.748459067	1363.35	732.78	425.52	99.99	73	7	17	1	0	0	19	2	22	23	0	18	0	1	0	0	39	1	6	229	AK058815	GO:0003735;GO:0005840;GO:0006414;GO:0003735;GO:0005840;GO:0006414;GO:0003735;GO:0005840;GO:0006414
TR030645	LOC_Os01g09540.1	Plant acid phosphatase family protein, expressed	5.85E-09	2.085729643	819.16	97.75	228.60	54.63	3	7	9	0	0	0	161	0	3	10	0	0	0	0	0	0	15	3	7	218	AK100363	GO:0003993
TR030646	LOC_Os01g09550.4	No apical meristem protein, expressed	0.329136629	-0.106410927	124.42	144.98	94.61	120.06	1	0	5	0	0	0	2	0	3	4	0	0	0	0	2	0	1	0	1	19	AK121339	GO:0003700;GO:0007275
TR030647	LOC_Os01g09560.1	Mitochondrial processing peptidase alpha subunit, mitochondrial precursor, putative, expressed	0.028552848	0.25770316	1081.69	851.76	79.94	60.96	21	5	7	1	0	0	11	0	16	17	0	4	0	0	5	0	0	2	1	90	AK101856;AK071930	GO:0004222;GO:0005739;GO:0005741;GO:0005743;GO:0005758;GO:0005759;GO:0006508
TR030648	LOC_Os01g09570.1	Phosphofructokinase family protein, expressed	0.000141202	0.524172719	518.62	323.44	30.99	65.43	18	1	9	0	0	0	1	0	3	4	0	1	0	0	0	0	1	0	3	41	AK121093	GO:0003872;GO:0005945;GO:0006096
TR030649	LOC_Os01g09580.1;LOC_Os01g09580.2	Serine/threonine-protein kinase Eg2, putative, expressed	0.545805555	-0.080698515	70.13	82.79	36.86	43.36	7	0	2	0	0	0	1	0	0	4	0	0	0	0	0	0	1	0	1	16	AK102360;AK061360;AB196736	GO:0000775;GO:0004672;GO:0004674;GO:0005524;GO:0005634;GO:0005730;GO:0005819;GO:0006468;GO:0016301;GO:0016572;GO:0000775;GO:0004672;GO:0004674;GO:0005524;GO:0005634;GO:0005730;GO:0005819;GO:0006468;GO:0016301;GO:0016572
TR030650	LOC_Os01g09590.1	Myb-like DNA-binding domain containing protein, expressed	3.21E-05	-0.879912249	173.40	396.25	27.66	70.12	1	11	3	0	0	0	0	0	0	2	0	0	0	0	0	0	3	0	0	20	N/A	GO:0003677;GO:0003700;GO:0006355
TR030651	LOC_Os01g09620.1;LOC_Os01g09620.2	Zinc finger family protein, putative, expressed	2.10E-06	-2.490285409	194.72	1629.65	63.09	541.52	108	15	75	0	0	0	24	0	7	33	0	0	1	1	0	0	33	1	17	315	AK100770	GO:0003676;GO:0003700;GO:0045449;GO:0003676;GO:0003700;GO:0045449
TR030652	chr01:4953769	N/A	0.329881026	0.128670584	106.60	94.55	34.86	51.61	0	0	0	0	0	0	0	0	0	0	0	0	0	0	0	0	0	0	0	0	N/A	N/A
TR030653	LOC_Os01g09640.1	Myb-like DNA-binding domain, SHAQKYF class family protein, expressed	7.49E-08	-1.446963128	526.89	1682.51	156.64	610.20	2	0	29	0	0	0	12	0	5	5	0	2	0	0	1	0	7	0	1	64	AK062109	GO:0003676;GO:0003677;GO:0003700;GO:0006355;GO:0045449
TR030654	LOC_Os01g09670.1	Pollen-specific protein SF21, putative, expressed	0.000985157	0.513528043	265.75	149.12	101.47	39.34	0	0	1	0	0	0	0	1	2	4	0	0	0	0	4	0	0	0	0	12	AK100731	GO:0030154
TR030655	LOC_Os01g09690.1	Hypothetical protein	0.87234635	-0.022508625	86.08	96.42	55.75	81.26	0	0	0	0	0	0	0	0	0	0	0	0	0	0	0	0	0	0	0	0	N/A	N/A
TR030656	LOC_Os01g09700.1	1-aminocyclopropane-1-carboxylate synthase 7, putative, expressed	0.44336432	-0.080352679	78.66	94.65	63.40	69.92	0	2	5	0	0	0	6	0	0	0	0	0	0	0	0	0	0	0	4	17	N/A	GO:0006445;GO:0009693;GO:0009735;GO:0016847
TR030657	LOC_Os01g09710.1	Hypothetical protein	0.153609509	-0.150953647	115.36	144.19	110.79	122.51	0	0	0	0	0	0	0	0	0	0	0	0	0	0	0	0	0	0	0	0	N/A	N/A
TR030658	LOC_Os01g09730.1;LOC_Os01g09730.2	Expressed protein	0.979697983	-0.010535157	418.11	371.60	212.71	29.07	1	0	0	0	0	0	8	0	9	10	0	0	0	0	0	0	10	1	1	40	AK099271;AK069948	N/A
TR030659	LOC_Os01g09740.1	F-box family protein, putative, expressed	0.2886916	0.143883804	264.81	220.97	118.04	56.37	1	0	0	0	0	0	0	0	1	2	0	0	0	0	0	0	0	1	1	6	N/A	N/A
TR030660	LOC_Os01g09750.1;LOC_Os01g09750.2	23S rRNA methyltransferase RumA family protein, expressed	0.001235254	0.528111803	262.50	155.11	93.05	75.06	1	0	1	0	0	0	1	0	0	1	0	0	0	0	2	0	0	0	0	6	AK068784	GO:0003676;GO:0008173;GO:0003676;GO:0008173
TR030661	LOC_Os01g09760.1	DIRP family protein, expressed	0.000620151	-0.414273894	139.93	226.36	53.69	70.38	2	0	2	0	0	0	0	0	0	2	0	1	0	0	0	0	0	0	0	7	AK064472	GO:0003677;GO:0003700
TR030662	LOC_Os01g09770.1	Expressed protein	0.000198371	0.497045853	221.65	127.08	51.50	50.10	1	0	66	0	0	0	7	0	1	8	0	0	0	0	1	0	2	8	3	97	AK071994	GO:0005739
TR030663	LOC_Os01g09790.1	IQ calmodulin-binding motif family protein, expressed	0.926608659	-0.016137784	100.38	98.71	72.99	50.79	1	0	0	0	0	0	0	0	0	5	0	10	0	0	0	0	4	1	0	21	AK073282	GO:0005516
TR030664	LOC_Os01g09800.1	Regulatory protein NPR1, putative, expressed	2.83E-06	-2.31019359	102.67	1037.12	29.80	451.37	3	8	10	0	0	0	0	0	0	3	0	0	0	0	0	0	4	0	2	30	AY323485;AK120715	GO:0005515;GO:0005634;GO:0005737;GO:0008219;GO:0009408;GO:0009617;GO:0009618;GO:0009621;GO:0009625;GO:0009627;GO:0009862;GO:0009954;GO:0010022;GO:0010227;GO:0048439
TR030665	LOC_Os01g09810.1	Hypothetical protein	0.651677612	-0.063115233	66.52	73.57	12.74	9.05	0	0	0	0	0	0	0	0	0	0	0	0	0	0	0	0	0	0	0	0	N/A	N/A
TR030666	LOC_Os01g09840.1	Hypothetical protein	0.331952699	-0.115010865	73.66	88.39	18.05	27.88	0	0	0	0	0	0	0	0	0	0	0	0	0	0	0	0	0	0	0	0	N/A	N/A
TR030667	LOC_Os01g09850.1;LOC_Os01g09850.2;LOC_Os01g09850.3	Zinc finger, C2H2 type family protein, expressed	4.56E-05	-0.56079773	279.08	452.92	38.60	72.56	0	1	4	0	0	0	4	0	5	9	0	5	0	0	0	0	1	2	3	34	AK105663	GO:0003676;GO:0003700;GO:0008270;GO:0045449;GO:0003676;GO:0003700;GO:0008270;GO:0045449;GO:0003676;GO:0003700;GO:0008270;GO:0045449
TR030668	LOC_Os01g09860.1	Protein kinase family protein, putative, expressed	0.0166949	-0.302557276	125.83	175.67	31.23	19.63	1	2	1	0	0	0	0	0	0	7	0	2	0	0	0	0	2	4	1	20	N/A	GO:0004672;GO:0016301
TR030669	LOC_Os01g09890.1	Density-regulated protein DRP1 containing protein, expressed	0.56002393	0.090838324	1366.08	1368.81	318.36	581.84	3	0	1	0	0	0	1	0	2	5	0	1	1	0	2	0	1	2	2	21	AK070619	GO:0003743;GO:0006413
TR030670	LOC_Os01g09900.1	Helix-loop-helix DNA-binding domain containing protein, expressed	0.584538916	0.096045268	111.45	97.46	45.99	60.20	2	0	0	0	0	0	0	0	0	0	0	0	0	0	0	0	1	1	0	4	N/A	GO:0003677;GO:0003700;GO:0045449
TR030671	chr01:5148574	N/A	0.642114793	0.061116328	81.73	72.53	37.61	43.59	0	0	0	0	0	0	0	0	0	0	0	0	0	0	0	0	0	0	0	0	N/A	N/A
TR030672	LOC_Os01g09930.1	Helix-loop-helix DNA-binding domain containing protein	0.091256075	0.168633511	115.19	90.51	50.45	57.80	0	0	0	0	0	0	0	0	0	0	0	0	0	0	0	0	0	0	0	0	N/A	GO:0003677;GO:0003700;GO:0045449
TR030673	LOC_Os01g09950.1	Hypothetical protein	0.674271531	-0.06093513	77.13	85.92	21.88	38.18	0	0	0	0	0	0	0	0	0	0	0	0	0	0	0	0	0	0	0	0	N/A	N/A
TR030674	LOC_Os01g09970.1	Hypothetical protein	0.333934409	-0.102761547	82.90	101.84	35.57	60.59	0	0	0	0	0	0	0	0	0	0	0	0	0	0	0	0	0	0	0	0	N/A	N/A
TR030675	LOC_Os01g09980.1	Hypothetical protein	0.80762561	-0.039037989	66.34	69.71	33.68	26.11	0	0	0	0	0	0	0	0	0	0	0	0	0	0	0	0	0	0	0	0	N/A	N/A
TR030676	LOC_Os01g10000.1	Hypothetical protein	0.132982846	-0.16516139	66.97	89.66	22.93	43.10	0	0	0	0	0	0	0	0	0	1	0	5	0	0	0	0	0	3	0	9	N/A	N/A
TR030677	LOC_Os01g10020.1	Type I phosphodiesterase/nucleotide pyrophosphatase family protein, expressed	0.104310303	-0.23564761	252.42	309.81	15.93	76.53	7	2	0	0	0	0	6	0	0	6	0	2	0	0	0	0	2	2	0	27	OSU25430;AK101742	GO:0009117;GO:0016787
TR030678	LOC_Os01g10030.1	Expressed protein	0.289099697	-0.120515423	90.79	110.35	18.86	43.95	0	0	0	0	0	0	0	0	2	0	0	0	0	0	1	0	0	0	0	3	AK072341	N/A
TR030679	LOC_Os01g10040.1;LOC_Os01g10040.2	Cytochrome P450 90D2, putative, expressed	0.000117825	-0.525973006	237.76	376.42	48.78	90.58	2	0	2	0	0	0	0	0	0	0	0	0	0	0	0	0	0	0	1	5	N/A	GO:0004497;GO:0008395;GO:0009826;GO:0009965;GO:0010012;GO:0016132;GO:0019825;GO:0042814;GO:0004497;GO:0008395;GO:0009826;GO:0009965;GO:0010012;GO:0016132;GO:0019825;GO:0042814
TR030680	LOC_Os01g10050.1	DEAD/DEAH box helicase family protein, expressed	0.011869324	-0.320681963	683.84	853.30	78.44	172.16	9	3	4	0	0	0	0	0	0	5	0	1	0	1	3	0	0	1	1	28	N/A	GO:0004004;GO:0005524;GO:0008026;GO:0016887
TR030681	LOC_Os01g10060.1	Hypothetical protein	0.434709906	-0.114271515	97.89	113.16	33.19	44.55	0	0	0	0	0	0	0	0	0	0	0	0	0	0	0	0	0	0	0	0	N/A	N/A
TR030682	LOC_Os01g10070.1	Expressed protein	0.54319428	-0.107090025	173.53	210.07	35.78	104.71	0	2	0	0	0	0	0	0	0	4	0	0	0	0	0	0	0	0	1	7	N/A	N/A
TR030683	LOC_Os01g10080.1	Expressed protein	0.481979872	-0.13777535	168.71	210.33	35.87	113.59	10	0	4	0	0	0	3	0	1	0	0	0	5	1	0	0	1	0	0	25	AK102992	N/A
TR030684	LOC_Os01g10090.1	Pentatricopeptide, putative	1.45E-05	0.764824112	252.03	103.76	42.76	40.51	0	0	0	0	0	0	0	0	0	0	0	0	0	0	0	0	0	0	0	0	N/A	N/A
TR030685	LOC_Os01g10100.1;LOC_Os01g10100.2	Expressed protein	7.99E-05	0.858269806	742.18	357.33	217.75	103.93	0	1	2	0	0	0	0	0	0	1	0	0	0	0	0	0	0	0	0	4	N/A	GO:0010149;GO:0048316;GO:0010149;GO:0048316
TR030686	LOC_Os01g10110.1	Cytokinin dehydrogenase 1 precursor, putative, expressed	0.006340812	0.342813924	151.35	99.07	32.26	61.29	0	66	2	0	0	0	0	0	0	0	0	0	0	0	0	0	0	2	0	70	AB205193	GO:0005773;GO:0005788;GO:0008131;GO:0009823;GO:0046420
TR030687	N/A	N/A	0.291687909	-0.122114023	74.14	91.66	26.10	45.23	0	0	0	0	0	0	0	0	0	0	0	0	0	0	0	0	0	0	0	0	N/A	N/A
TR030688	LOC_Os01g10140.1	RNA dependent RNA polymerase family protein, expressed	0.092096877	-0.184285696	81.92	107.74	51.25	56.76	0	0	0	0	0	0	0	0	0	0	0	0	0	0	0	0	0	0	0	0	AK119908	GO:0003676;GO:0003968;GO:0016246;GO:0016441;GO:0030422
TR030689	N/A	N/A	0.546697499	0.141114812	1356.53	1209.87	336.78	556.25	0	0	0	0	0	0	0	0	0	0	0	0	0	0	0	0	0	0	0	0	N/A	N/A
TR030690	LOC_Os01g10180.1	Expressed protein	0.487721579	-0.071628317	97.27	111.39	35.25	46.32	0	2	0	0	0	0	0	0	0	1	0	0	0	0	0	0	2	0	0	5	N/A	N/A
TR030691	LOC_Os01g10190.1	Hypothetical protein	0.860906015	0.026237446	100.96	98.06	41.91	38.19	0	0	0	0	0	0	0	0	0	0	0	0	0	0	0	0	0	0	0	0	N/A	N/A
TR030692	LOC_Os01g10200.1	Hypothetical protein	0.845427316	-0.035106481	119.48	126.87	45.99	78.47	0	0	0	0	0	0	0	0	0	0	0	0	0	0	0	0	0	0	0	0	N/A	N/A
TR030693	LOC_Os01g10210.1	Expressed protein	5.36E-05	1.237284651	2679.05	1025.77	965.32	191.64	2	9	7	0	0	0	3	0	1	1	0	0	0	0	0	0	2	0	8	33	AK099171;AK069974;AK060553	N/A
TR030694	LOC_Os01g10250.2	Hydrolase, alpha/beta fold family protein, expressed	0.47070342	0.180974776	200.90	136.13	112.18	39.74	1	1	8	0	0	0	1	0	5	4	0	0	0	0	1	0	0	0	1	22	AK070748	GO:0003824;GO:0016787
TR030695	LOC_Os01g10280.2	Phosphoribosylaminoimidazole carboxylase, chloroplast precursor, putative, expressed	0.405671888	0.081319905	121.57	109.83	43.76	47.91	4	0	4	0	0	0	3	0	0	1	0	0	0	0	1	0	0	0	1	14	N/A	GO:0004638;GO:0006189;GO:0009320
TR030696	LOC_Os01g10290.1	Autophagocytosis associated protein, C-terminal domain containing protein, expressed	0.079761149	-0.326174099	559.90	732.96	114.68	223.89	4	4	4	0	0	0	5	0	1	4	0	0	0	0	0	0	2	0	1	25	AK067737	GO:0006914
TR030697	LOC_Os01g10300.1	Expressed protein	0.801003981	-0.038128451	215.12	229.24	69.04	60.76	0	0	2	0	0	0	0	0	0	0	0	0	0	0	0	0	0	0	0	2	N/A	N/A
TR030698	LOC_Os01g10320.1	Class III HD-Zip protein 6, putative, expressed	0.000223421	0.470527979	182.72	98.18	58.60	36.87	2	16	2	0	0	0	0	0	0	0	0	0	0	0	1	0	4	0	0	25	AK112091	GO:0003677;GO:0003700;GO:0005634;GO:0006355;GO:0008284;GO:0008289;GO:0009733;GO:0009855;GO:0009887;GO:0009944;GO:0009955;GO:0009956;GO:0009965;GO:0010014;GO:0010051;GO:0010072;GO:0010073;GO:0010075;GO:0010087;GO:0010089;GO:0030154;GO:0045597
TR030699	chr01:5432877	N/A	0.746586355	-0.049043195	56.60	59.54	30.84	21.62	0	0	0	0	0	0	0	0	0	0	0	0	0	0	0	0	0	0	0	0	N/A	N/A
TR030700	LOC_Os01g10350.1	MPPN domain containing protein, expressed	0.174231599	-0.160392234	220.74	264.17	50.85	58.24	4	0	0	0	0	0	4	0	1	4	0	0	0	0	2	0	3	4	1	23	AK068290	N/A
TR030701	chr01:5448827	N/A	0.915936905	-0.017814904	73.90	76.42	19.32	27.03	0	0	0	0	0	0	0	0	0	0	0	0	0	0	0	0	0	0	0	0	N/A	N/A
TR030702	LOC_Os01g10370.1	AP2 domain containing protein, expressed	0.98599156	0.003217202	98.28	94.86	45.00	38.30	0	2	0	0	0	0	0	0	0	2	0	0	0	0	0	0	1	0	0	5	AK108873	GO:0003677;GO:0003700;GO:0005634;GO:0006355;GO:0007275;GO:0009825
TR030703	LOC_Os01g10400.1;LOC_Os01g10400.2	Expressed protein	0.000106028	1.244073622	43239.07	17520.09	13719.29	3012.21	287	15	963	38	0	0	237	0	229	25	0	10	32	11	6	0	126	16	268	2263	AK120350;AK058313	GO:0005507;GO:0006878;GO:0005507;GO:0006878
TR030704	LOC_Os01g10420.1	Hypothetical protein	0.826171464	-0.04338364	475.90	576.83	337.82	457.05	0	0	0	0	0	0	0	0	0	0	0	0	0	0	0	0	0	0	0	0	N/A	N/A
TR030705	LOC_Os01g10440.1	Glycosyltransferase family 14 protein, putative, expressed	0.048539408	-0.49347368	138.93	270.98	9.04	154.84	0	4	3	0	0	0	0	0	1	3	0	0	0	0	0	0	4	0	0	15	N/A	GO:0008375;GO:0016020;GO:0016021;GO:0016051;GO:0016757
TR030706	LOC_Os01g10460.1	Expressed protein	0.971353671	-0.005179882	107.05	109.74	30.58	37.70	0	0	0	0	0	0	0	0	0	0	0	0	0	0	0	0	0	0	1	1	N/A	N/A
TR030707	LOC_Os01g10470.1	Rapid ALkalinization Factor family protein, expressed	0.860182375	-0.024241523	76.67	79.99	36.36	42.12	0	0	0	0	0	0	0	0	2	0	0	0	0	0	0	0	0	0	1	3	AK070397	GO:0004871;GO:0007267;GO:0048046
TR030708	LOC_Os01g10480.1	Plastocyanin-like domain containing protein	0.000354825	0.610706711	195.62	94.55	42.05	52.33	0	0	0	0	0	0	0	0	0	0	0	0	0	0	0	0	0	0	0	0	N/A	GO:0005489;GO:0005507;GO:0006118;GO:0031225
TR030709	LOC_Os01g10490.1	Expressed protein	0.070866573	0.19211217	167.65	133.87	41.78	35.49	14	0	2	0	0	0	3	0	0	11	0	0	0	0	0	0	14	2	2	48	AK073568	GO:0005576
TR030710	LOC_Os01g10504.1	Floral homeotic protein AGAMOUS, putative, expressed	0.009705896	-0.253186069	115.25	157.09	36.38	29.63	0	0	0	0	0	0	0	0	0	6	0	1	0	0	0	0	0	0	0	7	RICOSMAB3A;AY553724;AK108568	GO:0003677;GO:0003700;GO:0005515;GO:0005634;GO:0006355;GO:0010047;GO:0048440;GO:0048443;GO:0048481;GO:0048497
TR030711	N/A	N/A	0.980522644	0.003816673	66.98	69.71	39.09	50.46	0	0	0	0	0	0	0	0	0	0	0	0	0	0	0	0	0	0	0	0	N/A	N/A
TR030712	LOC_Os01g10520.1	Expressed protein	0.135392147	-0.153568692	184.93	218.81	91.00	103.20	0	0	0	0	0	0	0	0	0	1	0	0	0	0	0	0	0	2	0	3	N/A	N/A
TR030713	LOC_Os01g10530.1	Major intrinsic protein, expressed	0.015932549	-0.402493223	611.11	799.89	207.34	144.96	4	3	2	0	0	0	3	0	1	4	0	0	0	0	0	0	8	0	0	25	N/A	GO:0006810;GO:0015250;GO:0016020
TR030714	LOC_Os01g10540.1	Expressed protein	0.00292455	-0.581542441	610.98	915.09	313.32	308.86	5	0	1	0	0	0	0	0	0	3	0	0	0	0	0	0	0	0	0	9	AK106359	N/A
TR030715	LOC_Os01g10550.1	Hypothetical protein	0.080023896	-0.170242701	115.62	140.91	51.30	55.53	0	0	0	0	0	0	0	0	0	0	0	0	0	0	0	0	0	0	0	0	N/A	N/A
TR030716	LOC_Os01g10580.1	B-box zinc finger family protein, expressed	0.826112363	0.046125487	606.46	617.23	294.45	302.50	0	0	9	0	0	0	3	0	0	0	0	0	0	1	0	0	0	0	1	14	N/A	GO:0003677;GO:0003700;GO:0005515;GO:0008270;GO:0009651;GO:0019904;GO:0045449
TR030717	LOC_Os01g10590.1	TWIN SISTER of FT protein, putative, expressed	0.840845287	-0.032516812	81.39	84.03	18.29	15.66	0	0	0	0	0	0	0	0	0	0	0	0	0	0	0	0	0	0	0	0	N/A	GO:0005515;GO:0008429;GO:0009744;GO:0009910;GO:0009911
TR030718	N/A	N/A	0.527501954	-0.077318145	168.72	191.45	63.34	55.41	0	0	0	0	0	0	0	0	0	0	0	0	0	0	0	0	0	0	0	0	N/A	N/A
TR030719	LOC_Os01g10610.1	BES1/BZR1 protein 4, putative, expressed	9.92E-07	-1.082949558	522.08	1207.86	95.30	154.80	3	1	8	0	0	0	4	0	0	5	0	3	0	0	2	0	0	1	5	32	AK067471	GO:0003700;GO:0005515;GO:0005634;GO:0009742;GO:0030528
TR030720	LOC_Os01g10630.2	H+-ATPase FO-part b-subunit, putative, expressed	0.567085941	0.081324592	104.50	90.82	59.44	39.34	1	0	0	0	0	0	0	0	0	2	0	0	0	0	0	0	0	0	0	3	N/A	GO:0005488
TR030721	LOC_Os01g10640.1	Expressed protein	0.00066622	-0.688899609	122.44	266.18	62.03	107.99	0	4	0	0	0	0	2	0	0	0	0	0	0	0	0	0	1	0	0	7	AK120469	N/A
TR030722	LOC_Os01g10660.1	Hypothetical protein	0.217322495	-0.130576457	89.49	106.95	53.69	54.34	0	0	0	0	0	0	0	0	0	0	0	0	0	0	0	0	0	0	0	0	N/A	N/A
TR030723	LOC_Os01g10680.1;LOC_Os01g10680.2	Expressed protein	0.401256713	-0.111756721	241.63	274.65	43.79	99.55	2	4	6	0	0	0	2	0	2	8	0	0	0	0	2	0	0	2	1	29	AK101527;AK100265	N/A
TR030724	AK067829	N/A	0.345360713	-0.124804446	80.19	97.30	38.26	32.41	0	0	0	0	0	0	0	0	0	0	0	0	0	0	0	0	0	0	0	0	AK067829	N/A
TR030725	LOC_Os01g10690.1	Expressed protein	0.03162152	-0.211929881	93.08	128.98	62.10	64.16	6	1	0	0	0	0	3	0	2	4	0	8	0	0	0	0	1	1	2	28	AK101188	N/A
TR030726	LOC_Os01g10700.1	D-mannose binding lectin family protein	0.656986912	0.057821268	95.83	89.73	69.24	52.06	0	0	0	0	0	0	0	0	0	0	0	0	0	0	0	0	0	0	0	0	N/A	GO:0004672;GO:0016301;GO:0030246
TR030727	LOC_Os01g10710.1	D-mannose binding lectin family protein	0.56833375	0.073579966	108.13	101.63	64.92	78.69	0	0	0	0	0	0	0	0	0	0	0	0	0	0	0	0	0	0	0	0	N/A	GO:0004672;GO:0016301;GO:0030246
TR030728	LOC_Os01g10740.1	Hypothetical protein	0.618020672	0.057755639	97.74	93.52	61.11	60.74	0	0	0	0	0	0	0	0	0	0	0	0	0	0	0	0	0	0	0	0	N/A	N/A
TR030729	LOC_Os01g10760.1	Hypothetical protein	0.629349123	0.065804396	100.27	91.75	40.20	53.66	0	0	0	0	0	0	0	0	0	0	0	0	0	0	0	0	0	0	0	0	N/A	N/A
TR030730	LOC_Os01g10780.1	Hypothetical protein	0.112578554	-0.152049592	83.45	104.17	42.02	39.60	0	0	0	0	0	0	0	0	0	0	0	0	0	0	0	0	0	0	0	0	N/A	N/A
TR030731	LOC_Os01g10790.1	WD-repeat protein 53, putative, expressed	0.204314662	-0.131469436	349.01	380.92	75.56	37.77	11	0	2	0	0	0	1	0	0	2	0	5	0	0	0	0	1	5	1	28	AK121987	GO:0000166;GO:0005834
TR030732	LOC_Os01g10800.1	Pentatricopeptide, putative, expressed	0.546642666	0.067104802	133.55	121.19	54.95	65.98	0	0	0	0	0	0	0	0	0	1	0	0	0	0	0	0	1	0	0	2	N/A	N/A
TR030733	LOC_Os01g10810.1	Rho termination factor, N-terminal domain containing protein, expressed	8.35E-06	1.569046223	504.86	95.82	101.30	40.68	0	0	2	0	0	0	0	0	0	0	0	0	0	0	0	0	0	0	0	2	N/A	N/A
TR030734	LOC_Os01g10820.1	60S ribosomal protein L11, putative, expressed	0.008106639	0.624019537	1511.87	931.79	415.00	218.90	19	7	7	0	0	0	22	0	1	9	0	4	3	0	4	0	15	3	1	95	AK067763	GO:0003735;GO:0005842;GO:0006412;GO:0007049;GO:0010102
TR030735	LOC_Os01g10830.1	Enoyl-CoA hydratase/isomerase family protein, expressed	0.369862473	-0.117739674	338.50	369.62	93.67	48.72	0	2	0	0	0	0	1	0	0	3	0	0	0	0	0	0	0	0	0	6	AK067719	GO:0003824;GO:0008152;GO:0008809
TR030736	LOC_Os01g10840.1	Shaggy-related protein kinase iota, putative, expressed	0.000974149	-0.479134056	311.40	476.99	67.86	128.69	23	2	5	0	0	0	3	0	2	19	0	0	0	0	1	0	5	1	6	67	N/A	GO:0004672;GO:0004674;GO:0004696;GO:0006468;GO:0009729;GO:0009733;GO:0009742;GO:0009825;GO:0009933;GO:0009965;GO:0016301;GO:0016310;GO:0042538
TR030737	LOC_Os01g10850.1	Peroxidase family protein, expressed	0.007450787	-0.27301008	121.69	169.48	72.58	94.51	4	0	2	1	0	0	9	0	0	18	0	1	0	0	0	0	12	6	1	54	AK105932;AK060687	GO:0004601
TR030738	LOC_Os01g10860.1	Expressed protein	0.000247192	-0.588754296	159.60	297.62	53.28	70.28	6	0	0	0	0	0	0	0	1	3	0	1	0	0	0	0	2	0	1	14	AK102840	N/A
TR030739	LOC_Os01g10870.1	CBL-interacting serine/threonine-protein kinase 15, putative, expressed	0.561880277	-0.071172503	75.62	90.87	66.92	87.40	0	0	0	0	0	0	0	0	0	0	0	0	0	0	0	0	0	0	0	0	N/A	GO:0004674;GO:0005829;GO:0009737;GO:0016301
TR030740	LOC_Os01g10880.1	Expressed protein	0.002108766	-0.390773327	133.91	216.44	43.65	76.73	0	0	0	0	0	0	0	0	0	0	0	0	0	0	2	0	3	1	0	6	N/A	N/A
TR030741	LOC_Os01g10890.1	CBL-interacting serine/threonine-protein kinase 15, putative, expressed	2.66E-07	1.817689095	1020.76	204.81	150.40	52.60	0	0	15	0	0	0	6	0	30	3	0	0	0	0	2	0	2	1	4	63	BT014686;AK071552;AK069681;AK065589	GO:0004674;GO:0005829;GO:0009737;GO:0016301
TR030742	LOC_Os01g10900.1;LOC_Os01g10900.2	Leucine Rich Repeat family protein, expressed	0.690474578	-0.061317462	123.73	130.65	35.16	37.46	0	0	0	0	0	0	0	0	10	6	0	2	0	0	0	0	4	0	0	22	AY332472;AK100525	GO:0004674;GO:0005524;GO:0006468;GO:0007169;GO:0016301;GO:0004674;GO:0005524;GO:0006468;GO:0007169;GO:0016301
TR030743	LOC_Os01g10920.1	Peptide-N4-asparagine amidase A, putative	0.571608543	-0.087715078	61.72	71.06	27.61	30.84	0	0	0	0	0	0	0	0	0	1	0	0	0	0	0	0	0	0	0	1	N/A	N/A
TR030744	LOC_Os01g10930.1	Peptide-N4-asparagine amidase A, putative, expressed	0.073424876	0.197866207	113.73	88.86	33.81	44.37	3	0	1	0	0	0	1	0	1	3	0	0	0	0	4	0	1	0	0	14	AK103341	N/A
TR030745	LOC_Os01g10950.1	Peptide-N4-asparagine amidase A, putative, expressed	0.005367461	-0.355364982	92.25	153.46	17.87	61.97	3	2	20	0	0	0	6	1	0	2	0	0	0	0	0	0	7	0	0	41	N/A	N/A
TR030746	LOC_Os01g10960.1	Peptide-N4-asparagine amidase A, putative	0.060898183	-0.179535308	91.57	125.71	49.24	72.67	1	0	2	0	0	0	0	0	0	0	0	0	0	0	0	0	0	0	0	3	N/A	N/A
TR030747	LOC_Os01g10970.1	Integral membrane protein DUF6 containing protein	0.97923222	0.005302167	86.47	84.11	64.71	37.81	0	0	0	0	0	0	0	0	0	0	0	0	0	0	0	0	0	0	0	0	N/A	GO:0016020
TR030748	LOC_Os01g10980.1	Integral membrane protein DUF6 containing protein, expressed	0.822526607	-0.035721677	45.24	51.27	10.27	15.09	0	0	0	0	0	0	0	0	0	0	0	0	0	0	0	0	0	0	0	0	N/A	GO:0016020
TR030749	LOC_Os01g10990.1	Integral membrane protein DUF6 containing protein, expressed	0.543596125	-0.112707115	181.00	217.82	78.04	124.33	6	0	2	0	0	0	0	0	0	0	0	0	0	0	0	0	1	0	0	9	AK108020	GO:0016020
TR030750	LOC_Os01g11000.1	Transposon protein, putative, unclassified	0.700785191	-0.046748713	79.73	90.11	45.66	63.20	0	0	0	0	0	0	0	0	0	0	0	0	0	0	0	0	0	0	0	0	N/A	N/A
TR030751	LOC_Os01g11010.1	Peptide-N4-asparagine amidase A, putative, expressed	0.288074135	-0.134380397	86.60	108.48	66.09	71.35	0	2	0	0	0	0	1	0	0	1	0	0	0	0	0	0	3	0	0	7	AK105750	N/A
TR030752	chr01:5885176	N/A	0.523907522	-0.079656474	93.83	105.48	71.99	69.25	0	0	0	0	0	0	0	0	0	0	0	0	0	0	0	0	0	0	0	0	N/A	N/A
TR030753	LOC_Os01g11040.1	WH2 motif family protein, expressed	0.059527465	-0.371772735	337.94	428.96	142.50	144.21	6	0	3	0	0	0	13	0	2	14	16	0	0	0	0	0	0	3	1	58	AK120865	GO:0010090;GO:0010091;GO:0016337;GO:0030036;GO:0031209;GO:0045010;GO:0051127
TR030754	chr01:5898365	N/A	1.20E-09	2.92299711	1667.90	118.94	284.85	26.39	0	0	0	0	0	0	0	0	0	0	0	0	0	0	0	0	0	0	0	0	N/A	N/A
TR030755	LOC_Os01g11054.3	Phosphoenolpyruvate carboxylase 1, putative, expressed	3.33E-09	2.286152192	1555.51	218.36	162.18	21.87	1	2	24	0	0	0	13	0	2	12	0	1	0	0	1	0	13	0	2	71	N/A	GO:0006099;GO:0008964
TR030756	LOC_Os01g11070.1	Curculin-like lectin family protein, putative, expressed	0.000523372	0.636716543	681.82	386.78	248.84	92.65	21	1	5	0	0	0	6	0	3	7	0	4	0	0	4	0	0	3	3	57	AK103701	GO:0005529;GO:0016757
TR030757	LOC_Os01g11080.1	Transposable element protein, putative, Retrotrans_gag	0.853650118	-0.026822745	101.96	107.54	59.28	48.58	0	0	0	0	0	0	0	0	0	0	0	0	0	0	0	0	0	0	0	0	N/A	N/A
TR030758	N/A	N/A	0.493071136	-0.07251859	77.33	91.90	49.49	71.32	0	0	0	0	0	0	0	0	0	0	0	0	0	0	0	0	0	0	0	0	N/A	N/A
TR030759	LOC_Os01g11110.1;LOC_Os01g11110.2	14-3-3, putative, expressed	0.000363016	-0.432375728	156.85	255.13	58.08	70.86	5	2	2	1	0	0	0	0	0	4	0	0	0	0	0	0	2	1	1	18	AK103145	GO:0005515;GO:0005737;GO:0005886;GO:0009570;GO:0016597;GO:0045309;GO:0051117;GO:0005515;GO:0005737;GO:0005886;GO:0009570;GO:0016597;GO:0045309;GO:0051117
TR030760	LOC_Os01g11120.1	RNA-binding protein, putative, expressed	4.15E-05	1.008387912	664.88	259.30	226.24	27.42	9	0	4	0	0	0	0	0	0	6	0	0	0	0	3	0	1	0	1	24	AK103702	GO:0003723;GO:0005515
TR030761	LOC_Os01g11130.1	RNA recognition motif family protein, expressed	0.961322682	-0.007449327	89.72	89.38	18.64	14.37	0	0	0	0	0	0	0	0	1	1	0	8	0	0	0	0	0	0	0	10	AK072686	GO:0003723
TR030762	LOC_Os01g11140.1	Retrotransposon protein, putative, Ty1-copia subclass	0.613830663	-0.058200669	109.36	112.06	37.34	28.51	0	0	0	0	0	0	0	0	0	0	0	0	0	0	0	0	0	0	0	0	N/A	N/A
TR030763	LOC_Os01g11150.1	Oxidoreductase, 2OG-Fe oxygenase family protein, expressed	0.30611555	0.097488107	26.33	18.12	15.12	17.63	0	0	0	0	0	0	0	0	0	2	0	0	0	0	0	0	2	0	0	4	AK108802	GO:0045487;GO:0045543
TR030764	LOC_Os01g11160.1	Amino acid permease family protein, expressed	0.000255118	0.884333776	324.56	113.57	132.89	34.57	7	0	2	0	0	0	4	0	2	2	0	0	0	0	0	0	5	2	1	25	AK099094;AK061588	GO:0006810;GO:0015171;GO:0015326;GO:0015802;GO:0016020
TR030765	LOC_Os01g11170.1	Expressed protein	0.507334039	-0.146567638	67.49	102.50	17.14	102.15	0	0	0	0	0	0	0	0	0	0	0	0	0	0	0	0	0	0	0	0	N/A	N/A
TR030766	N/A	N/A	0.922549344	-0.016772003	128.16	131.97	21.18	30.62	0	0	0	0	0	0	0	0	0	0	0	0	0	0	0	0	0	0	0	0	N/A	N/A
TR030767	LOC_Os01g11210.1	Expressed protein	0.714660286	0.040431175	83.15	79.12	32.89	33.44	0	0	0	0	0	0	1	0	0	1	0	0	0	0	0	0	1	0	0	3	AK106937	N/A
TR030768	LOC_Os01g11220.1	Expressed protein	0.527490338	-0.076876665	81.44	91.94	17.51	36.50	0	0	0	0	0	0	3	0	0	0	0	0	0	0	0	0	0	0	0	3	N/A	N/A
TR030769	LOC_Os01g11230.1	SOUL, putative, expressed	1.96E-06	1.959233931	2186.42	462.61	689.32	183.35	15	11	7	0	0	0	3	0	0	10	0	0	1	1	0	0	29	1	3	81	AK104322;AK071702;AK068329	GO:0005488
TR030770	LOC_Os01g11240.1	Expressed protein	0.368667643	0.239199618	1263.38	1082.06	283.48	427.04	40	0	14	0	0	0	30	0	6	14	0	2	1	0	2	0	48	4	8	169	AK119774;AK060099	N/A
TR030771	LOC_Os01g11250.1	Potassium channel KAT1, putative, expressed	0.167848761	-0.241850188	175.92	238.03	84.38	92.25	0	0	5	0	0	0	5	0	0	0	0	0	0	0	0	0	0	0	0	10	AK065938	GO:0005242;GO:0005267;GO:0005886;GO:0006813;GO:0009860;GO:0030551
TR030772	LOC_Os01g11260.1	Glycosyl transferase family protein, expressed	0.003096768	0.542997722	193.01	96.68	106.81	25.92	0	0	0	0	0	0	1	0	1	5	0	0	0	0	0	0	1	0	0	8	AK069335	GO:0003824;GO:0006486;GO:0006629;GO:0015450;GO:0016020
TR030773	LOC_Os01g11280.1	Cytochrome P450 family protein, putative	0.836437187	-0.034103741	123.26	122.65	29.05	21.26	0	0	0	0	0	0	1	0	0	0	0	0	0	0	0	0	0	1	0	2	N/A	GO:0005783;GO:0009686;GO:0019825
TR030774	LOC_Os01g11300.1	Cytochrome P450 family protein, putative, expressed	0.942587836	0.017954408	127.98	115.11	65.05	28.22	0	0	1	0	0	0	2	0	0	0	0	0	0	0	0	0	0	0	0	3	N/A	GO:0019825
TR030775	LOC_Os01g11330.1	Retrotransposon protein, putative, Ty3-gypsy subclass	0.856234281	0.0254345	65.09	63.18	34.52	28.67	0	0	0	0	0	0	0	0	0	0	0	0	0	0	0	0	0	0	0	0	N/A	N/A
TR030776	LOC_Os01g11340.1	Cytochrome P450 family protein, putative, expressed	0.016064176	-0.348866336	116.90	178.38	19.77	48.69	17	1	0	0	0	0	14	0	0	3	0	0	0	0	0	0	14	1	1	51	AK060710	GO:0005783;GO:0009686;GO:0019825
TR030777	LOC_Os01g11350.1	BZIP transcription factor family protein, expressed	0.001313042	0.927746536	435.42	162.81	172.18	34.24	0	0	0	0	0	0	0	0	7	0	0	0	0	0	0	0	0	0	0	7	AK100944	GO:0003677;GO:0003700
TR030778	LOC_Os01g11360.1	Hypothetical protein	0.837964964	-0.039875349	58.10	61.93	13.77	27.98	0	0	0	0	0	0	2	0	0	1	0	0	0	0	2	0	0	0	0	5	N/A	N/A
TR030779	LOC_Os01g11370.1	Helicase associated domain family protein, expressed	4.23E-05	-1.022516133	735.80	1482.90	369.83	443.16	11	0	15	0	0	0	9	0	9	3	0	4	0	0	5	0	1	0	2	59	AK101456;AK065467	GO:0003723;GO:0003724;GO:0004004;GO:0005524;GO:0005739
TR030780	chr01:6129347	N/A	0.281277753	-0.101308555	38.89	51.66	7.09	15.00	0	0	0	0	0	0	0	0	0	0	0	0	0	0	0	0	0	0	0	0	N/A	N/A
TR030781	AU174656;AU174655	Cluster related to UPI00000AB55C; unnamed protein product	0.998808886	-0.000244659	92.95	93.38	21.50	31.94	0	0	0	0	0	0	0	0	0	0	0	0	0	0	0	0	0	0	0	0	N/A	N/A
TR030782	LOC_Os01g11414.1	Sodium/calcium exchanger protein, expressed	0.118617081	0.279372203	541.85	422.20	137.36	104.36	5	12	2	2	0	0	13	1	4	15	0	0	0	0	2	0	2	2	3	63	AK066468	GO:0005509;GO:0016020
TR030783	LOC_Os01g11430.1	Expressed protein	0.97599699	0.007593938	94.63	91.48	34.00	31.73	0	0	0	0	0	0	0	0	3	1	0	0	0	0	0	0	1	0	0	5	AK120776	N/A
TR030784	N/A	N/A	0.869687942	-0.023849032	65.23	66.30	18.26	26.84	0	0	0	0	0	0	0	0	0	0	0	0	0	0	0	0	0	0	0	0	N/A	N/A
TR030785	LOC_Os01g11460.1	Zinc finger, C3HC4 type family protein, expressed	0.299257708	-0.248604844	397.32	507.72	113.42	219.10	2	3	0	0	0	0	0	0	0	5	0	0	0	0	0	0	12	1	0	23	AK108311	GO:0005515;GO:0006952;GO:0008270
TR030786	LOC_Os01g11480.1	Zinc finger, C3HC4 type family protein, expressed	0.322793174	-0.113687318	100.28	123.80	27.92	47.30	0	0	0	0	0	0	1	0	0	0	0	0	0	0	0	0	0	0	0	1	N/A	GO:0005515;GO:0008270
TR030787	LOC_Os01g11510.1	SRF-type transcription factor family protein	0.624285513	-0.124454892	337.37	373.57	82.93	127.33	0	0	0	0	0	0	0	0	0	0	0	0	0	0	0	0	0	0	0	0	N/A	GO:0004672;GO:0005199;GO:0005515;GO:0009827;GO:0009845
TR030788	LOC_Os01g11520.1	Zinc finger, C3HC4 type family protein, expressed	8.85E-05	0.937387853	292.76	94.57	65.20	24.42	0	5	0	0	0	0	4	0	0	0	0	0	0	0	0	0	0	1	1	11	AK068075	GO:0005515;GO:0006952;GO:0008270
TR030789	chr01:6217776	N/A	0.442742542	-0.090421409	104.68	120.04	26.39	48.28	0	0	0	0	0	0	0	0	0	0	0	0	0	0	0	0	0	0	0	0	N/A	N/A
TR030790	LOC_Os01g11550.1	TCP family transcription factor containing protein, expressed	0.049978615	0.252304685	226.85	167.48	73.93	71.71	2	2	4	0	0	0	1	0	0	12	0	0	0	0	0	0	1	0	0	22	AB071805	GO:0003700;GO:0009507;GO:0045449;GO:0048366
TR030791	N/A	N/A	0.002464187	0.335370537	171.35	113.48	39.48	42.30	0	0	0	0	0	0	0	0	0	0	0	0	0	0	0	0	0	0	0	0	N/A	N/A
TR030792	LOC_Os01g11570.1	GDSL-like Lipase/Acylhydrolase family protein, expressed	4.98E-09	-2.632302844	314.90	2481.96	38.99	205.35	11	1	11	0	0	0	3	0	0	4	0	0	0	1	0	0	1	0	3	35	AK061229	GO:0016789
TR030793	N/A	N/A	0.012458734	-0.257594048	519.77	648.14	102.78	180.96	0	0	0	0	0	0	0	0	0	0	0	0	0	0	0	0	0	0	0	0	N/A	N/A
TR030794	LOC_Os01g11590.1;LOC_Os01g11590.2	3-oxoacyl-synthase, putative, expressed	0.000934513	0.823829309	556.92	248.69	227.97	56.43	5	0	4	0	0	0	7	0	2	2	0	36	0	0	0	0	2	1	0	59	N/A	N/A
TR030795	LOC_Os01g11620.1	GDSL-like Lipase/Acylhydrolase family protein, expressed	0.000796442	0.44698083	233.08	140.72	28.20	40.27	8	0	27	0	0	0	7	0	1	26	0	0	0	0	10	0	1	0	1	81	AK105422	GO:0016298;GO:0016789
TR030796	LOC_Os01g11640.1	Hypothetical protein	0.964650339	-0.008085336	78.53	79.64	27.20	29.89	0	0	0	0	0	0	0	0	0	0	0	0	0	0	0	0	0	0	0	0	N/A	N/A
TR030797	LOC_Os01g11650.1;LOC_Os01g11650.2	GDSL-like Lipase/Acylhydrolase family protein, expressed	0.142723605	0.228762424	654.67	535.97	151.71	158.50	15	14	27	0	0	0	34	0	19	6	0	0	0	0	2	0	6	2	5	130	AK104740;AK069801;AK065001;AK060120	GO:0016298;GO:0016789;GO:0016298;GO:0016789
TR030798	LOC_Os01g11660.1	GDSL-like Lipase/Acylhydrolase family protein, expressed	0.033531717	0.252553174	126.19	93.09	27.71	31.22	0	0	0	0	0	0	0	0	2	0	0	0	0	0	1	0	1	0	0	4	AK100754	GO:0016298;GO:0016789
TR030799	chr01:6304887	N/A	0.481568026	0.093241357	171.19	146.35	81.84	63.12	0	0	0	0	0	0	0	0	0	0	0	0	0	0	0	0	0	0	0	0	N/A	N/A
TR030800	LOC_Os01g11710.1	GDSL-like Lipase/Acylhydrolase family protein, expressed	0.019269324	-0.389048467	139.94	207.61	35.74	47.53	16	1	9	0	0	0	17	0	1	72	0	0	0	0	2	0	25	1	1	145	AK059088	GO:0016298;GO:0016789
TR030801	LOC_Os01g11720.1	Transposable element protein, putative, Transposase_24	0.945419053	-0.010521648	149.62	148.97	34.08	39.62	0	0	0	0	0	0	0	0	0	0	0	0	0	0	0	0	0	0	0	0	N/A	N/A
TR030802	LOC_Os01g11730.1	GDSL-like Lipase/Acylhydrolase family protein, expressed	0.252370689	-0.128691973	90.69	111.67	31.47	44.03	0	13	1	0	0	0	4	0	0	0	0	0	0	1	0	0	1	0	1	21	AK104443;AK058429	GO:0016298;GO:0016789
TR030803	LOC_Os01g11740.1	GDSL-like Lipase/Acylhydrolase family protein, expressed	0.921705487	-0.014884432	103.03	108.15	11.23	26.11	0	0	0	0	0	0	1	0	0	1	0	0	0	0	0	0	0	0	0	2	AK107557	GO:0016298;GO:0016789
TR030804	LOC_Os01g11750.1	GDSL-like Lipase/Acylhydrolase family protein, expressed	0.038344321	-0.205011272	96.70	127.02	46.81	55.48	0	0	0	0	0	0	0	0	0	0	0	0	0	0	0	0	0	0	0	0	N/A	GO:0016298;GO:0016789
TR030805	LOC_Os01g11760.1	GDSL-like Lipase/Acylhydrolase family protein	0.084210738	-0.158781885	104.07	129.08	20.72	24.63	3	0	0	0	0	0	1	0	0	0	0	0	0	0	0	0	0	0	0	4	N/A	GO:0016298;GO:0016789
TR030806	LOC_Os01g11780.1	Hypothetical protein	0.461237322	-0.097520993	82.68	95.56	46.41	44.22	0	0	0	0	0	0	0	0	0	0	0	0	0	0	0	0	0	0	0	0	N/A	N/A
TR030807	LOC_Os01g11790.1	GDSL-like Lipase/Acylhydrolase family protein	0.755098381	-0.03869623	81.57	86.22	34.01	31.22	0	0	0	0	0	0	1	0	0	0	0	0	0	0	0	0	0	0	0	1	N/A	GO:0016298;GO:0016789
TR030808	LOC_Os01g11810.1;LOC_Os01g11810.2	Expressed protein	0.000906901	-0.442584621	157.77	259.79	24.97	45.69	0	3	6	0	0	0	7	0	1	0	0	3	0	2	0	0	2	2	0	26	AK105803;AK070775	N/A
TR030809	LOC_Os01g11840.1	Papain family cysteine protease containing protein	0.393665744	0.10118903	115.71	100.79	54.28	41.99	0	0	0	0	0	0	0	0	0	0	0	0	0	0	0	0	0	0	0	0	N/A	GO:0006508;GO:0007568;GO:0008234;GO:0009723;GO:0010150
TR030810	LOC_Os01g11850.1	Hypothetical protein	0.98159911	0.004346054	105.79	104.99	57.25	49.95	0	0	0	0	0	0	0	0	0	0	0	0	0	0	0	0	0	0	0	0	N/A	N/A
TR030811	LOC_Os01g11860.1	DJ-1 family protein, expressed	0.527602986	-0.069861922	113.05	122.37	52.70	54.38	5	0	2	0	0	0	1	0	0	0	0	0	0	0	6	0	0	1	0	15	AK063270	GO:0003824;GO:0009228
TR030812	LOC_Os01g11870.1	Hypothetical protein	0.006306858	-0.295976408	187.83	260.33	81.87	106.54	0	0	0	0	0	0	0	0	0	0	0	0	0	0	0	0	0	0	0	0	N/A	N/A
TR030813	LOC_Os01g11880.1	4-methyl-5-thiazole monophosphate biosynthesis protein, putative, expressed	0.737498982	-0.044932242	133.51	141.37	55.08	62.80	4	3	4	0	0	0	5	0	1	1	0	0	0	0	0	0	4	0	0	22	N/A	GO:0003824;GO:0009228
TR030814	chr01:6433185	N/A	0.723764192	0.043884579	77.65	73.26	30.99	45.80	0	0	0	0	0	0	0	0	0	0	0	0	0	0	0	0	0	0	0	0	N/A	N/A
TR030815	LOC_Os01g11900.1	HhH-GPD superfamily base excision DNA repair protein, expressed	0.639025154	0.117457788	486.14	421.11	148.23	149.25	2	0	9	0	0	0	2	0	0	4	0	0	1	0	0	0	0	0	2	20	N/A	GO:0003906;GO:0005634;GO:0006281;GO:0006284;GO:0006342;GO:0009793;GO:0019104
TR030816	LOC_Os01g11910.1	Helix-loop-helix DNA-binding domain containing protein, expressed	0.162177575	-0.190511565	136.29	183.00	50.07	72.10	15	12	9	0	0	0	3	0	0	1	0	0	0	0	0	0	2	1	0	43	AK068593	GO:0003677;GO:0003700;GO:0045449
TR030817	LOC_Os01g11920.1	Retrotransposon protein, putative, unclassified	0.176948786	-0.123881685	102.50	123.67	43.20	51.51	0	0	1	0	0	0	0	0	3	1	0	1	0	0	0	0	1	1	0	8	N/A	N/A
TR030818	LOC_Os01g11940.1	TWIN SISTER of FT protein, putative, expressed	0.197853317	0.118206497	103.47	86.88	51.67	46.56	0	0	0	0	0	0	1	0	9	13	0	2	0	0	0	0	1	0	0	26	AK072979	GO:0005515;GO:0008429;GO:0009744;GO:0009910;GO:0009911
TR030819	LOC_Os01g11952.1	PHD finger protein, putative, expressed	0.022230595	0.239691757	426.56	334.99	151.12	82.47	5	0	0	0	0	0	0	0	1	3	0	5	0	0	0	0	1	0	0	15	AK120836;AK103664	GO:0003677;GO:0006355
TR030820	LOC_Os01g11980.1	Expressed protein	0.38958038	-0.099313391	200.20	223.23	67.51	87.11	0	1	2	0	0	0	0	0	0	0	0	0	0	0	2	0	0	0	0	5	N/A	N/A
TR030821	N/A	N/A	0.836691922	-0.038219028	113.68	112.65	62.02	35.77	0	0	0	0	0	0	0	0	0	0	0	0	0	0	0	0	0	0	0	0	N/A	N/A
TR030822	LOC_Os01g12000.1	Expressed protein	0.001454969	-0.478724762	97.76	177.20	42.75	58.33	2	2	0	0	0	0	2	0	0	1	0	0	0	0	0	0	3	0	1	11	AK073193	N/A
TR030823	LOC_Os01g12010.1	Hypothetical protein	0.877892364	0.028575205	102.90	94.36	63.47	37.68	0	0	0	0	0	0	0	0	0	0	0	0	0	0	0	0	0	0	0	0	N/A	N/A
TR030824	LOC_Os01g12030.1	Glycosyl hydrolase family 9 protein	0.954688161	-0.010216231	72.49	79.35	25.55	40.19	0	0	0	0	0	0	0	0	0	0	0	0	0	0	0	0	1	2	0	3	N/A	GO:0004553
TR030825	N/A	N/A	0.75745805	0.059988535	107.46	101.26	40.73	74.57	0	0	0	0	0	0	0	0	0	0	0	0	0	0	0	0	0	0	0	0	N/A	N/A
TR030826	LOC_Os01g12070.1	Glycosyl hydrolase family 9 protein, expressed	0.436010858	0.216802298	725.99	237.09	1350.97	392.72	6	3	0	0	0	0	0	0	0	1	0	7	0	0	0	0	0	1	0	18	AK103304	GO:0004553
TR030827	LOC_Os01g12080.1;LOC_Os01g12080.2;LOC_Os01g12080.3	Uncharacterized plant-specific domain TIGR01589 family protein, expressed	7.09E-06	1.339178037	4484.95	1735.65	1568.05	548.95	1	7	44	0	0	0	9	0	0	16	9	3	0	4	0	0	0	0	24	117	N/A	N/A
TR030828	LOC_Os01g12090.1	Expressed protein	0.483653219	-0.155537383	407.61	450.66	114.97	36.99	7	3	0	0	0	0	2	0	0	5	0	1	1	0	3	0	14	3	4	43	AK105167	GO:0003735;GO:0005840;GO:0006412
TR030829	LOC_Os01g12130.1	Nodulin MtN3 family protein, putative, expressed	6.73E-06	1.287600715	354.17	78.77	89.10	32.23	0	0	4	0	0	0	0	0	0	0	0	0	0	0	0	0	0	0	0	4	N/A	GO:0016020
TR030830	LOC_Os01g12150.1	Hypothetical protein	0.947003657	0.011186417	49.47	46.06	29.01	17.70	0	0	0	0	0	0	0	0	0	0	0	0	0	0	0	0	0	0	0	0	N/A	N/A
TR030831	LOC_Os01g12160.2	GH3 auxin-responsive promoter family protein, expressed	0.013300535	-0.23970328	73.70	108.99	24.55	36.03	0	0	1	0	0	0	2	0	0	0	0	0	0	0	0	0	0	0	0	3	AK120515	GO:0003824;GO:0005524;GO:0005737;GO:0009416;GO:0009585;GO:0009640;GO:0009733;GO:0009753;GO:0009861;GO:0009864;GO:0010252;GO:0018117
TR030832	LOC_Os01g12160.1	GH3 auxin-responsive promoter family protein, expressed	0.178476935	-0.489740046	915.45	1413.63	265.98	840.96	0	0	2	0	0	0	3	0	0	0	0	3	0	0	0	0	0	0	1	9	AK072125	GO:0003824;GO:0005524;GO:0005737;GO:0009416;GO:0009585;GO:0009640;GO:0009733;GO:0009753;GO:0009861;GO:0009864;GO:0010252;GO:0018117
TR030833	LOC_Os01g12170.1	Retrotransposon protein, putative, unclassified	0.828445221	0.03605726	96.96	95.83	38.29	60.81	0	0	0	0	0	0	0	0	0	0	0	0	0	0	0	0	0	0	0	0	N/A	N/A
TR030834	LOC_Os01g12180.1	Expressed protein	0.080941253	-0.489207125	740.90	1138.35	136.35	565.63	6	0	5	0	0	0	3	0	0	3	0	2	0	0	0	0	1	0	0	20	AK073330	N/A
TR030835	LOC_Os01g12190.1	Expressed protein	2.27E-05	1.204254286	1046.27	381.72	148.98	78.22	0	0	0	0	0	0	0	0	0	0	0	0	0	0	0	0	0	1	1	2	N/A	N/A
TR030836	LOC_Os01g12200.1	Expressed protein	3.93E-07	1.725166866	2021.00	523.69	347.36	138.22	2	0	167	2	0	0	0	0	0	1	0	2	0	0	1	0	2	5	2	184	AK063996	N/A
TR030837	LOC_Os01g12210.1	Uncharacterized protein family UPF0005 containing protein, expressed	1.69E-05	1.924846304	657.82	86.85	248.60	25.82	0	0	8	0	0	0	2	0	0	0	0	0	0	0	0	0	0	0	1	11	N/A	N/A
TR030838	LOC_Os01g12220.1	Uncharacterized protein family UPF0016 containing protein, expressed	1.69E-07	2.353320918	1475.84	203.01	315.84	89.71	0	0	0	0	0	0	1	0	0	0	0	0	0	0	0	0	0	1	0	2	N/A	GO:0009706
TR030839	LOC_Os01g12230.1	Acyl-coenzyme A:6-aminopenicillanic acid acyl-transferase family protein, expressed	0.65939606	0.075932678	222.19	195.69	69.73	23.44	0	0	11	0	0	0	2	0	0	0	0	0	0	0	0	0	1	0	2	16	N/A	N/A
TR030840	LOC_Os01g12240.1	Hypothetical protein	0.050570818	0.220871242	149.47	116.51	59.07	52.53	0	0	0	0	0	0	0	0	0	0	0	0	0	0	0	0	0	0	0	0	N/A	N/A
TR030841	chr01:6694022	N/A	0.298002392	-0.12978351	67.31	81.68	28.92	23.67	0	0	0	0	0	0	0	0	0	0	0	0	0	0	0	0	0	0	0	0	N/A	N/A
TR030842	LOC_Os01g12260.1	Vacuolar ATP synthase subunit E, putative, expressed	0.004965151	-0.319223272	127.79	197.38	72.55	88.19	0	0	0	0	0	0	4	0	2	2	0	0	0	0	3	0	0	0	0	11	AK072778	GO:0005753;GO:0007030;GO:0008553;GO:0009705;GO:0009793;GO:0009832;GO:0015986;GO:0046961
TR030843	AK121276	Hypothetical protein P0443E05.14 related cluster	9.42E-09	-2.261037748	1891.96	9885.42	466.54	2276.75	0	0	0	0	0	0	0	0	0	0	0	0	0	0	0	0	0	0	0	0	AK121276	N/A
TR030844	LOC_Os01g12280.2	HAT dimerisation domain-containing protein, putative, expressed	0.002215295	-0.765789329	112.46	288.55	44.69	201.85	2	0	1	0	0	0	6	0	0	1	0	0	0	0	3	0	0	0	0	13	AK068883	N/A
TR030845	LOC_Os01g12280.1	HAT dimerisation domain-containing protein, putative, expressed	0.012202564	-0.326319779	96.78	151.41	30.59	55.67	4	0	1	0	0	0	3	0	0	1	0	0	0	0	6	0	0	2	1	18	AK101946	N/A
TR030846	LOC_Os01g12290.1	D-mannose binding lectin family protein	0.885868078	-0.024819404	142.96	160.09	49.18	103.05	0	0	0	0	0	0	0	0	0	0	0	0	0	0	0	0	0	0	0	0	N/A	GO:0004672;GO:0006071;GO:0008889;GO:0016301;GO:0030246
TR030847	LOC_Os01g12300.1	Protein kinase domain containing protein, expressed	0.04397899	-0.211668567	88.14	127.89	50.24	95.65	2	0	6	0	0	0	0	0	1	2	0	0	0	0	0	0	0	0	0	11	N/A	GO:0004672;GO:0016301;GO:0030246
TR030848	LOC_Os01g12320.1;LOC_Os01g12320.2;LOC_Os01g12320.3	GDSL-like Lipase/Acylhydrolase family protein, expressed	2.12E-06	1.478072592	1156.21	318.83	306.39	23.57	0	16	5	0	0	0	15	0	0	17	0	0	0	0	12	0	15	5	0	85	AK067352	GO:0016298;GO:0016789;GO:0016298;GO:0016789;GO:0016298;GO:0016789
TR030849	LOC_Os01g12330.1	Expressed protein	0.761146408	-0.050492736	88.22	96.82	25.70	44.59	0	0	0	0	0	0	0	0	0	1	0	0	0	0	0	0	0	0	0	1	AK107015	N/A
TR030850	LOC_Os01g12340.1	Retrotransposon protein, putative, unclassified	0.002093363	-0.438457379	168.22	285.22	76.49	128.22	15	0	10	0	0	0	15	0	6	9	2	2	0	0	2	0	1	6	0	68	N/A	N/A
TR030851	chr01:6759201	N/A	0.033848497	-0.305811818	167.75	269.15	130.62	254.00	0	0	0	0	0	0	0	0	0	0	0	0	0	0	0	0	0	0	0	0	N/A	N/A
TR030852	LOC_Os01g12390.1	Leucine-rich repeat transmembrane protein kinase, putative, expressed	0.000329705	0.449273045	267.81	165.71	41.49	22.92	1	2	0	0	0	0	0	1	0	6	0	3	0	0	0	0	2	1	4	20	AK110821	GO:0004674;GO:0005524;GO:0006468;GO:0007169;GO:0016301
TR030853	LOC_Os01g12400.1;LOC_Os01g12400.2	Protein kinase domain containing protein, expressed	0.475392739	0.12579167	227.28	197.06	101.00	41.36	1	0	6	0	0	0	4	0	0	4	0	0	0	0	0	0	0	0	0	15	AK067417	GO:0004672;GO:0016301;GO:0030246;GO:0004672;GO:0016301;GO:0030246
TR030854	LOC_Os01g12410.1	D-mannose binding lectin family protein	0.878603775	-0.033308197	273.54	271.52	139.50	80.55	0	0	0	0	0	0	0	0	0	0	0	0	0	0	0	0	0	0	0	0	N/A	GO:0004672;GO:0016301;GO:0030246
TR030855	LOC_Os01g12420.1	D-mannose binding lectin family protein, expressed	7.71E-06	-0.704548444	72.31	191.49	25.20	18.18	3	2	0	0	0	0	0	0	1	0	0	0	0	0	0	0	2	1	0	9	AK101712	GO:0004672;GO:0016301;GO:0030246
TR030856	LOC_Os01g12430.1	D-mannose binding lectin family protein, expressed	0.001724283	-0.495917128	100.81	188.39	20.81	41.80	2	0	0	0	0	0	0	0	0	1	0	0	0	0	0	0	0	0	0	3	N/A	GO:0004672;GO:0016301;GO:0030246
TR030857	LOC_Os01g12440.1	AP2 domain containing protein, expressed	0.000322457	0.578789387	211.22	104.57	57.37	20.26	15	1	0	0	0	0	3	0	0	0	0	0	0	0	0	0	7	2	0	28	AK106517;AK101054	GO:0003677;GO:0003700;GO:0005634;GO:0006355;GO:0010105;GO:0016564
TR030858	chr01:6823834	N/A	0.95034577	-0.011724949	60.46	63.97	32.01	31.50	0	0	0	0	0	0	0	0	0	0	0	0	0	0	0	0	0	0	0	0	N/A	N/A
TR030859	LOC_Os01g12460.1	Expressed protein	0.040300722	-0.243078825	90.22	136.24	35.50	86.31	1	0	0	0	0	0	0	0	0	0	0	0	0	0	0	0	2	2	0	5	N/A	N/A
TR030860	LOC_Os01g12470.1	Mitochondrial carrier protein, expressed	0.153647537	-0.164714685	341.14	396.54	51.28	107.03	1	0	2	0	0	0	0	0	0	3	0	3	0	0	0	0	1	1	1	12	AK064461	GO:0005215;GO:0005488;GO:0005743;GO:0006810;GO:0006839
TR030861	LOC_Os01g12480.1	Expressed protein	0.00087022	0.553532111	694.90	421.59	107.64	24.44	0	0	2	0	0	0	0	0	0	1	0	0	0	0	0	0	2	0	1	6	AK109225	N/A
TR030862	LOC_Os01g12490.1	Expressed protein	0.077079068	0.220490918	98.81	72.69	34.05	35.77	0	0	0	0	0	0	0	0	1	3	1	0	0	0	0	0	2	0	1	8	AK070386	GO:0004497;GO:0006118;GO:0009851
TR030863	LOC_Os01g12510.1	Hypothetical protein	0.660834277	0.054244914	91.17	88.50	53.00	55.54	0	0	0	0	0	0	0	0	0	0	0	0	0	0	0	0	0	0	0	0	N/A	N/A
TR030864	LOC_Os01g12520.1	Mitochondrial carrier protein, expressed	0.012807947	-0.357472546	114.86	190.87	16.51	69.10	0	0	0	0	0	0	0	0	0	0	0	1	0	0	0	0	0	0	1	2	N/A	GO:0005476;GO:0005488;GO:0005739;GO:0005743;GO:0006810;GO:0006839
TR030865	LOC_Os01g12530.1;LOC_Os01g12530.2;LOC_Os01g12530.3;LOC_Os01g12530.4	Smr domain containing protein, expressed	0.009936378	0.422297789	1636.23	1104.13	734.42	288.08	18	2	46	0	0	0	8	0	4	76	0	0	0	0	4	0	6	15	14	193	AK100398	GO:0003684;GO:0005524;GO:0006298;GO:0003684;GO:0005524;GO:0006298;GO:0003684;GO:0005524;GO:0006298;GO:0003684;GO:0005524;GO:0006298
TR030866	LOC_Os01g12540.1;LOC_Os01g12540.2	Small GTP-binding protein domain containing protein, expressed	0.632208274	-0.054876668	216.23	241.12	88.94	94.02	8	2	5	0	0	0	2	0	0	0	0	0	0	0	2	0	2	1	1	23	AK121971	GO:0005525;GO:0005525
TR030867	LOC_Os01g12550.1	Expressed protein	0.030271716	0.274004171	266.70	201.85	103.62	35.91	0	0	0	0	0	0	0	0	0	3	0	2	0	0	2	0	0	0	0	7	N/A	N/A
TR030868	LOC_Os01g12560.1	3-methyl-2-oxobutanoate hydroxymethyltransferase family protein, expressed	0.001190429	-0.381697854	271.61	373.34	34.40	60.02	3	0	6	0	0	0	0	0	0	2	5	0	0	0	0	0	5	2	1	24	N/A	GO:0003864;GO:0015940
TR030869	LOC_Os01g12570.1	3-methyl-2-oxobutanoate hydroxymethyltransferase family protein, expressed	0.951742211	-0.010582383	95.19	97.58	53.61	41.62	0	0	0	0	0	0	0	0	0	0	0	0	0	0	0	0	0	2	0	2	N/A	GO:0003864;GO:0015940
TR030870	LOC_Os01g12580.1	Late embryogenesis abundant protein Lea14-A, putative, expressed	0.132354683	-0.16461272	165.06	195.52	31.76	49.86	2	0	0	0	0	0	2	0	0	3	0	1	1	0	0	0	6	2	0	17	AK063645	GO:0009269;GO:0009611;GO:0009644;GO:0009793
TR030871	chr01:6942366	N/A	0.053116674	-0.214114016	120.63	158.40	12.97	46.02	0	0	0	0	0	0	0	0	0	0	0	0	0	0	0	0	0	0	0	0	N/A	N/A
TR030872	LOC_Os01g12640.2	Expressed protein	0.349325386	-0.169636072	84.61	112.35	16.14	44.58	0	0	0	0	0	0	0	0	0	2	0	0	0	0	0	0	1	0	0	3	N/A	N/A
TR030873	LOC_Os01g12650.1	Reticulon family protein, putative, expressed	0.010613239	0.567759315	329.58	185.27	120.35	33.71	22	8	20	0	0	0	10	3	0	22	0	1	0	0	2	0	7	6	3	104	AK059314	GO:0005783
TR030874	LOC_Os01g12660.1	AAA-type ATPase family protein, putative, expressed	0.288191114	-0.117302718	81.09	95.72	23.13	33.59	12	0	1	0	0	0	0	0	0	2	0	9	0	0	0	0	2	0	3	29	AK102301	GO:0016887
TR030875	LOC_Os01g12670.1	Expressed protein	0.185279596	-0.133249567	225.75	258.32	85.60	72.26	5	0	2	0	0	0	3	0	0	31	0	0	0	0	0	0	0	0	0	41	AK101123;AK066242	N/A
TR030876	LOC_Os01g12680.1;LOC_Os01g12680.2;LOC_Os01g12680.3	C4-dicarboxylate transporter/malic acid transport family protein, putative, expressed	0.068833895	0.213716804	122.60	96.83	31.79	63.68	0	0	0	0	0	0	1	0	1	5	0	0	0	0	0	0	4	0	0	11	AK069571	GO:0005215;GO:0016021;GO:0005215;GO:0016021;GO:0005215;GO:0016021
TR030877	LOC_Os01g12690.1	Uncharacterized plant-specific domain TIGR01568 family protein, expressed	0.763560106	-0.04031266	62.02	66.18	19.70	23.59	5	0	0	1	0	0	4	0	0	10	0	1	0	0	0	0	5	0	3	29	N/A	GO:0005515;GO:0005730;GO:0005856
TR030878	LOC_Os01g12700.1	Myb-like DNA-binding domain containing protein	0.923872395	0.014619786	81.87	81.69	29.89	33.21	0	0	0	0	0	0	0	0	0	0	0	0	0	0	0	0	0	0	0	0	N/A	N/A
TR030879	LOC_Os01g12710.1;LOC_Os01g12710.2	Oxidoreductase, short chain dehydrogenase/reductase family protein, expressed	0.071211749	-0.80461787	6409.21	13206.39	2558.34	6722.94	10	0	69	0	0	0	51	0	10	4	0	0	0	0	0	0	2	1	15	162	AK068523;AK061638	GO:0004316;GO:0008152;GO:0016491;GO:0004316;GO:0008152;GO:0016491
TR030880	LOC_Os01g12720.1	Protein kinase, putative, expressed	4.86E-06	0.861659049	544.80	233.63	139.94	41.62	3	1	1	0	0	0	2	0	0	5	0	0	0	0	2	0	0	1	4	19	AK103247	GO:0004672;GO:0005524;GO:0006468;GO:0016301
TR030881	LOC_Os01g12730.1;LOC_Os01g12730.2	Ras-related protein Rab7, putative, expressed	0.956964103	0.025713268	649.24	653.57	235.05	286.17	21	3	17	0	0	0	17	0	5	14	4	3	0	0	3	0	6	6	7	106	N/A	GO:0005525;GO:0005525
TR030882	LOC_Os01g12740.1	Cytochrome P450 family protein, expressed	0.000664329	1.137634726	452.51	157.37	109.36	109.81	0	0	0	0	0	0	0	0	0	3	0	0	0	0	0	0	1	0	1	5	AK108512	GO:0019825
TR030883	LOC_Os01g12750.1	Cytochrome P450 family protein, expressed	5.77E-07	2.335838214	1575.04	209.87	351.59	52.46	0	0	3	0	0	0	4	0	2	0	0	0	0	1	0	0	0	0	1	11	AK120914	GO:0019825
TR030884	LOC_Os01g12760.1	Cytochrome P450 family protein, expressed	0.001481131	-1.083048204	98.49	398.20	18.67	246.34	0	0	0	0	0	0	0	0	0	1	0	0	0	0	0	0	0	0	2	3	N/A	GO:0019825
TR030885	LOC_Os01g12770.1	Cytochrome P450 family protein, expressed	0.078740459	0.764813916	526.82	399.03	85.53	531.88	0	0	5	0	0	0	0	0	0	0	0	0	0	0	0	0	0	0	0	5	N/A	GO:0004497;GO:0009699;GO:0009809;GO:0019825;GO:0046424
TR030886	LOC_Os01g12780.1	Hypothetical protein	0.944772153	-0.011427012	89.85	92.72	56.96	48.20	0	0	0	0	0	0	0	0	0	0	0	0	0	0	0	0	0	0	0	0	N/A	N/A
TR030887	LOC_Os01g12790.1	Leucine Rich Repeat family protein	0.621692069	0.084283833	116.22	96.15	62.25	30.67	0	0	0	0	0	0	0	0	0	0	0	0	0	0	0	0	0	0	0	0	N/A	GO:0004674;GO:0004702;GO:0005524;GO:0006468;GO:0007169;GO:0007172;GO:0009934;GO:0016020;GO:0016021;GO:0016301;GO:0030154
TR030888	LOC_Os01g12800.1	Mpv17/PMP22 family protein, expressed	0.009899694	0.24086209	582.26	472.26	126.22	107.57	0	1	3	0	0	0	1	0	0	1	0	0	0	0	0	0	2	0	0	8	AK061358	GO:0005778
TR030889	LOC_Os01g12810.2	Leaf protein, putative, expressed	0.820151587	0.035548473	202.79	207.06	68.75	79.31	1	0	8	0	0	0	2	0	0	1	0	0	0	0	0	0	0	0	0	12	N/A	GO:0004672
TR030890	LOC_Os01g12820.1	Harpin-induced protein 1 containing protein, expressed	3.39E-05	-1.126178148	80.83	334.14	13.98	119.50	8	0	0	0	0	0	3	0	0	11	0	6	1	0	2	0	0	0	0	31	AK119627	N/A
TR030891	LOC_Os01g12830.1	D-isomer specific 2-hydroxyacid dehydrogenase, NAD binding domain containing protein, expressed	4.12E-05	1.133985345	601.19	198.64	154.13	47.15	8	7	16	0	0	0	13	0	2	8	0	0	1	0	0	0	10	3	0	68	AK069655;AK059778	GO:0004617;GO:0005739;GO:0006564;GO:0009507;GO:0016491;GO:0016616
TR030892	LOC_Os01g12830.2	D-isomer specific 2-hydroxyacid dehydrogenase, NAD binding domain containing protein, expressed	0.000163744	0.683288369	371.38	183.28	40.53	33.74	5	9	8	0	0	0	5	0	2	2	0	0	0	0	0	0	0	2	0	33	AK101390	GO:0004617;GO:0005739;GO:0006564;GO:0009507;GO:0016491;GO:0016616
TR030893	LOC_Os01g12840.1	Expressed protein	0.427961935	-0.096931451	168.68	185.57	52.26	62.53	2	0	16	0	0	0	4	0	1	7	0	6	0	0	1	0	0	0	1	38	AK065657	N/A
TR030894	LOC_Os01g12850.1	Hypothetical protein	0.938819491	-0.012878612	96.22	97.81	31.21	40.53	0	0	0	0	0	0	0	0	0	0	0	0	0	0	0	0	0	0	0	0	N/A	N/A
TR030895	LOC_Os01g12860.1	Myb-like DNA-binding domain containing protein, expressed	0.031923432	-0.205245474	127.88	162.56	31.74	37.57	3	3	0	0	0	0	0	0	1	2	0	1	0	0	0	0	0	0	1	11	N/A	GO:0003677;GO:0003700;GO:0006355;GO:0045449
TR030896	LOC_Os01g12870.1	Eukaryotic translation initiation factor 3 subunit 6 interactingprotein, putative, expressed	0.000230698	-0.585686879	306.61	505.23	71.69	157.24	21	5	17	0	0	0	15	0	7	7	10	8	0	1	0	0	6	3	3	103	AK070838;AK061285	N/A
TR030897	LOC_Os01g12880.1	VHS domain containing protein, expressed	1.70E-07	-1.676517767	700.25	2407.08	134.00	198.71	32	12	16	0	0	0	23	2	22	16	0	3	0	0	4	0	3	1	7	141	AK106136;AK071900;AK066024;AK061937	GO:0005795;GO:0006886;GO:0006891;GO:0008565
TR030898	LOC_Os01g12890.1	Expressed protein	0.329010212	-0.109628109	91.28	114.24	27.80	38.53	2	0	0	0	0	0	0	0	0	0	0	0	0	0	0	0	0	0	0	2	AK103364;AF326768	N/A
TR030899	AK071126	N/A	0.226630423	-0.137657787	129.88	154.19	31.04	14.14	0	0	0	0	0	0	0	0	0	0	0	0	0	0	0	0	0	0	0	0	AK071126	N/A
TR030900	LOC_Os01g12910.1	Thioesterase family protein, expressed	0.097899768	-0.212153733	407.11	505.64	133.95	194.53	0	2	0	0	0	0	0	0	0	2	0	0	1	0	0	0	0	1	0	6	N/A	GO:0016291;GO:0016788
TR030901	LOC_Os01g12920.1	Thioesterase family protein, expressed	2.59E-07	1.871509622	1240.09	249.13	472.08	106.60	0	1	0	0	0	0	0	0	0	1	0	0	0	0	0	0	1	1	0	4	AK107876	GO:0016291;GO:0016788
TR030902	LOC_Os01g12930.1	U-box domain containing protein, expressed	0.275772252	-0.109092269	138.98	152.27	142.75	156.63	0	0	0	0	0	0	0	0	0	0	0	0	0	0	0	0	0	0	0	0	N/A	GO:0000166
TR030903	LOC_Os01g12940.1	Phosphorylase family protein	0.807387231	-0.038631354	115.34	117.76	59.33	47.66	0	0	0	0	0	0	0	0	0	0	0	0	0	0	0	0	0	0	0	0	N/A	GO:0003824;GO:0009116;GO:0045735
TR030904	LOC_Os01g12950.1	Ubiquitin-conjugating enzyme family protein, expressed	0.449185127	-0.091052506	154.01	163.78	71.52	68.83	0	0	2	0	0	0	5	0	0	4	0	1	0	0	2	0	0	1	1	16	AK065381	GO:0004840
TR030905	AK107648	N/A	0.357569576	-0.094620155	121.44	137.14	75.90	77.11	0	0	0	0	0	0	0	0	0	0	0	0	0	0	0	0	0	0	0	0	AK107648	N/A
TR030906	LOC_Os01g12970.1	Retrotransposon protein, putative, Ty3-gypsy subclass	0.999774459	-7.94E-05	108.62	114.35	72.50	74.08	0	0	0	0	0	0	0	0	0	0	0	0	0	0	0	0	0	0	0	0	N/A	N/A
TR030907	LOC_Os01g12980.1	Retrotransposon protein, putative, unclassified	0.960958417	0.007667295	93.13	91.83	43.03	39.46	0	0	0	0	0	0	0	0	0	0	0	0	0	0	0	0	0	0	0	0	N/A	N/A
TR030908	LOC_Os01g13000.1	Ethylene-responsive family protein, putative, expressed	3.23E-05	0.652363366	287.67	137.72	81.06	25.38	0	3	1	0	0	0	2	0	0	2	0	0	0	0	1	0	0	0	1	10	AK065732	GO:0003677;GO:0003700;GO:0045449
TR030909	N/A	N/A	0.000387057	0.573207193	219.07	111.99	74.91	47.96	0	0	0	0	0	0	0	0	0	0	0	0	0	0	0	0	0	0	0	0	N/A	N/A
TR030910	LOC_Os01g13020.1	Hypothetical protein	0.633086259	-0.069501674	71.68	83.71	43.00	50.23	0	0	0	0	0	0	0	0	0	0	0	0	0	0	0	0	0	0	0	0	N/A	N/A
TR030911	N/A	N/A	0.000189412	0.740538328	204.05	77.53	82.17	30.48	0	0	0	0	0	0	0	0	0	0	0	0	0	0	0	0	0	0	0	0	N/A	N/A
TR030912	LOC_Os01g13040.1	Expressed protein	0.423142123	-0.083655377	97.81	112.08	62.77	58.74	0	0	0	0	0	0	0	0	0	0	0	0	0	0	0	0	0	0	0	0	N/A	N/A
TR030913	LOC_Os01g13060.1	Casein kinase I hhp1, putative, expressed	3.32E-07	1.481465134	1669.63	485.28	521.48	110.31	10	0	15	0	0	0	13	0	1	5	0	2	0	0	3	0	6	0	1	56	AK111602;AK111599	GO:0004681;GO:0004712;GO:0005634;GO:0005737;GO:0007165;GO:0009506;GO:0016301
TR030914	LOC_Os01g13070.1	Expressed protein	0.409892696	0.097734421	103.95	90.06	27.78	20.92	0	0	0	0	0	0	0	0	0	0	0	0	0	0	0	0	0	0	0	0	N/A	N/A
TR030915	chr01:7275975	N/A	0.366075114	0.144311302	152.11	129.72	59.20	56.75	0	0	0	0	0	0	0	0	0	0	0	0	0	0	0	0	0	0	0	0	N/A	N/A
TR030916	N/A	N/A	0.031796628	0.288762008	204.74	137.62	86.53	34.85	0	0	0	0	0	0	0	0	0	0	0	0	0	0	0	0	0	0	0	0	N/A	N/A
TR030917	chr01:7282983	N/A	0.973380848	-0.007219048	160.51	148.36	114.05	93.44	0	0	0	0	0	0	0	0	0	0	0	0	0	0	0	0	0	0	0	0	N/A	N/A
TR030918	LOC_Os01g13120.1	MIP family channel proteins containing protein, expressed	2.79E-06	1.417879768	429.63	95.18	24.57	40.62	0	0	0	0	0	0	0	1	1	9	0	0	0	0	1	0	0	1	1	14	AK069192	GO:0006810;GO:0009705;GO:0015200;GO:0015250;GO:0016020;GO:0018987
TR030919	LOC_Os01g13130.1	Major intrinsic protein, expressed	0.279277004	0.101582386	203.28	182.08	75.34	68.13	0	1	0	0	0	0	1	0	2	5	0	0	0	0	5	0	2	1	1	18	AK099190;AK069592	GO:0006810;GO:0009705;GO:0009740;GO:0015200;GO:0015250;GO:0016020;GO:0018987
TR030920	LOC_Os01g13140.1	Transducin family protein, putative, expressed	0.802739582	0.029841708	60.48	59.23	19.20	23.51	0	0	0	0	0	0	0	0	0	0	0	0	0	0	0	0	0	0	0	0	N/A	GO:0000166;GO:0005834
TR030921	LOC_Os01g13150.1	Metallo-beta-lactamase superfamily protein, expressed	0.974255864	0.007203668	774.55	691.67	593.03	409.31	13	4	3	0	0	0	6	0	6	4	0	0	0	0	6	0	1	3	0	46	AK120694	GO:0003824;GO:0008152
TR030922	LOC_Os01g13160.1	Expressed protein	4.84E-05	-1.033700382	443.07	1053.47	86.71	366.29	11	9	25	0	0	0	9	0	1	7	4	0	0	0	1	0	1	4	4	76	AK106519;AK101990	N/A
TR030923	LOC_Os01g13170.1	Ubiquitin-conjugating enzyme, putative, expressed	4.13E-07	-1.249199768	728.65	1840.81	192.31	459.97	18	10	4	0	0	0	9	0	7	20	0	1	1	0	2	0	9	2	2	85	AK119659;AK067926	GO:0004840;GO:0006511
TR030924	LOC_Os01g13180.1	Expressed protein	0.608660698	0.067955516	149.70	139.81	82.15	87.57	0	0	0	0	0	0	0	0	0	1	0	0	0	0	0	0	0	0	0	1	N/A	N/A
TR030925	LOC_Os01g13190.1	Histidinol dehydrogenase, chloroplast precursor, putative, expressed	0.074430506	0.289733865	865.88	657.14	227.77	173.52	5	0	17	0	0	0	13	0	5	10	0	0	0	0	4	0	3	0	1	58	AK104113;AK069972;AK061778	GO:0004399;GO:0009411
TR030926	LOC_Os01g13200.1	Elongation defective 1 protein, putative, expressed	0.00027735	-0.855663232	787.83	1448.76	272.89	331.77	12	1	5	1	0	0	5	0	4	10	0	1	2	0	5	0	8	3	0	57	N/A	GO:0005737;GO:0005886;GO:0008080;GO:0009543;GO:0009737;GO:0009749;GO:0009831;GO:0030244
TR030927	LOC_Os01g13210.2	DREPP plasma membrane polypeptide family protein, expressed	0.109668904	-0.580635539	907.53	1478.25	267.51	829.30	3	3	11	0	0	0	7	2	0	10	0	0	0	0	0	0	13	0	1	50	N/A	GO:0005886
TR030928	chr01:7369712	N/A	0.484727086	-0.089998767	86.90	103.07	49.47	59.96	0	0	0	0	0	0	0	0	0	0	0	0	0	0	0	0	0	0	0	0	N/A	N/A
TR030929	chr01:7373606	N/A	0.727955774	-0.042594823	88.66	96.85	46.23	56.58	0	0	0	0	0	0	0	0	0	0	0	0	0	0	0	0	0	0	0	0	N/A	N/A
TR030930	LOC_Os01g13250.1	Expressed protein	0.631779984	0.068906978	115.21	109.78	97.00	86.59	0	0	0	0	0	0	0	0	0	1	0	0	0	0	0	0	0	0	0	1	N/A	N/A
TR030931	LOC_Os01g13260.1	Cyclin, N-terminal domain containing protein, expressed	0.032172816	-0.216814246	255.97	316.87	69.27	92.70	3	0	0	0	0	0	0	0	0	8	0	2	0	0	0	0	0	1	0	14	AK063476;AB024986	GO:0000074;GO:0016538
TR030932	LOC_Os01g13270.1	Protein kinase PVPK-1, putative, expressed	0.984403024	0.004500576	70.17	66.96	30.22	23.97	0	0	0	0	0	0	2	0	1	3	0	0	0	0	0	0	0	0	0	6	AK069983	GO:0016301
TR030933	LOC_Os01g13280.1	Ubiquitin-conjugating enzyme family protein, expressed	0.021068232	-0.303377738	248.50	335.66	34.76	88.56	9	0	0	0	0	0	1	0	3	2	2	0	0	0	0	0	0	7	0	24	AK100714	GO:0004840;GO:0006511
TR030934	chr01:7409154	N/A	0.942662278	0.013690061	87.56	90.58	50.04	58.67	0	0	0	0	0	0	0	0	0	0	0	0	0	0	0	0	0	0	0	0	N/A	N/A
TR030935	LOC_Os01g13300.1	B3 DNA binding domain containing protein, expressed	0.445183537	0.105985671	130.91	113.97	63.19	38.49	5	0	0	0	0	0	0	0	0	0	0	0	0	1	0	0	0	0	1	7	AK106332	GO:0003677;GO:0003700;GO:0006355
TR030936	LOC_Os01g13310.1	DNA topoisomerase 2, putative	0.432331749	0.118705573	86.03	67.74	49.29	44.56	0	0	0	0	0	0	0	0	0	0	0	0	0	0	0	0	0	0	0	0	N/A	GO:0003677;GO:0003918;GO:0005524;GO:0005634;GO:0006259;GO:0006265
TR030937	LOC_Os01g13320.1	Pectinesterase family protein, expressed	0.487445346	0.074778538	15.98	11.11	15.62	21.77	0	0	0	0	0	0	1	0	0	0	0	0	0	0	0	0	0	0	0	1	N/A	GO:0005576;GO:0009505;GO:0030599
TR030938	LOC_Os01g13340.1	Harpin-induced protein 1 containing protein, expressed	0.948364278	-0.0106268	10.42	11.49	21.56	17.13	3	1	0	0	0	0	4	0	0	1	0	2	0	0	0	0	2	0	0	13	AK108936	N/A
TR030939	LOC_Os01g13360.1	Phosphatidylinositol 3- and 4-kinase family protein, expressed	0.951348965	0.008643312	111.01	110.04	54.98	50.01	0	0	0	0	0	0	0	0	0	14	0	0	1	0	0	0	0	0	0	15	N/A	GO:0004428;GO:0006512
TR030940	LOC_Os01g13370.1	Ubiquitin ligase SINAT3, putative, expressed	5.29E-08	-1.808336377	493.35	2005.69	101.20	671.63	1	0	7	0	0	0	1	0	1	10	0	0	0	2	0	0	1	2	1	26	N/A	GO:0005634;GO:0005739;GO:0006511;GO:0007275
TR030941	LOC_Os01g13380.1	Hypothetical protein	0.273910823	-0.133908805	110.14	137.93	52.61	86.13	0	0	0	0	0	0	0	0	0	0	0	0	0	0	0	0	0	0	0	0	N/A	N/A
TR030942	LOC_Os01g13390.1	Expressed protein	1.76E-09	3.029355546	3458.90	305.86	1009.50	141.52	0	0	8	0	0	0	1	0	0	2	0	0	0	0	0	0	1	0	1	13	N/A	N/A
TR030943	LOC_Os01g13404.1;LOC_Os01g13404.2	Expressed protein	0.694897573	0.057715167	211.08	202.48	60.39	48.38	6	0	2	0	0	0	3	0	1	0	0	0	0	0	0	0	1	0	1	14	AK103537;AK064013	N/A
TR030944	LOC_Os01g13404.1	Expressed protein	0.607914098	-0.063047514	98.92	110.38	27.35	34.60	3	0	0	0	0	0	2	0	0	0	0	0	0	0	0	0	0	0	0	5	AK064013	N/A
TR030945	LOC_Os01g13420.1	SOUL heme-binding protein, expressed	1.69E-07	-2.064167338	386.66	1987.03	64.44	511.51	3	4	4	0	0	0	12	0	2	2	0	0	0	0	0	0	6	1	1	35	AK104591;AK102961;AK059862	GO:0005488
TR030946	chr01:7472908	N/A	0.635859762	0.065257305	110.74	109.28	48.91	70.00	0	0	0	0	0	0	0	0	0	0	0	0	0	0	0	0	0	0	0	0	N/A	N/A
TR030947	LOC_Os01g13440.1	Expressed protein	0.003855384	-0.323424236	122.56	184.86	19.17	35.35	0	0	0	0	0	0	0	0	10	1	0	0	0	0	0	0	0	0	1	12	AK121404	N/A
TR030948	LOC_Os01g13450.1	Hypothetical protein	0.145084884	-0.175756266	69.76	97.11	34.21	60.63	0	0	0	0	0	0	0	0	0	0	0	0	0	0	0	0	0	0	0	0	N/A	N/A
TR030949	LOC_Os01g13460.1	Helix-loop-helix DNA-binding domain containing protein, expressed	3.88E-06	-0.878180433	515.39	1008.98	121.69	183.41	4	0	9	0	0	0	2	0	17	9	0	2	1	0	2	0	2	0	3	51	AK121013;AK064943	GO:0003677;GO:0003700;GO:0009269;GO:0009611;GO:0009737;GO:0009867;GO:0016563;GO:0045449;GO:0045941
TR030950	LOC_Os01g13470.1	KH domain containing protein, expressed	0.471677107	-0.106163633	512.28	548.81	181.98	136.32	8	2	17	0	0	0	1	0	0	3	0	4	0	0	2	0	1	0	1	39	AK058731	GO:0003676
TR030951	LOC_Os01g13490.1	Expressed protein	0.434964922	0.127287738	207.24	177.62	28.91	33.58	0	0	0	0	0	0	1	0	0	3	0	1	0	0	0	0	0	0	0	5	AK065569	N/A
TR030952	LOC_Os01g13500.1	Hypothetical protein	0.786791209	-0.040876729	94.08	102.66	27.97	53.15	0	0	0	0	0	0	0	0	0	0	0	0	0	0	0	0	0	0	0	0	N/A	N/A
TR030953	LOC_Os01g13510.1	Hypothetical protein	0.952394518	0.008441407	77.12	76.32	28.48	25.95	0	0	0	0	0	0	0	0	0	0	0	0	0	0	0	0	0	0	0	0	N/A	N/A
TR030954	LOC_Os01g13520.1	Auxin response factor family protein, expressed	0.156908013	0.202294053	190.24	147.94	78.41	23.83	15	2	4	0	0	0	0	0	2	6	36	3	0	0	2	0	3	4	2	79	AK102521;AK064007	GO:0003700;GO:0006355
TR030955	LOC_Os01g13530.1	Expressed protein	0.87776967	0.020191513	126.51	120.82	13.75	20.08	3	0	0	0	0	0	0	0	0	9	0	0	0	0	0	0	2	0	0	14	AK064408	N/A
TR030956	LOC_Os01g13540.1	RWP-RK domain containing protein, expressed	4.21E-05	1.315172231	2142.25	791.07	460.79	318.22	8	6	8	0	0	0	10	1	4	1	0	0	0	0	0	0	2	3	2	45	AK067319	GO:0003700;GO:0009877;GO:0045449
TR030957	LOC_Os01g13550.1	Glycosyl hydrolase family 14 protein, expressed	0.157293078	0.271508808	765.41	592.47	248.56	93.41	8	1	4	1	0	0	0	0	2	2	0	0	0	0	0	0	1	1	0	20	N/A	GO:0005983;GO:0009570;GO:0016161
TR030958	LOC_Os01g13560.1	Plant integral membrane protein TIGR01569 containing protein, expressed	3.09E-05	-0.672175962	139.92	291.63	42.78	69.94	0	0	3	0	0	0	2	0	0	0	0	0	0	0	0	0	0	0	0	5	AK062426	N/A
TR030959	LOC_Os01g13570.1	Phosphoglycerate mutase family protein, expressed	2.86E-09	3.475721368	3537.57	192.27	1165.36	60.56	0	0	9	0	0	0	8	0	1	1	0	0	0	0	0	0	0	3	4	26	AK068739;AK060943	GO:0003824;GO:0008152
TR030960	N/A	N/A	0.975683506	0.004736413	101.31	97.83	47.63	42.27	0	0	0	0	0	0	0	0	0	0	0	0	0	0	0	0	0	0	0	0	N/A	N/A
TR030961	LOC_Os01g13590.1	Isoflavone reductase IRL, putative	0.000968885	0.403507251	138.79	80.36	42.83	34.11	0	0	0	0	0	0	0	0	0	0	0	0	0	0	0	0	0	0	0	0	N/A	GO:0006979
TR030962	LOC_Os01g13600.1	NmrA-like family protein, expressed	0.604141223	0.068818032	81.11	70.40	60.77	42.61	0	0	0	0	0	0	0	0	0	0	0	0	0	0	0	0	0	0	0	0	N/A	GO:0006979
TR030963	LOC_Os01g13610.1	NmrA-like family protein, expressed	0.556219677	-0.090486433	129.64	128.13	52.54	28.90	0	6	4	1	0	0	0	0	0	0	0	0	0	0	0	0	2	2	0	15	AK110682	GO:0006979
TR030964	LOC_Os01g13640.1	Hypothetical protein	0.406051568	-0.102519167	87.74	98.10	24.38	22.86	0	0	0	0	0	0	0	0	0	0	0	0	0	0	0	0	0	0	0	0	N/A	N/A
TR030965	LOC_Os01g13650.1	Retrotransposon protein, putative, Ty3-gypsy subclass	0.007388352	-0.323036844	175.08	241.88	34.57	48.77	0	0	0	0	0	0	0	0	0	0	0	0	0	0	0	0	0	0	0	0	N/A	N/A
TR030966	LOC_Os01g13660.2	Expressed protein	4.76E-05	-1.33738867	678.98	2340.55	200.30	2211.48	2	0	5	0	0	0	9	0	0	8	0	0	0	0	0	0	6	0	3	33	AK063106	N/A
TR030967	LOC_Os01g13660.1	Expressed protein	6.39E-05	-0.808720479	331.31	660.65	64.51	119.65	1	0	4	0	0	0	6	0	0	1	0	3	0	0	0	0	2	0	2	19	AK062403	N/A
TR030968	LOC_Os01g13690.1;LOC_Os01g13690.2	Expressed protein	5.08E-11	4.634030224	16585.53	585.47	2961.14	210.58	2	0	41	0	0	0	33	0	2	8	0	4	0	0	0	0	0	2	19	111	AK104302;AK067076	GO:0003824;GO:0008696;GO:0046654;GO:0003824;GO:0008696;GO:0046654
TR030969	LOC_Os01g13700.1	DNA-binding protein, putative, expressed	0.347075684	-0.165157627	615.98	683.54	209.69	181.64	1	5	0	0	0	0	5	0	2	9	0	3	1	0	0	0	6	4	0	36	AK073776	N/A
TR030970	LOC_Os01g13710.1	Transposon protein, putative, unclassified, expressed	0.871359635	-0.02839354	74.58	88.13	33.75	71.82	0	0	0	0	0	0	0	0	2	1	0	0	0	0	0	0	0	0	0	3	AK121040	N/A
TR030971	LOC_Os01g13730.1	Sof1-like domain containing protein, expressed	1.16E-07	-1.448875062	723.32	2080.57	320.75	797.38	42	13	7	0	0	0	0	0	2	9	0	2	0	0	0	0	4	6	3	88	AK111838	GO:0000166;GO:0005834
TR030972	LOC_Os01g13740.1;LOC_Os01g13740.2	Myb-like DNA-binding domain, SHAQKYF class family protein, expressed	4.96E-06	0.892127497	2578.36	1358.00	273.13	131.80	0	0	34	0	0	0	16	4	2	5	0	0	0	2	4	0	0	4	23	94	AK121019	GO:0000156;GO:0003677;GO:0003700;GO:0005634;GO:0007623;GO:0030528;GO:0045941;GO:0000156;GO:0003677;GO:0003700;GO:0005634;GO:0007623;GO:0030528;GO:0045941
TR030973	LOC_Os01g13760.1	DnaJ domain containing protein, expressed	1.65E-07	-1.091403446	306.89	774.41	19.43	74.78	1	0	13	0	0	0	0	0	0	6	0	0	0	0	1	0	2	0	3	26	N/A	GO:0006457
TR030974	LOC_Os01g13770.1;LOC_Os01g13770.2	Triose phosphate/phosphate translocator, chloroplast precursor, putative, expressed	1.62E-10	3.536273733	16165.30	1364.16	5308.47	617.52	9	4	120	0	0	0	80	0	4	12	0	4	0	0	1	0	16	8	8	266	AK099799	GO:0009670;GO:0015152;GO:0015297;GO:0015712;GO:0015717;GO:0009670;GO:0015152;GO:0015297;GO:0015712;GO:0015717
TR030975	N/A	N/A	0.128331281	-0.279129588	278.68	362.04	67.46	155.67	0	0	0	0	0	0	0	0	0	0	0	0	0	0	0	0	0	0	0	0	N/A	N/A
TR030976	N/A	N/A	0.721932956	-0.045569603	102.25	111.14	43.49	54.54	0	0	0	0	0	0	0	0	0	0	0	0	0	0	0	0	0	0	0	0	N/A	N/A
TR030977	LOC_Os01g13800.1	Receptor-like protein kinase 5 precursor, putative, expressed	0.016379221	-0.24147079	679.00	802.88	37.53	144.97	7	3	6	0	0	0	15	0	5	20	0	0	0	0	1	0	4	3	2	66	AK122130;AK070058;AK067723	GO:0004674;GO:0005524;GO:0006468;GO:0007169;GO:0016301
TR030978	LOC_Os01g13810.1	Expressed protein	0.457760586	0.104164685	127.10	109.43	63.93	41.70	0	0	0	0	0	0	0	0	0	0	0	0	0	0	0	0	0	0	0	0	N/A	N/A
TR030979	LOC_Os01g13820.1	Retrotransposon protein, putative, unclassified	0.409670128	-0.112293409	94.88	108.92	47.29	39.32	0	0	0	0	0	0	0	0	0	0	0	0	0	0	0	0	0	0	0	0	N/A	N/A
TR030980	LOC_Os01g13830.1	Expressed protein	0.954737476	0.010263328	80.83	75.73	19.37	13.38	0	0	0	0	0	0	0	0	0	0	0	0	0	0	0	0	0	1	0	1	N/A	N/A
TR030981	LOC_Os01g13850.1	Hypothetical protein	0.045630351	-0.261642006	81.69	121.88	17.59	38.48	0	0	0	0	0	0	0	0	0	0	0	0	0	0	0	0	0	0	0	0	N/A	N/A
TR030982	LOC_Os01g13860.1	Hypothetical protein	0.950799606	-0.008969495	85.49	85.96	39.35	35.20	0	0	0	0	0	0	0	0	0	0	0	0	0	0	0	0	0	0	0	0	N/A	N/A
TR030983	LOC_Os01g13870.1	Expressed protein	0.69838488	0.046276558	102.28	96.45	39.71	41.15	0	0	0	0	0	0	0	0	0	0	0	0	0	0	0	0	0	1	0	1	N/A	N/A
TR030984	LOC_Os01g13880.1	Hypothetical protein	0.933951348	0.015215475	86.09	83.71	37.46	43.77	0	0	0	0	0	0	0	0	0	0	0	0	0	0	0	0	0	0	0	0	N/A	N/A
TR030985	LOC_Os01g13910.1	Hypothetical protein	0.853511705	-0.024456306	72.52	77.49	27.72	33.70	0	0	0	0	0	0	0	0	0	0	0	0	0	0	0	0	0	0	0	0	N/A	N/A
TR030986	LOC_Os01g13920.1	Hypothetical protein	0.405527095	-0.400066882	71.96	214.47	31.87	282.85	0	0	0	0	0	0	0	0	0	0	0	0	0	0	0	0	0	0	0	0	N/A	N/A
TR030987	LOC_Os01g13930.1	Expressed protein	0.747256519	-0.042168229	153.45	153.36	41.14	40.99	0	2	1	0	0	0	1	0	0	5	0	0	0	0	0	0	2	0	0	11	AK119763	N/A
TR030988	LOC_Os01g13940.1	Expressed protein	0.000208966	0.491718545	274.56	164.64	79.18	56.57	12	0	3	0	0	0	0	0	0	1	0	2	0	0	2	0	0	1	1	22	N/A	N/A
TR030989	LOC_Os01g13960.1	Hypothetical protein	0.753443018	-0.043281368	138.89	134.11	48.81	36.83	0	0	0	0	0	0	0	0	0	0	0	0	0	0	0	0	0	0	0	0	N/A	N/A
TR030990	LOC_Os01g14010.1	Zinc finger, C2H2 type family protein, expressed	0.932419655	-0.012722186	111.75	110.12	29.03	21.72	1	0	0	0	0	0	2	0	0	3	0	1	0	0	0	0	1	0	0	8	AK107468	GO:0003676;GO:0003700;GO:0008270;GO:0045449
TR030991	LOC_Os01g14020.1	Optic atrophy 3 protein containing protein, expressed	5.58E-05	0.820966977	360.67	149.89	80.00	36.12	0	0	3	0	0	0	1	0	2	0	0	1	0	0	0	0	0	0	0	7	AK070082	N/A
TR030992	LOC_Os01g14030.1	Expressed protein	0.664858847	-0.055250101	97.56	103.00	30.18	20.60	0	0	0	0	0	0	0	0	0	0	0	0	0	0	0	0	1	0	0	1	AK108724	GO:0005515;GO:0009799;GO:0009954;GO:0048441
TR030993	LOC_Os01g14040.1	D-tyrosyl-tRNA deacylase family protein, expressed	0.00012423	0.509688489	423.00	250.76	58.53	19.19	4	0	0	0	0	0	2	0	0	1	0	0	0	0	0	0	0	1	1	9	AK073692	GO:0005737;GO:0016788;GO:0019478
TR030994	LOC_Os01g14050.1	C2 domain-containing protein, putative, expressed	3.45E-07	-1.161672595	602.45	1440.02	53.05	168.13	7	7	11	1	0	0	23	0	4	1	0	2	0	0	4	0	0	0	3	63	AK098860;AK067756	N/A
TR030995	LOC_Os01g14070.1	Expressed protein	2.39E-05	0.772156124	946.10	488.65	169.71	48.40	1	5	1	0	0	0	3	0	3	1	0	7	0	0	0	0	1	0	0	22	AK071658	GO:0016020
TR030996	LOC_Os01g14080.1	Lipase class 3, putative, expressed	0.148100092	-0.182024984	132.56	164.13	41.94	41.59	10	0	0	0	0	0	1	0	0	0	0	0	0	0	0	0	0	1	0	12	AK063344	GO:0004806;GO:0006629
TR030997	N/A	N/A	0.888698598	-0.024125879	240.85	254.22	44.06	79.20	0	0	0	0	0	0	0	0	0	0	0	0	0	0	0	0	0	0	0	0	N/A	N/A
TR030998	LOC_Os01g14100.2	Folate/biopterin transporter family protein, expressed	0.33751638	-0.097637682	83.95	98.06	34.69	39.40	2	0	0	0	0	0	4	0	1	2	0	0	0	0	2	0	4	0	0	15	AK103210	GO:0005215;GO:0006810;GO:0008517;GO:0009941;GO:0015231;GO:0016020
TR030999	LOC_Os01g14120.1	Hypothetical protein	0.768486562	-0.05301514	96.34	98.68	44.38	33.33	0	0	0	0	0	0	0	0	0	0	0	0	0	0	0	0	0	0	0	0	N/A	N/A
TR031000	LOC_Os01g14130.1	Expressed protein	0.755098381	-0.044761174	100.80	104.81	57.43	43.22	0	0	0	0	0	0	0	0	0	0	0	0	0	0	0	0	1	0	0	1	N/A	N/A
TR031001	LOC_Os01g14140.1	Glucan endo-1,3-beta-glucosidase precursor, putative, expressed	0.188592737	-0.14890621	116.36	137.87	70.69	72.36	4	2	2	0	0	0	3	0	0	0	0	0	0	0	2	0	2	2	1	18	AK102517;AK059681	N/A
TR031002	LOC_Os01g14170.1	Hypothetical protein	0.545535988	-0.076292698	103.52	118.67	60.69	90.10	0	0	0	0	0	0	0	0	0	0	0	0	0	0	0	0	0	0	0	0	N/A	N/A
TR031003	LOC_Os01g14180.1	Expressed protein	0.753443018	0.039506978	93.30	90.73	29.70	49.95	0	0	0	0	0	0	0	0	0	1	0	0	0	0	0	0	0	0	0	1	N/A	N/A
TR031004	LOC_Os01g14190.1	HAT family dimerisation domain containing protein	0.836621757	-0.027221421	91.26	95.83	61.53	57.45	0	0	0	0	0	0	0	0	0	0	0	0	0	0	0	0	0	0	0	0	N/A	N/A
TR031005	LOC_Os01g14200.1	AT hook motif-containing protein, putative, expressed	0.990310463	-0.002381013	77.96	77.60	65.94	56.18	1	0	0	0	0	0	0	0	0	0	0	0	0	0	0	0	0	0	0	1	N/A	N/A
TR031006	LOC_Os01g14210.1	Hypothetical protein	0.998692592	-0.000254237	110.27	115.83	65.53	79.55	0	0	0	0	0	0	0	0	0	0	0	0	0	0	0	0	0	0	0	0	N/A	N/A
TR031007	LOC_Os01g14220.1	Hypothetical protein	0.020374174	0.231386131	107.84	77.10	31.33	19.45	0	0	0	0	0	0	0	0	0	0	0	6	0	0	0	0	0	0	0	6	N/A	N/A
TR031008	LOC_Os01g14230.1	Hypothetical protein	0.772278623	-0.046407389	76.87	88.49	33.02	62.25	0	0	0	0	0	0	0	0	0	0	0	0	0	0	0	0	0	0	0	0	N/A	N/A
TR031009	LOC_Os01g14240.1	Hypothetical protein	0.261764928	-0.126001262	65.55	82.94	37.75	32.38	0	0	0	0	0	0	0	0	0	0	0	0	0	0	0	0	0	0	0	0	N/A	N/A
TR031010	LOC_Os01g14250.1	Hypothetical protein	0.428371452	0.109376664	106.37	92.68	88.88	73.64	0	0	0	0	0	0	0	0	0	0	0	0	0	0	0	0	0	0	0	0	N/A	N/A
TR031011	LOC_Os01g14270.1	F-box domain containing protein	0.821746963	0.03658293	96.81	92.07	63.48	49.00	0	0	0	0	0	0	0	0	0	0	0	0	0	0	0	0	0	0	0	0	N/A	N/A
TR031012	LOC_Os01g14280.1	Hypothetical protein	0.069082428	0.17967983	104.39	76.99	70.62	54.57	0	0	0	0	0	0	0	0	0	0	0	0	0	0	0	0	0	0	0	0	N/A	N/A
TR031013	LOC_Os01g14310.1	Hypothetical protein	0.977188401	-0.005374655	111.17	112.59	73.24	74.30	0	0	0	0	0	0	0	0	0	0	0	0	0	0	0	0	0	0	0	0	N/A	N/A
TR031014	LOC_Os01g14320.1	Hypothetical protein	0.000143211	-0.541596863	128.27	234.19	45.34	54.63	0	0	0	0	0	0	0	0	0	0	0	0	0	0	0	0	0	0	0	0	N/A	N/A
TR031015	LOC_Os01g14330.1	Hypothetical protein	0.572183377	-0.068458884	106.42	112.92	45.57	43.03	0	0	0	0	0	0	0	0	0	0	0	0	0	0	0	0	0	0	0	0	N/A	N/A
TR031016	LOC_Os01g14340.1	Hypothetical protein	0.546916446	-0.078387986	84.45	99.33	25.99	36.10	0	0	0	0	0	0	0	0	0	4	0	0	0	0	0	0	0	0	0	4	N/A	N/A
TR031017	LOC_Os01g14390.1	Hypothetical protein	0.396674645	0.093385249	79.17	66.78	31.06	33.87	0	0	0	0	0	0	0	0	0	0	0	0	0	0	0	0	0	0	0	0	N/A	N/A
TR031018	LOC_Os01g14400.1	Hypothetical protein	0.052420514	-0.234671741	175.11	225.15	34.36	35.09	0	0	0	0	0	0	0	0	0	0	0	0	0	0	0	0	0	0	0	0	N/A	N/A
TR031019	LOC_Os01g14410.1	Early light-induced protein, chloroplast precursor, putative, expressed	1.27E-09	3.71103424	4386.98	221.22	764.90	129.76	0	6	1	2	0	0	6	0	0	9	0	0	1	3	0	0	11	0	6	45	AK062972	GO:0016168
TR031020	LOC_Os01g14420.1	RWP-RK domain containing protein, expressed	0.002072168	-0.373559105	247.80	341.34	40.22	41.98	4	0	8	0	0	0	1	0	0	1	0	0	0	0	0	0	0	0	0	14	AK058984	N/A
TR031021	LOC_Os01g14430.1	Expressed protein	0.844375287	0.031886967	105.89	97.96	41.84	37.70	0	0	0	0	0	0	0	0	0	0	0	0	0	0	0	0	0	0	1	1	N/A	GO:0003677
TR031022	LOC_Os01g14440.1	WRKY DNA binding domain containing protein, expressed	0.021772694	-0.57335986	396.47	671.54	113.86	345.65	3	7	2	0	0	0	0	0	0	2	0	0	0	0	0	1	10	0	2	27	AY676928	GO:0003700;GO:0006355
TR031023	LOC_Os01g14490.1	Retrotransposon protein, putative, unclassified	0.808253426	-0.034619633	92.01	99.62	47.11	59.08	0	0	0	0	0	0	0	0	0	0	0	0	0	0	0	0	0	0	0	0	N/A	N/A
TR031024	N/A	N/A	0.098786661	-0.21364371	152.08	202.54	48.24	95.71	0	0	0	0	0	0	0	0	0	0	0	0	0	0	0	0	0	0	0	0	N/A	N/A
TR031025	chr01:8124947	N/A	0.921209463	0.01646309	94.93	100.22	75.58	80.85	0	0	0	0	0	0	0	0	0	0	0	0	0	0	0	0	0	0	0	0	N/A	N/A
TR031026	LOC_Os01g14520.1	C4-dicarboxylate transporter/malic acid transport protein, expressed	0.413132572	-0.229729045	367.11	472.98	55.88	203.61	0	11	0	0	0	0	0	0	0	0	0	0	0	0	0	0	0	1	0	12	N/A	GO:0005215;GO:0016021
TR031027	LOC_Os01g14530.1	AWPM-19-like membrane family protein, putative, expressed	0.348295303	-0.143681297	89.22	106.43	45.65	47.21	0	0	0	0	0	0	0	0	0	0	0	0	0	0	0	0	2	0	0	2	AK109164	GO:0016020
TR031028	LOC_Os01g14550.1	Pathogen-related protein, putative, expressed	0.00015451	-0.937271839	104.93	309.77	8.04	147.66	0	0	1	0	0	0	0	0	0	0	0	0	0	0	0	0	0	0	0	1	N/A	N/A
TR031029	LOC_Os01g14580.1	Isocitrate dehydrogenase, putative, expressed	0.218090108	-0.114655363	209.98	243.00	49.93	64.31	1	5	7	0	0	0	1	0	6	5	0	0	0	0	0	0	0	0	1	26	AK072762	GO:0004450;GO:0005739;GO:0008152
TR031030	LOC_Os01g14590.1	Pathogen-related protein, putative, expressed	0.631393167	-0.095884134	75.91	94.98	23.98	62.91	0	11	22	0	0	0	2	0	2	0	0	0	0	0	0	0	0	1	0	38	AK059893	N/A
TR031031	chr01:8179222	N/A	0.731384317	0.04739522	64.50	59.29	41.60	35.37	0	0	0	0	0	0	0	0	0	0	0	0	0	0	0	0	0	0	0	0	N/A	N/A
TR031032	LOC_Os01g14620.1	Hypothetical protein	0.686419188	-0.053623099	116.05	125.27	58.27	42.47	0	0	0	0	0	0	0	0	0	0	0	0	0	0	0	0	0	0	0	0	N/A	N/A
TR031033	LOC_Os01g14630.1	Polyprenyl synthetase family protein, expressed	0.377421536	0.10449709	138.29	125.25	41.43	40.35	0	0	0	0	0	0	0	0	0	0	0	0	0	0	0	0	0	0	1	1	N/A	GO:0004311;GO:0005783;GO:0008299;GO:0009507
TR031034	LOC_Os01g14640.1	Expressed protein	0.064027582	0.223783993	177.53	136.27	53.37	60.94	0	0	0	0	0	0	0	0	0	1	0	0	0	0	0	0	0	0	0	1	AK062766	N/A
TR031035	LOC_Os01g14650.1	Alpha-expansin 15 precursor, putative, expressed	0.831689507	0.03495737	192.84	187.34	41.28	73.31	0	1	0	0	0	0	0	0	0	0	0	0	0	0	0	0	1	0	0	2	N/A	GO:0009826;GO:0009828;GO:0009831
TR031036	LOC_Os01g14660.1	Alpha-expansin 4 precursor, putative, expressed	0.97297177	-0.005519304	105.53	111.04	54.59	76.49	0	0	0	0	0	0	0	0	0	0	0	0	0	0	0	0	0	0	1	1	N/A	GO:0009826;GO:0009828;GO:0009831
TR031037	LOC_Os01g14670.1	Nectarin-1 precursor, putative, expressed	0.121304624	0.154908266	353.12	288.95	110.33	84.12	0	5	4	0	0	0	33	1	0	31	0	0	0	0	0	0	24	0	1	99	AK061046	N/A
TR031038	LOC_Os01g14690.2	Expressed protein	0.976125706	0.006475666	147.46	148.39	61.69	66.28	2	9	7	0	0	0	8	1	2	0	1	3	1	1	1	0	3	1	1	41	AK066274	N/A
TR031039	LOC_Os01g14700.1	Hypothetical protein	0.62855006	-0.070038228	91.80	103.28	33.76	53.52	0	0	0	0	0	0	0	0	0	0	0	0	0	0	0	0	0	0	0	0	N/A	GO:0046872
TR031040	LOC_Os01g14710.1	Heavy metal-associated domain containing protein	0.654724326	-0.061560121	27.86	36.85	23.04	18.39	0	0	0	0	0	0	0	0	0	0	0	0	0	0	0	0	0	0	0	0	N/A	GO:0046872
TR031041	LOC_Os01g14720.1	Expressed protein	0.353460685	0.09172125	85.34	73.44	48.59	45.37	0	0	0	0	0	0	0	0	2	0	0	0	0	0	0	0	0	0	0	2	AK072886	GO:0030528
TR031042	LOC_Os01g14760.1	Hypothetical protein	0.458826135	-0.083548289	76.36	88.97	39.10	42.49	0	0	0	0	0	0	0	0	0	1	0	0	0	0	0	0	0	0	0	1	N/A	N/A
TR031043	AK099696;AK066253	N/A	0.00208586	-0.476944534	1917.38	3224.52	1322.10	2221.87	0	0	0	0	0	0	0	0	0	0	0	0	0	0	0	0	0	0	0	0	AK099696;AK066253	N/A
TR031044	LOC_Os01g14780.1	Hypothetical protein	0.643508976	0.083752065	160.51	152.09	67.33	45.90	0	0	0	0	0	0	0	0	0	0	0	0	0	0	0	0	0	0	0	0	N/A	N/A
TR031045	LOC_Os01g14790.1	Expressed protein	0.194512787	0.18269112	359.76	294.76	57.69	40.08	10	0	0	0	0	0	4	0	0	5	0	2	0	0	0	0	5	0	1	27	AK101880;AK061130	N/A
TR031046	LOC_Os01g14820.1	Expressed protein	2.99E-05	-0.619343343	416.88	686.46	50.20	46.32	10	0	4	0	0	0	1	0	4	4	0	3	0	1	0	0	0	0	1	28	AK100105	GO:0009941
TR031047	LOC_Os01g14830.1	50S ribosomal protein L3-2, chloroplast precursor, putative, expressed	0.127784577	0.237731631	456.04	356.41	119.20	25.60	6	3	0	0	0	0	0	0	0	2	0	0	0	0	0	0	1	3	0	15	AK101781;AK073778	GO:0003735;GO:0005739;GO:0005840;GO:0006412
TR031048	LOC_Os01g14840.1	Expressed protein	0.970024184	-0.008100637	175.33	169.95	34.53	32.80	11	0	2	0	0	0	0	0	0	3	0	0	0	0	0	0	2	1	0	19	AK063298	GO:0003676;GO:0008270
TR031049	LOC_Os01g14850.1	Expressed protein	0.001095206	-1.223243999	160.98	563.66	44.94	327.52	1	0	14	0	0	0	14	0	0	91	1	5	0	0	0	0	60	3	2	191	AK060341	N/A
TR031050	LOC_Os01g14860.1;LOC_Os01g14860.4	Glycogen synthase kinase-3 MsK-3, putative, expressed	0.00157763	0.419091624	250.44	149.90	70.71	30.79	70	4	29	4	0	0	24	4	4	110	4	31	0	0	13	0	8	9	14	328	N/A	GO:0004672;GO:0004674;GO:0009933;GO:0016310;GO:0004672;GO:0004674;GO:0009933;GO:0016310
TR031051	LOC_Os01g14860.2	Glycogen synthase kinase-3 MsK-3, putative, expressed	0.012241964	0.538562786	238.86	122.96	149.21	32.69	28	2	12	2	0	0	10	2	1	41	2	8	0	0	4	0	4	2	6	124	N/A	GO:0004672;GO:0004674;GO:0009933;GO:0016310
TR031052	LOC_Os01g14860.3	Glycogen synthase kinase-3 MsK-3, putative, expressed	0.96330889	-0.009163946	155.19	153.60	82.25	59.55	28	2	12	2	0	0	10	2	1	39	2	8	0	0	4	0	4	1	5	120	AK099742	GO:0004672;GO:0004674;GO:0009933;GO:0016310
TR031053	LOC_Os01g14870.1	U1 zinc finger family protein, expressed	0.015377837	-0.245439997	216.58	275.98	28.14	33.50	1	0	0	0	0	0	1	0	1	0	0	0	0	0	0	0	2	0	1	6	AK071420	N/A
TR031054	LOC_Os01g14890.1	Hypothetical protein	0.023851741	0.202443952	136.86	105.07	42.20	43.93	0	0	0	0	0	0	2	0	0	1	0	0	0	0	0	0	1	0	0	4	N/A	N/A
TR031055	LOC_Os01g14900.1	Acyltransferase family protein	0.905415326	0.02177287	99.91	98.23	25.88	47.96	0	0	0	0	0	0	0	0	0	0	0	0	0	0	0	0	0	0	0	0	N/A	GO:0003841;GO:0005739;GO:0008152;GO:0008415;GO:0016020;GO:0048234
TR031056	N/A	N/A	0.00029335	-0.437113552	144.71	239.69	47.08	56.00	0	0	0	0	0	0	0	0	0	0	0	0	0	0	0	0	0	0	0	0	N/A	N/A
TR031057	LOC_Os01g14932.1	NAK-like ser/thr protein kinase, putative, expressed	0.715252095	0.064662626	215.37	193.33	60.19	32.53	12	7	9	0	0	0	6	0	2	35	0	7	0	1	2	0	1	0	1	83	N/A	GO:0004672;GO:0004674;GO:0005524;GO:0006468;GO:0007169;GO:0016301
TR031058	LOC_Os01g14940.1	Pectinesterase inhibitor domain containing protein, expressed	0.795897576	-0.040301171	85.31	92.14	23.92	43.70	0	0	0	0	0	0	1	0	0	6	0	0	0	0	0	0	15	0	0	22	N/A	N/A
TR031059	LOC_Os01g14950.1	Importin alpha-1b subunit, putative, expressed	2.17E-08	-2.565667408	2762.59	17608.18	628.71	2747.78	80	35	36	0	0	0	26	0	16	29	0	4	3	0	5	0	11	6	12	263	AK099336;AK068233;AF005265;AB004660	GO:0005634;GO:0005635;GO:0006886;GO:0006952;GO:0008565
TR031060	LOC_Os01g14960.1	Expressed protein	0.737594276	-0.050707973	128.99	131.21	64.05	63.35	0	1	0	0	0	0	0	0	0	0	0	0	0	0	0	0	0	0	0	1	AK108904	N/A
TR031061	LOC_Os01g14980.1	Pollen-specific protein, putative, expressed	1.28E-08	-1.395927501	385.45	1171.34	22.51	52.33	9	3	5	0	0	0	3	0	0	2	21	0	2	1	0	0	0	2	3	51	AK058837;AB111915	N/A
TR031062	LOC_Os01g14990.1	Hypothetical protein	0.551414414	0.080464353	104.66	94.25	23.00	32.53	0	0	0	0	0	0	2	0	0	0	0	0	0	0	0	0	0	0	0	2	N/A	GO:0031225
TR031063	LOC_Os01g15000.1	Lipase class 3 family protein, putative, expressed	0.000152519	-1.744581078	381.17	1852.62	63.86	1256.66	0	0	11	0	0	0	2	0	0	4	0	0	0	0	1	0	4	0	5	27	AK072113	GO:0004806;GO:0006629
TR031064	LOC_Os01g15010.1	GTP-binding protein SAR1A, putative, expressed	2.76E-07	-1.45816172	1650.86	4854.03	279.15	497.83	20	6	21	0	0	0	24	0	8	9	0	2	0	0	10	0	23	4	2	129	AY620417;AK119548;AK111979;AK111904	GO:0000300;GO:0005525;GO:0005783;GO:0005829;GO:0048221
TR031065	CB096568	Putative CTV.2 related cluster	0.000323183	-0.765559365	73.97	224.74	34.32	138.67	0	0	0	0	0	0	0	0	0	0	0	0	0	0	0	0	0	0	0	0	N/A	N/A
TR031066	LOC_Os01g15020.1	WD-40 repeat family protein, putative, expressed	0.125243223	-0.175401324	133.55	161.94	61.71	61.21	11	1	29	0	0	0	17	0	8	13	0	36	0	0	1	0	8	2	3	129	N/A	N/A
TR031067	AK121256;AK119565	Cluster related to UPI00004BC2D1;ESTs AU078167 related cluster	0.063169248	-0.324915067	478.30	622.72	101.81	154.63	0	0	0	0	0	0	0	0	0	0	0	0	0	0	0	0	0	0	0	0	AK121256;AK119565	N/A
TR031068	LOC_Os01g15039.1	Pectinesterase family protein, putative, expressed	0.695242615	0.049715624	74.37	66.38	14.22	14.51	2	0	0	0	0	0	0	0	0	0	0	0	0	0	0	0	0	0	0	2	N/A	GO:0009505;GO:0030599
TR031069	LOC_Os01g15039.1	Pectinesterase family protein, putative, expressed	0.190582944	-0.21805521	521.06	538.67	455.73	281.15	2	0	0	0	0	0	0	0	0	0	0	0	0	0	0	0	0	0	0	2	N/A	GO:0009505;GO:0030599
TR031070	LOC_Os01g15060.1	Hypothetical protein	0.779008622	0.036040548	117.67	111.17	37.43	27.95	0	0	0	0	0	0	0	0	0	0	0	0	0	0	0	0	0	0	0	0	N/A	N/A
TR031071	LOC_Os01g15110.1	Syntaxin 23, putative, expressed	0.004404252	-0.371787538	1697.67	2266.99	162.84	203.34	7	2	9	2	0	0	2	0	0	5	0	1	0	0	0	0	2	1	7	38	AY789530;AK068204	GO:0000903;GO:0005486;GO:0005770;GO:0006886;GO:0006891;GO:0006896;GO:0006944;GO:0007033;GO:0009660;GO:0009705;GO:0009959;GO:0010118;GO:0016021;GO:0030140
TR031072	LOC_Os01g15120.1	Hydrolase, alpha/beta fold family protein, expressed	1.58E-07	1.213029647	3206.46	1350.66	315.02	164.71	4	2	6	0	0	0	3	1	0	11	6	0	0	0	0	0	5	5	3	46	AK109484;AK102341	GO:0004301
TR031073	LOC_Os01g15130.1	Hydrolase, alpha/beta fold family protein, expressed	0.614618907	0.088006288	109.28	95.88	41.29	24.24	0	0	0	0	0	0	1	0	0	0	0	0	0	0	0	0	0	0	0	1	AK058528	GO:0004301
TR031074	LOC_Os01g15150.1	Hypothetical protein	0.746750765	-0.046520797	86.56	94.61	34.75	34.21	0	0	0	0	0	0	0	0	0	0	0	0	0	0	0	0	0	0	0	0	N/A	N/A
TR031075	N/A	N/A	0.017866377	-0.25084445	196.59	252.70	42.96	47.49	0	0	0	0	0	0	0	0	0	0	0	0	0	0	0	0	0	0	0	0	N/A	N/A
TR031076	LOC_Os01g15170.1	Hypothetical protein	0.882607465	0.025736319	112.98	106.87	47.22	35.77	0	0	0	0	0	0	0	0	0	0	0	0	0	0	0	0	0	0	0	0	N/A	N/A
TR031077	LOC_Os01g15200.1	Hypothetical protein	0.339845673	-0.125818534	74.19	93.11	10.59	34.44	0	0	0	0	0	0	0	0	0	1	0	0	0	0	0	0	0	0	0	1	N/A	N/A
TR031078	LOC_Os01g15210.1	Hypothetical protein	0.752542585	0.043326445	96.31	92.87	30.57	50.61	0	0	0	0	0	0	0	0	0	1	0	0	0	0	0	0	0	0	0	1	N/A	N/A
TR031079	LOC_Os01g15250.1	Expressed protein	0.06439114	-0.217850687	104.58	135.11	40.67	45.24	0	0	0	0	0	0	0	0	0	0	0	0	0	0	0	0	0	0	0	0	N/A	N/A
TR031080	LOC_Os01g15260.1	Dynein light chain 1, cytoplasmic, putative, expressed	0.00014029	-0.539765742	547.45	825.54	90.31	119.93	5	2	1	0	0	0	2	0	0	2	0	1	1	0	0	0	3	0	0	17	AK107950	GO:0003777;GO:0005875;GO:0007017
TR031081	LOC_Os01g15290.1;LOC_Os01g15290.2	50S ribosomal protein L18, putative, expressed	1.52E-06	-1.054832699	328.46	783.44	64.58	127.90	9	10	0	0	0	0	4	0	0	4	0	0	0	0	0	0	9	2	1	39	AK099373;AK063884	GO:0003735;GO:0005840;GO:0006412;GO:0007046;GO:0003735;GO:0005840;GO:0006412;GO:0007046
TR031082	LOC_Os01g15300.1	Zinc finger helicase family protein, putative, expressed	0.56936891	-0.155589406	159.67	217.68	70.86	181.87	4	2	0	0	0	0	5	0	7	2	29	5	0	0	0	0	0	0	1	55	AK111789;AK100311	GO:0003676;GO:0003677;GO:0003678;GO:0003724;GO:0004386;GO:0005524;GO:0005634;GO:0006139;GO:0006259
TR031083	LOC_Os01g15310.1	U6 snRNA-associated Sm-like protein LSm4, putative, expressed	0.017711641	-0.231200683	533.21	633.62	114.38	122.29	15	2	2	0	0	0	8	1	2	20	0	0	0	0	0	0	4	0	3	57	AK100819	GO:0005634;GO:0005732
TR031084	N/A	N/A	0.394609024	0.085977356	114.76	100.80	33.10	39.25	0	0	0	0	0	0	0	0	0	0	0	0	0	0	0	0	0	0	0	0	N/A	N/A
TR031085	LOC_Os01g15340.1	FPF1 protein, putative, expressed	0.000101142	-0.858099237	117.71	295.32	39.33	48.84	0	3	0	0	0	0	0	0	2	1	0	0	0	0	1	0	0	0	0	7	AY659938	GO:0009739;GO:0009911
TR031086	LOC_Os01g15350.1	Zinc finger CCCH type domain containing protein ZFN-like 3, putative, expressed	1.11E-06	-1.070305446	605.36	1375.52	75.14	381.49	7	0	1	0	0	0	2	0	0	6	0	0	0	0	1	0	1	1	1	20	AK073920	GO:0003676;GO:0003677;GO:0004518
TR031087	LOC_Os01g15370.1	Retrotransposon protein, putative, Ty3-gypsy subclass	0.003298519	-0.455180954	140.73	235.36	23.71	83.80	0	0	0	0	0	0	0	0	0	0	0	0	0	0	0	0	0	0	0	0	N/A	N/A
TR031088	N/A	N/A	0.049018812	-0.213664932	185.30	237.68	34.56	82.90	0	0	0	0	0	0	0	0	0	0	0	0	0	0	0	0	0	0	0	0	N/A	N/A
TR031089	LOC_Os01g15400.1	Hypothetical protein	4.32E-05	-0.67041139	422.81	952.89	572.88	1332.35	9	0	0	0	0	0	0	0	0	0	0	0	0	0	0	0	0	2	1	12	N/A	N/A
TR031090	LOC_Os01g15410.1	Hypothetical protein	0.592501034	-0.069482032	95.35	106.11	35.63	51.86	0	0	0	0	0	0	0	0	0	0	0	0	0	0	0	0	0	0	0	0	N/A	N/A
TR031091	LOC_Os01g15460.2	Zinc finger CCCH type domain containing protein ZFN-like 1, putative, expressed	0.850222638	-0.028028268	209.75	228.64	58.67	89.08	18	10	12	0	0	0	14	0	12	6	0	5	0	0	5	0	1	3	0	86	AK111633	GO:0003676;GO:0003677;GO:0004518
TR031092	LOC_Os01g15470.2	Serine/threonine-protein kinase RLCKVII, putative, expressed	0.776135537	0.045958604	142.06	128.61	59.38	43.52	2	3	8	1	0	0	9	0	2	0	0	1	0	0	4	0	2	0	0	32	AK106330;AK067283	GO:0004674;GO:0005792;GO:0006952;GO:0009816;GO:0016301
TR031093	LOC_Os01g15480.1	Protein kinase, putative, expressed	0.804380905	0.036317605	126.85	118.17	64.82	60.25	7	0	0	0	0	0	1	0	0	2	0	2	0	0	0	0	0	3	0	15	AK102537	GO:0000775;GO:0000910;GO:0004672;GO:0004709;GO:0005524;GO:0005634;GO:0005819;GO:0006468;GO:0016301
TR031094	LOC_Os01g15490.1	Phosphoadenosine phosphosulfate, putative, expressed	8.86E-06	1.093025944	2318.51	972.61	750.54	188.63	7	1	18	0	0	0	9	0	6	4	0	8	0	0	1	0	0	1	9	64	AK066193	GO:0008152;GO:0016740
TR031095	LOC_Os01g15510.1	Hypothetical protein	0.078735479	0.19858809	135.61	107.08	73.02	82.93	0	0	0	0	0	0	0	0	0	0	0	0	0	0	0	0	0	0	0	0	N/A	N/A
TR031096	LOC_Os01g15530.1	Pentatricopeptide, putative, expressed	0.75159588	-0.040182615	122.73	127.72	63.16	69.28	0	0	0	0	0	0	0	0	0	0	0	0	0	0	0	0	1	0	0	1	AK108460	N/A
TR031097	LOC_Os01g15540.1	Kinesin motor domain containing protein, expressed	0.736043142	-0.044081136	95.87	98.73	51.08	45.75	0	0	0	0	0	0	0	0	2	1	0	0	0	0	0	0	0	0	0	3	N/A	GO:0003777;GO:0005739
TR031098	LOC_Os01g15550.1	Hypothetical protein	0.228833445	0.126361292	106.83	90.15	40.90	39.86	0	0	0	0	0	0	0	0	0	0	0	0	0	0	0	0	0	0	0	0	N/A	GO:0008757
TR031099	LOC_Os01g15560.1	Hypothetical protein	0.70092502	-0.053294174	62.13	73.44	30.70	56.33	0	0	0	0	0	0	0	0	0	0	0	0	0	0	0	0	0	0	0	0	N/A	N/A
TR031100	LOC_Os01g15580.1	NB-ARC domain containing protein, expressed	0.390868323	-0.174440546	188.91	231.14	98.33	116.37	2	0	4	0	0	0	0	0	0	2	0	0	0	0	1	0	0	1	1	11	N/A	GO:0005515;GO:0006952
TR031101	LOC_Os01g15600.1	Purine-rich single-stranded DNA-binding protein, putative, expressed	0.024509896	-0.249675891	2190.04	2664.80	658.37	681.70	1	3	8	0	0	0	5	0	2	14	0	2	0	0	3	0	0	13	2	53	N/A	GO:0003676;GO:0005737
TR031102	LOC_Os01g15610.1	Hypothetical protein	0.003202027	0.464116335	706.15	475.61	29.56	126.10	0	4	6	0	0	0	0	1	1	2	0	0	0	0	0	0	0	2	1	17	AK071445	N/A
TR031103	LOC_Os01g15630.1;LOC_Os01g15630.2	C3H2C3 RING-finger protein, putative, expressed	0.022766257	-0.276710114	769.46	928.45	225.85	260.85	9	10	9	0	0	0	12	0	4	9	0	0	2	2	4	0	4	2	4	71	AK102361	N/A
TR031104	N/A	N/A	0.478923676	-0.086485033	83.23	94.89	48.62	52.71	0	0	0	0	0	0	0	0	0	0	0	0	0	0	0	0	0	0	0	0	N/A	N/A
TR031105	LOC_Os01g15660.1;LOC_Os01g15660.2;LOC_Os01g15660.3	NAD dependent epimerase/dehydratase family protein, expressed	0.131935578	-0.23698621	498.42	600.11	151.28	179.20	4	0	12	0	0	0	5	0	0	3	0	0	0	0	4	0	3	0	3	34	AK101899;AK072194;AK063838	N/A
TR031106	N/A	N/A	0.897555189	0.02141613	90.37	91.65	40.72	54.99	0	0	0	0	0	0	0	0	0	0	0	0	0	0	0	0	0	0	0	0	N/A	N/A
TR031107	LOC_Os01g15770.1	Expressed protein	0.000102247	-0.78966135	458.14	868.65	78.49	184.09	0	1	0	0	0	0	5	0	2	3	0	0	0	0	0	0	0	0	0	11	AK071545	N/A
TR031108	LOC_Os01g15780.1	Glycosyl transferase family 1 protein, putative, expressed	0.32499121	-0.174475017	507.46	592.82	231.22	258.57	2	1	8	0	0	0	2	0	0	5	0	0	0	0	0	0	3	0	1	22	N/A	GO:0016757
TR031109	LOC_Os01g15790.3	Expressed protein	0.000180829	-0.732296554	287.49	537.59	180.07	244.25	2	0	0	0	0	0	1	0	2	0	0	0	0	0	0	0	0	0	0	5	AK119928;AK100901	N/A
TR031110	LOC_Os01g15800.1	Hypothetical protein	0.356602794	0.118135217	215.69	194.66	143.42	112.74	0	0	0	0	0	0	0	0	0	0	0	0	0	0	0	0	0	0	0	0	N/A	N/A
TR031111	LOC_Os01g15810.1	Peroxidase 9 precursor, putative, expressed	0.009622179	-0.343414408	75.61	129.35	19.07	73.31	0	4	0	0	0	0	0	0	0	0	0	0	0	0	0	0	0	0	0	4	N/A	GO:0004601;GO:0009613;GO:0009624
TR031112	LOC_Os01g15830.1	Peroxidase 72 precursor, putative, expressed	2.99E-07	-1.331724554	149.27	531.99	29.39	77.59	7	7	9	0	0	0	26	0	0	10	0	0	0	0	1	0	3	2	3	68	AK102117;AK061583	GO:0004601;GO:0009613;GO:0009624
TR031113	LOC_Os01g15840.1	Cytochrome P450 71B10, putative	0.859791525	0.030807532	111.04	105.62	55.84	47.17	0	0	0	0	0	0	0	0	0	0	0	0	0	0	0	0	0	0	0	0	N/A	GO:0019825
TR031114	LOC_Os01g15850.1	Expressed protein	0.674271531	-0.052768302	200.25	213.68	55.16	70.66	1	5	1	0	0	0	1	0	1	0	0	0	0	0	0	0	0	1	0	10	N/A	N/A
TR031115	LOC_Os01g15860.1	PRP1 splicing factor, N-terminal family protein, expressed	0.808479419	0.042079245	192.42	182.21	69.44	67.37	2	4	0	0	0	0	0	0	0	0	0	0	0	0	0	0	0	0	0	6	AK101040	GO:0004565
TR031116	LOC_Os01g15880.1	Retrotransposon protein, putative, unclassified, expressed	0.952394518	0.010706388	75.19	77.82	32.18	60.53	2	1	0	0	0	0	0	0	0	0	0	0	0	0	0	0	0	0	0	3	N/A	N/A
TR031117	LOC_Os01g15890.1	Retrotransposon protein, putative, unclassified, expressed	0.698054249	-0.073744879	109.45	131.48	72.06	110.09	0	0	0	0	0	0	0	0	0	0	0	0	0	1	0	0	0	0	0	1	N/A	N/A
TR031118	LOC_Os01g15900.1	Dof domain, zinc finger family protein, expressed	9.40E-08	-1.64727669	114.81	589.76	15.36	78.66	17	1	7	0	0	0	2	0	0	3	0	0	0	0	0	0	3	1	1	35	N/A	GO:0003677;GO:0003700;GO:0005515;GO:0045449
TR031119	LOC_Os01g15910.1	UTP-glucose-1-phosphate uridylyltransferase family protein	0.000107287	-0.576681411	177.30	322.27	50.60	89.18	0	0	0	0	0	0	0	0	0	0	0	0	0	0	0	0	0	1	0	1	N/A	GO:0003983;GO:0005985;GO:0008152;GO:0016036
TR031120	LOC_Os01g15934.1	Retrotransposon, putative, centromere-specific	0.722883414	-0.04686803	108.96	122.12	63.14	79.22	0	0	0	0	0	0	0	0	0	0	0	0	0	0	0	0	0	0	0	0	N/A	N/A
TR031121	LOC_Os01g15960.1	Hypothetical protein	0.085737717	-0.178325294	125.05	162.85	36.85	66.90	0	0	0	0	0	0	0	0	0	0	0	0	0	0	0	0	0	0	0	0	N/A	N/A
TR031122	LOC_Os01g15990.1	Expressed protein	0.636972906	-0.064365814	107.28	116.79	53.91	61.74	3	0	0	0	0	0	0	0	0	0	0	0	0	0	0	0	3	0	0	6	N/A	N/A
TR031123	LOC_Os01g16000.1	SEC14 cytosolic factor family protein, putative, expressed	0.964313584	-0.006512076	342.19	335.42	47.54	72.02	6	2	0	0	0	0	2	0	3	10	5	2	1	0	1	0	2	0	0	34	AK071712	GO:0005215;GO:0006810
TR031124	LOC_Os01g16010.1	Breast carcinoma amplified sequence 2 family protein, expressed	0.013947142	-0.316247383	234.35	312.65	62.86	59.31	2	1	1	0	0	0	2	0	0	2	0	1	0	1	0	0	0	0	2	12	N/A	N/A
TR031125	N/A	N/A	0.50165267	-0.089101604	83.25	97.28	25.07	30.04	0	0	0	0	0	0	0	0	0	0	0	0	0	0	0	0	0	0	0	0	N/A	N/A
TR031126	LOC_Os01g16040.1	Carrier protein, putative, expressed	0.013436463	0.25843525	529.19	424.20	131.54	122.40	2	0	7	0	0	0	5	0	1	4	0	7	3	0	1	0	0	1	1	32	AK121045	GO:0005215;GO:0005488;GO:0005509;GO:0005743;GO:0006810;GO:0006839
TR031127	LOC_Os01g16060.1	Expressed protein	0.779905463	-0.046279148	328.73	333.64	191.28	166.21	3	0	0	0	0	0	0	0	0	0	0	0	0	0	0	0	0	0	0	3	AK120531;AK102033	N/A
TR031128	LOC_Os01g16080.1	Expressed protein	0.57398835	0.064551719	239.80	228.44	66.33	49.92	0	2	1	0	0	0	0	0	0	2	0	0	1	0	0	0	1	0	2	9	AK111252	N/A
TR031129	LOC_Os01g16090.1	RNA recognition motif family protein, expressed	0.089570288	0.188621555	724.92	620.78	117.54	174.22	11	6	21	0	0	0	6	1	0	12	0	2	0	0	1	0	2	2	3	67	AK109487;AK099896	GO:0003723;GO:0009738
TR031130	LOC_Os01g16100.1	Translin family protein, expressed	0.281641826	-0.10779207	141.99	160.17	45.09	36.78	2	1	1	0	0	0	0	0	0	2	0	0	0	0	0	0	1	1	0	8	N/A	GO:0003677
TR031131	LOC_Os01g16110.1;LOC_Os01g16110.2	La domain containing protein, expressed	0.000523063	-0.636321671	268.84	457.04	71.28	79.41	8	2	5	2	0	0	2	0	0	3	0	2	0	0	6	0	0	0	2	32	AK121684	N/A
TR031132	LOC_Os01g16120.1	Zinc finger, C3HC4 type family protein, expressed	0.086032388	0.180245593	145.25	114.28	80.70	63.61	0	1	0	0	0	0	3	0	0	0	0	0	0	0	0	0	1	0	1	6	N/A	GO:0004842;GO:0005515;GO:0008270;GO:0009741;GO:0010200
TR031133	AK120244	Cluster related to UPI000009E106	0.169451244	0.164738035	573.65	516.27	417.09	361.07	0	0	0	0	0	0	0	0	0	0	0	0	0	0	0	0	0	0	0	0	AK120244	N/A
TR031134	LOC_Os01g16140.1	Expressed protein	0.000499609	-0.466581862	104.94	183.15	28.49	51.40	2	1	0	0	0	0	2	0	2	6	0	11	0	0	0	0	34	2	0	60	AK121188	N/A
TR031135	LOC_Os01g16146.1	Phenazine biosynthesis protein PhzF family protein, expressed	0.005807187	0.393651945	513.59	355.19	120.30	39.28	6	0	2	0	0	0	3	1	1	2	0	0	0	0	0	0	3	0	0	18	AK101084	GO:0003824;GO:0009058
TR031136	LOC_Os01g16170.5	PQ loop repeat family protein, expressed	4.05E-07	-1.593617561	167.64	761.18	56.07	322.04	3	0	78	0	0	0	1	0	6	5	108	0	0	0	0	0	0	1	2	204	N/A	GO:0016020
TR031137	LOC_Os01g16180.1	MT-A70 family protein, expressed	1.29E-06	-2.384176992	147.44	1411.96	39.07	852.74	9	0	11	0	0	0	7	0	2	2	0	10	0	1	0	0	9	1	6	58	AK065023	GO:0008757
TR031138	LOC_Os01g16190.1	26S proteasome non-ATPase regulatory subunit 14, putative, expressed	0.000696781	-0.733766868	1654.47	2996.99	163.71	810.25	27	11	15	2	0	0	15	0	3	27	0	2	0	0	5	0	4	2	6	119	AK099455;AB037152	GO:0000338;GO:0005634;GO:0006511;GO:0008180;GO:0008541;GO:0009640;GO:0010093;GO:0030163
TR031139	LOC_Os01g16200.1	Serpin family protein	0.017916052	-0.346875778	302.08	409.07	42.17	92.76	0	0	0	0	0	0	0	0	0	0	0	0	0	0	0	0	0	0	0	0	N/A	GO:0004867
TR031140	LOC_Os01g16210.1	Protein of unknown function, DUF614 containing protein, expressed	0.11642872	-0.303603928	258.03	333.45	86.16	86.85	3	0	0	0	0	0	0	0	0	0	0	33	0	0	2	0	0	0	1	39	N/A	N/A
TR031141	LOC_Os01g16220.1	Expressed protein	0.156722327	-0.150432482	205.12	244.64	24.82	50.75	0	0	1	0	0	0	0	0	0	1	0	0	0	0	0	0	0	1	0	3	N/A	GO:0005635;GO:0005819;GO:0009524
TR031142	LOC_Os01g16230.1	Protein kinase domain containing protein	0.084976752	-0.189576958	113.23	141.86	44.75	57.96	0	0	0	0	0	0	0	0	0	0	0	0	0	0	0	0	0	0	0	0	N/A	GO:0005886;GO:0009793;GO:0009986;GO:0016301;GO:0019199;GO:0030139
TR031143	LOC_Os01g16240.1	Calmodulin, putative, expressed	1.72E-05	-1.278799131	728.85	1966.20	101.80	613.86	7	3	16	0	0	0	3	0	1	3	1	6	0	0	0	0	10	1	0	51	N/A	GO:0005509;GO:0005513;GO:0005515;GO:0009652;GO:0019722;GO:0030163
TR031144	LOC_Os01g16250.1	Expressed protein	0.858585714	-0.025166846	104.83	112.83	54.99	65.84	18	0	0	0	0	0	2	0	0	0	0	0	0	1	0	0	2	1	0	24	AK107975	N/A
TR031145	LOC_Os01g16260.1	Transporter, putative, expressed	3.58E-05	0.693256221	786.28	432.73	75.14	44.01	7	0	3	0	0	0	6	0	0	1	0	0	0	0	0	0	1	1	1	20	AK066443	GO:0005351;GO:0015144;GO:0016020
TR031146	LOC_Os01g16260.2	Transporter, putative, expressed	0.524230894	-0.075151215	73.57	83.28	13.78	22.42	9	0	3	0	0	0	6	0	0	0	0	0	0	0	0	0	1	1	1	21	N/A	GO:0005351;GO:0015144;GO:0016020
TR031147	LOC_Os01g16290.1;LOC_Os01g16290.2	DNA gyrase, B subunit family protein, expressed	2.84E-09	2.37989043	1367.74	162.03	428.98	53.76	27	3	2	0	0	0	13	0	7	8	0	4	0	2	8	0	2	0	9	85	AK102391	GO:0003677;GO:0003918;GO:0005524;GO:0005634;GO:0005737;GO:0005739;GO:0006259;GO:0006265;GO:0003677;GO:0003918;GO:0005524;GO:0005634;GO:0005737;GO:0005739;GO:0006259;GO:0006265
TR031148	LOC_Os01g16300.1	Hypothetical protein	0.58398201	0.061719918	89.49	81.13	22.61	19.82	0	0	0	0	0	0	0	0	0	0	0	0	0	0	0	0	0	0	0	0	N/A	N/A
TR031149	LOC_Os01g16310.1	Glycosyl hydrolases family 31 protein, expressed	0.000378637	-1.15133721	101.55	425.98	29.56	247.10	1	0	7	0	0	0	0	0	0	2	0	0	0	0	1	0	1	0	0	12	N/A	GO:0004553
TR031150	N/A	N/A	0.606704222	-0.064979675	70.95	79.87	19.14	36.65	0	0	0	0	0	0	0	0	0	0	0	0	0	0	0	0	0	0	0	0	N/A	N/A
TR031151	N/A	N/A	0.525983774	-0.07897032	93.21	102.42	53.85	32.34	0	0	0	0	0	0	0	0	0	0	0	0	0	0	0	0	0	0	0	0	N/A	N/A
TR031152	LOC_Os01g16340.1	Expressed protein	4.34E-07	1.209283388	510.71	152.74	140.05	48.58	0	2	3	0	0	0	2	0	0	0	0	0	0	0	0	0	1	0	2	10	AK062596	N/A
TR031153	LOC_Os01g16350.1;LOC_Os01g16350.2	Hydroxymethylglutaryl-CoA lyase, mitochondrial precursor, putative, expressed	2.15E-07	-2.251653705	433.09	2502.77	34.10	701.43	8	1	4	0	0	0	5	0	0	2	0	2	0	0	0	0	4	0	2	28	AK068875	GO:0004419;GO:0005739;GO:0006551;GO:0004419;GO:0005739;GO:0006551
TR031154	LOC_Os01g16370.1	NB-ARC domain containing protein, expressed	0.058519553	-0.25700301	104.14	135.86	48.34	37.32	1	0	0	0	0	0	0	0	0	0	0	0	0	0	0	0	0	2	1	4	AK103817	GO:0000166;GO:0005515;GO:0006952;GO:0009613;GO:0009626;GO:0019897
TR031155	LOC_Os01g16380.1	Hypothetical protein	0.630138115	0.141656063	628.95	541.69	461.01	394.99	0	0	0	0	0	0	0	0	0	0	0	7	0	0	0	0	0	0	0	7	N/A	N/A
TR031156	LOC_Os01g16390.1	NB-ARC domain containing protein	0.816883307	0.05542337	93.89	79.04	52.31	22.07	0	0	0	0	0	0	0	0	0	0	0	0	0	0	0	0	0	0	0	0	N/A	GO:0000166;GO:0005515;GO:0005737;GO:0006952;GO:0009613;GO:0009626;GO:0009814;GO:0019897
TR031157	LOC_Os01g16400.1	NB-ARC domain containing protein, expressed	0.820664217	-0.037421801	99.49	107.02	28.11	52.32	0	0	1	0	0	0	0	0	0	0	0	0	0	0	0	0	0	0	0	1	N/A	GO:0000166;GO:0005515;GO:0005737;GO:0006952;GO:0009626;GO:0009814;GO:0019897
TR031158	LOC_Os01g16414.1;LOC_Os01g16414.2;LOC_Os01g16414.3;LOC_Os01g16414.4	Actin family protein, expressed	0.000427432	0.438646263	398.61	257.67	118.06	87.54	10	0	0	0	0	0	2	0	2	10	0	0	0	0	0	0	2	5	1	32	AK068395	GO:0005200;GO:0005634;GO:0005739;GO:0005856;GO:0007010;GO:0008283;GO:0009416;GO:0009611;GO:0009733;GO:0009845;GO:0009910;GO:0030029;GO:0030036;GO:0048364;GO:0005200;GO:0005634;GO:0005739;GO:0005856;GO:0007010;GO:0008283;GO:0009416;GO:0009611;GO:0009733;GO:0009845;GO:0009910;GO:0030029;GO:0030036;GO:0048364;GO:0005200;GO:0005634;GO:0005739;GO:0005856;GO:0007010;GO:0008283;GO:0009416;GO:0009611;GO:…
TR031159	N/A	N/A	0.002841457	0.288392182	261.39	193.13	48.98	39.36	0	0	0	0	0	0	0	0	0	0	0	0	0	0	0	0	0	0	0	0	N/A	N/A
TR031160	LOC_Os01g16430.1	Cystatin, putative, expressed	0.007780618	-0.382059192	509.73	676.84	73.29	74.79	8	23	7	0	0	0	15	0	1	20	0	20	1	0	0	0	20	5	5	125	AK119511;AK073275	GO:0004869
TR031161	LOC_Os01g16450.1	Peroxidase family protein, expressed	0.812350395	-0.040462996	126.66	126.49	32.04	25.94	21	30	4	0	0	0	18	0	0	11	0	1	0	0	0	0	27	20	1	133	AK103467;AK101508;AK060365	GO:0004601;GO:0005634;GO:0005737;GO:0005783;GO:0009269;GO:0009409;GO:0016757;GO:0042538
TR031162	LOC_Os01g16460.1	Hypothetical protein	0.967912257	-0.009092527	92.81	95.96	30.39	56.63	0	0	0	0	0	0	0	0	0	0	0	0	0	0	0	0	0	0	0	0	N/A	N/A
TR031163	LOC_Os01g16470.1	Phosphatidylinositol 3- and 4-kinase family protein, expressed	0.749084497	-0.056011518	88.40	94.38	47.46	25.38	0	0	0	0	0	0	0	0	6	3	0	0	0	1	0	0	36	0	0	46	N/A	GO:0004428
TR031164	LOC_Os01g16490.1	Retrotransposon protein, putative, unclassified	0.68903769	-0.048061237	58.18	64.32	19.95	36.32	0	0	0	0	0	0	0	0	0	0	0	0	0	0	0	0	0	0	0	0	N/A	N/A
TR031165	LOC_Os01g16510.1	Expressed protein	0.967743591	0.008049009	402.60	384.75	68.69	57.48	3	0	0	0	0	0	3	0	2	5	0	0	0	0	0	0	2	0	1	16	AK071543	N/A
TR031166	LOC_Os01g16520.1	Glutamyl-tRNA synthetase family protein, expressed	0.612207029	0.144676976	394.45	261.88	331.90	71.00	4	0	1	2	0	0	1	0	0	1	0	1	0	0	0	0	0	0	0	10	AK073797	GO:0004818;GO:0006412
TR031167	LOC_Os01g16530.1	Clp protease family protein, expressed	7.91E-06	0.846810175	1706.87	879.28	232.31	12.96	0	0	4	0	0	0	5	0	0	2	0	0	0	1	0	0	0	0	1	13	N/A	GO:0005739;GO:0005759;GO:0006510;GO:0008462;GO:0009534;GO:0009535;GO:0009570;GO:0009840
TR031168	LOC_Os01g16540.1	RUB-activating enzyme, putative, expressed	0.000335007	0.435397122	1097.37	741.50	217.51	130.58	22	0	3	3	0	0	11	0	13	11	0	4	0	0	1	0	1	1	4	74	AK101384;AK062561	GO:0008642;GO:0016925;GO:0019781;GO:0019948;GO:0045116;GO:0046982
TR031169	LOC_Os01g16550.1	Expressed protein	0.000176049	1.031799184	676.49	264.98	161.39	81.76	1	0	6	0	0	0	2	0	4	4	0	2	1	0	0	0	3	2	1	26	AK100277	N/A
TR031170	LOC_Os01g16560.1	Hypothetical protein	0.729083952	0.059957519	116.92	100.41	66.28	35.94	0	0	0	0	0	0	0	0	0	0	0	0	0	0	0	0	0	0	0	0	N/A	N/A
TR031171	LOC_Os01g16590.1	Hypothetical protein	0.493587687	-0.092066493	75.30	85.03	21.88	23.24	0	0	0	0	0	0	0	0	0	0	0	0	0	0	0	0	0	0	0	0	N/A	N/A
TR031172	LOC_Os01g16600.1	Expressed protein	0.069850838	0.176730982	167.86	139.56	41.21	33.85	4	0	1	0	0	0	2	0	0	0	0	0	0	0	0	0	1	0	0	8	AK067786	N/A
TR031173	LOC_Os01g16610.1	Plastocyanin-like domain containing protein	0.75864309	0.044997753	93.28	92.58	62.07	68.85	0	0	0	0	0	0	0	0	0	0	0	0	0	0	0	0	0	0	0	0	N/A	GO:0005489;GO:0005507;GO:0006118;GO:0031225
TR031174	LOC_Os01g16620.1;LOC_Os01g16620.2	Expressed protein	7.71E-05	1.122637258	1317.48	506.56	549.97	138.12	4	0	2	0	0	0	1	0	0	2	0	2	0	0	0	0	3	0	5	19	N/A	N/A
TR031175	LOC_Os01g16630.1	Hypothetical protein	0.680080286	-0.056681832	72.19	81.85	32.17	57.07	0	0	0	0	0	0	0	0	0	0	0	0	0	0	0	0	0	0	0	0	N/A	N/A
TR031176	LOC_Os01g16640.1	DSS1/SEM1 family protein, expressed	0.000173004	0.672425042	731.84	399.88	181.71	52.79	1	2	7	0	0	0	5	0	0	1	0	1	0	0	1	0	6	2	1	27	N/A	N/A
TR031177	LOC_Os01g16650.1	Ubiquitin-conjugating enzyme X, putative, expressed	0.043944244	-0.24881696	95.73	128.09	33.97	22.32	3	1	2	0	0	0	0	0	0	2	0	0	0	0	1	0	1	0	1	11	AK105320	GO:0004840;GO:0005634;GO:0005737;GO:0006511;GO:0008283;GO:0009650
TR031178	LOC_Os01g16660.1	Transposon protein, putative, unclassified, expressed	0.822456058	0.049844297	109.58	96.88	44.52	32.79	0	0	0	0	0	0	0	0	0	0	0	0	0	0	0	0	0	0	0	0	N/A	N/A
TR031179	LOC_Os01g16670.1	BSD domain containing protein, expressed	0.009318517	-0.360889839	363.16	477.84	69.13	27.85	0	0	1	0	0	0	0	0	0	3	0	1	0	0	0	0	0	0	0	5	N/A	N/A
TR031180	chr01:9462401	N/A	0.002815947	-0.692559311	250.61	441.92	93.95	115.81	0	0	0	0	0	0	0	0	0	0	0	0	0	0	0	0	0	0	0	0	N/A	N/A
TR031181	LOC_Os01g16690.1	Retrotransposon protein, putative, unclassified	0.746886362	0.041467187	57.66	53.02	21.09	26.01	0	0	0	0	0	0	0	0	0	0	0	0	0	0	0	0	0	0	0	0	N/A	N/A
TR031182	LOC_Os01g16700.1	Retrotransposon protein, putative, LINE subclass	0.689855393	0.051008161	85.37	76.81	23.44	24.64	0	0	0	0	0	0	0	0	0	0	0	0	0	0	0	0	0	0	0	0	N/A	N/A
TR031183	LOC_Os01g16760.1	Hypothetical protein	0.115254212	0.297281326	432.04	325.90	121.96	103.27	0	0	0	0	0	0	0	0	0	0	0	0	0	0	0	0	1	0	0	1	N/A	N/A
TR031184	LOC_Os01g16800.1	Hypothetical protein	0.830691232	-0.040930572	144.90	154.29	44.99	49.37	0	0	0	0	0	0	0	0	0	0	0	0	0	0	0	0	0	0	0	0	N/A	N/A
TR031185	LOC_Os01g16830.1	Transposon protein, putative, Mariner sub-class	0.729083952	0.046777508	46.05	38.82	15.49	9.10	0	0	0	0	0	0	0	0	0	0	0	0	0	0	0	0	0	0	0	0	N/A	N/A
TR031186	LOC_Os01g16850.1	Retrotransposon protein, putative, Ty1-copia subclass	0.724809895	0.061034343	79.67	78.43	25.90	61.09	0	0	2	0	0	0	6	0	0	2	0	0	0	0	0	0	4	1	1	16	N/A	N/A
TR031187	LOC_Os01g16860.1	Argonaute AGO1 protein, putative	0.60820389	-0.057015531	85.77	93.56	28.37	28.64	0	0	0	0	0	0	0	0	0	0	0	0	0	0	0	0	0	1	0	1	N/A	GO:0006342
TR031188	LOC_Os01g16870.1	Piwi domain containing protein, expressed	0.871839758	-0.049553555	338.15	325.43	144.02	66.36	92	0	16	0	0	0	26	0	33	56	0	88	0	0	30	1	11	16	6	375	AK121307;AK064813	GO:0006342
TR031189	LOC_Os01g16880.1	Expressed protein	6.39E-06	1.955073717	1001.47	156.27	563.37	68.37	0	0	0	0	0	0	0	0	0	2	0	1	0	0	0	0	1	1	0	5	N/A	N/A
TR031190	LOC_Os01g16890.1;LOC_Os01g16890.2	60S ribosomal protein L30, putative, expressed	7.70E-05	-0.613115679	1593.53	2552.04	431.37	608.13	66	10	15	1	0	0	15	0	9	14	0	9	2	0	4	0	51	7	4	207	AK122128;AK119715;AK058917	GO:0003735;GO:0006412;GO:0003735;GO:0006412
TR031191	LOC_Os01g16900.1;LOC_Os01g16900.2	3-isopropylmalate dehydrogenase, chloroplast precursor, putative, expressed	0.000397726	-0.559770915	796.97	1170.81	127.68	155.32	8	17	33	4	0	0	10	0	10	24	0	6	0	0	2	0	6	6	7	133	AK059596	GO:0004449;GO:0005739;GO:0008152;GO:0004449;GO:0005739;GO:0008152
TR031192	LOC_Os01g16910.1	Mitochondrial import receptor subunit TOM40, putative, expressed	0.417656969	0.115614497	93.78	73.38	61.23	40.66	2	0	0	0	0	0	1	0	0	0	0	0	0	1	0	0	2	0	1	7	N/A	GO:0005739;GO:0005741;GO:0005742;GO:0005743;GO:0006626;GO:0006820;GO:0008308;GO:0015450
TR031193	LOC_Os01g16920.1	Expressed protein	0.377783335	-0.11503358	88.95	110.21	40.30	56.02	0	0	0	0	0	0	0	0	0	1	0	0	1	0	0	0	1	0	0	3	AK108165	GO:0009793
TR031194	LOC_Os01g16930.1	Presenilin family protein, expressed	0.005661029	-0.327767346	210.75	298.37	44.71	80.47	2	0	2	0	0	0	3	0	0	4	0	0	0	0	0	0	1	1	0	13	AK106403	GO:0007242;GO:0016020
TR031195	LOC_Os01g16940.1	Histidine biosynthesis bifunctional protein hisIE, chloroplast precursor, putative, expressed	0.000203245	-0.509596854	213.37	341.09	35.73	78.33	2	12	1	0	0	0	3	0	1	6	0	1	0	0	0	0	2	3	1	32	AK099335;AK061002	GO:0000105;GO:0004635;GO:0004636
TR031196	LOC_Os01g16950.1	Zinc finger, C3HC4 type family protein, expressed	0.000155135	-0.862998089	199.08	441.11	72.83	138.95	6	1	2	0	0	0	0	0	1	5	0	3	0	0	0	0	7	0	1	26	AK071739	GO:0005515;GO:0008270
TR031197	LOC_Os01g16960.1	Pyruvate kinase, cytosolic isozyme, putative, expressed	0.011677512	0.389648245	413.40	283.75	77.04	77.37	120	3	5	0	0	0	4	0	8	11	0	7	0	0	4	0	17	9	2	190	AK103465;AK103164;AK100799;AK059579	GO:0004743;GO:0006096
TR031198	LOC_Os01g16970.1;LOC_Os01g16970.2	Calmodulin-binding protein, putative, expressed	0.000161011	-0.56689026	780.45	1163.50	150.32	103.47	33	1	40	0	0	0	21	0	4	7	0	40	0	0	21	0	11	6	10	194	AK104914;AK102926;AK072491	GO:0005516;GO:0005516
TR031199	LOC_Os01g16980.1	Expressed protein	4.84E-06	1.606740041	782.50	163.16	334.67	49.76	0	1	0	0	0	0	2	0	0	3	0	0	0	0	0	0	1	0	0	7	AK105130	N/A
TR031200	LOC_Os01g16990.1	Expressed protein	0.969276638	0.006275266	94.51	98.35	48.35	49.47	0	0	0	0	0	0	2	0	0	0	0	0	0	0	0	0	0	0	0	2	AK062999	N/A
TR031201	LOC_Os01g17000.1	Dof domain, zinc finger family protein, expressed	0.002204861	-0.403165178	158.41	246.86	41.40	66.85	4	2	5	0	0	0	4	0	2	1	0	0	0	0	0	0	3	0	1	22	AK066984	GO:0003677;GO:0003700;GO:0005515;GO:0045449
TR031202	LOC_Os01g17010.1	Phospholipid-transporting ATPase 1, putative, expressed	0.081104674	-0.1859637	262.22	295.59	84.77	69.89	1	1	7	0	0	0	0	0	1	2	0	0	0	0	1	0	1	0	0	14	N/A	GO:0015662
TR031203	LOC_Os01g17020.1	Expressed protein	0.000208843	-0.685300518	366.99	677.54	45.23	255.01	6	0	8	0	0	0	5	1	2	6	0	0	1	0	0	0	1	0	1	31	AK099198;AK061133	N/A
TR031204	LOC_Os01g17030.1	DnaJ domain containing protein	0.977281737	0.004439044	89.86	91.67	48.05	48.63	0	0	0	0	0	0	0	0	0	0	0	0	0	0	0	0	0	0	0	0	N/A	GO:0006457
TR031205	LOC_Os01g17040.1	DnaJ domain containing protein, expressed	0.078555672	-0.262110634	142.22	188.73	53.20	26.74	0	0	0	0	0	0	0	0	0	0	0	0	0	0	0	0	0	0	0	0	N/A	GO:0006457
TR031206	LOC_Os01g17070.2	Expressed protein	0.000100091	0.842946257	417.43	173.63	188.49	65.58	0	0	0	0	0	0	1	0	1	2	0	0	0	0	0	0	0	0	1	5	AK070514	GO:0004295;GO:0006508;GO:0008236
TR031207	LOC_Os01g17080.1	Transposon protein, putative, Mutator sub-class	0.121852311	0.173327144	98.12	76.39	43.38	35.26	0	0	0	0	0	0	0	0	0	0	0	0	0	0	0	0	0	0	0	0	N/A	N/A
TR031208	LOC_Os01g17090.1	Hypothetical protein	0.865389875	0.02607787	59.76	60.15	31.30	37.35	0	0	0	0	0	0	0	0	0	0	0	0	0	0	0	0	0	0	0	0	N/A	N/A
TR031209	LOC_Os01g17100.1	Hypothetical protein	0.965606249	0.00772054	68.80	69.39	24.06	43.64	0	0	0	0	0	0	0	0	0	0	0	0	0	0	0	0	0	0	0	0	N/A	N/A
TR031210	LOC_Os01g17110.1	Retrotransposon protein, putative, Ty3-gypsy subclass	0.130378433	-0.170163712	55.78	79.08	27.57	38.84	0	0	0	0	0	0	0	0	0	0	0	0	0	0	0	0	0	0	0	0	N/A	N/A
TR031211	LOC_Os01g17130.1	Retrotransposon protein, putative, Ty3-gypsy subclass	0.966406869	0.007618448	93.05	95.56	39.36	47.74	0	0	0	0	0	0	0	0	0	0	0	0	0	0	0	0	0	0	0	0	N/A	N/A
TR031212	chr01:9851769	N/A	0.911605047	0.017787217	95.74	93.27	54.54	55.71	0	0	0	0	0	0	0	0	0	0	0	0	0	0	0	0	0	0	0	0	N/A	N/A
TR031213	LOC_Os01g17150.1	Expressed protein	2.27E-06	1.874132706	2438.66	583.61	656.48	241.72	2	0	22	1	0	0	24	1	0	3	0	2	1	1	0	0	4	0	2	63	AK120429	N/A
TR031214	LOC_Os01g17160.1	DHHC zinc finger domain containing protein, expressed	0.225264341	0.130059788	104.87	86.35	68.22	55.10	0	0	2	0	0	0	0	0	0	2	0	0	0	0	0	0	1	0	0	5	AK119444	N/A
TR031215	LOC_Os01g17170.2	Magnesium-protoporphyrin IX monomethyl ester cyclase, chloroplast precursor, putative, expressed	9.45E-05	2.088394505	852.01	98.46	548.50	54.30	3	0	47	1	0	0	42	0	4	6	0	0	1	3	0	0	5	4	11	127	N/A	GO:0003677;GO:0005507
TR031216	LOC_Os01g17180.2	COP9 signalosome complex subunit 2, putative, expressed	0.877102207	0.02661164	95.56	94.74	35.95	45.23	14	12	4	0	0	0	3	0	0	20	0	4	0	0	0	0	2	2	3	64	N/A	GO:0005634;GO:0006511;GO:0008180;GO:0008541;GO:0009640;GO:0030163
TR031217	LOC_Os01g17190.1	Calmodulin, putative, expressed	0.000417313	-0.775288767	1948.18	3556.39	306.67	740.06	21	5	45	0	0	0	12	1	2	26	0	4	0	0	6	0	6	6	3	137	AK058646	GO:0005509;GO:0005513;GO:0005515;GO:0009652;GO:0019722;GO:0030163
TR031218	N/A	N/A	0.111377155	0.215991058	115.26	83.67	90.78	57.04	0	0	0	0	0	0	0	0	0	0	0	0	0	0	0	0	0	0	0	0	N/A	N/A
TR031219	chr01:9892243	N/A	0.017217964	0.282286372	120.06	81.94	58.92	50.43	0	0	0	0	0	0	0	0	0	0	0	0	0	0	0	0	0	0	0	0	N/A	N/A
TR031220	N/A	N/A	0.055168283	0.3139295	142.65	103.66	64.64	68.72	0	0	0	0	0	0	0	0	0	0	0	0	0	0	0	0	0	0	0	0	N/A	N/A
TR031221	N/A	N/A	0.363980035	0.088762121	84.73	74.46	39.86	38.57	0	0	0	0	0	0	0	0	0	0	0	0	0	0	0	0	0	0	0	0	N/A	N/A
TR031222	N/A	N/A	2.57E-09	4.434009451	10028.51	327.66	4976.76	141.93	0	0	0	0	0	0	0	0	0	0	0	0	0	0	0	0	0	0	0	0	N/A	N/A
TR031223	LOC_Os01g17250.1	BRASSINOSTEROID INSENSITIVE 1-associated receptor kinase 1 precursor, putative, expressed	0.038834216	-0.253760248	844.22	987.98	225.85	333.81	7	1	3	0	0	0	5	0	0	4	0	0	1	0	0	0	6	5	3	35	AK061114	GO:0004674;GO:0004675;GO:0005515;GO:0005768;GO:0005886;GO:0007165;GO:0009742;GO:0009793;GO:0016049;GO:0016301
TR031224	chr01:9929874	N/A	0.451538189	-0.109125051	138.37	170.93	52.42	100.65	0	0	0	0	0	0	0	0	0	0	0	0	0	0	0	0	0	0	0	0	N/A	N/A
TR031225	LOC_Os01g17279.1	Exonuclease family protein, expressed	6.75E-06	-0.861409839	483.06	954.57	38.60	181.35	20	12	2	0	0	0	13	0	3	4	0	6	1	0	4	0	1	4	3	73	AK103348;AK062026	GO:0004527;GO:0005622
TR031226	chr01:9939999	N/A	0.78804345	-0.040769335	87.16	90.38	69.00	50.87	0	0	0	0	0	0	0	0	0	0	0	0	0	0	0	0	0	0	0	0	N/A	N/A
TR031227	LOC_Os01g17279.1	Exonuclease family protein, expressed	0.000157893	-0.709395488	372.83	688.36	29.68	180.75	20	12	2	0	0	0	13	0	3	4	0	6	1	0	4	0	1	4	3	73	AK103348;AK062026	GO:0004527;GO:0005622
TR031228	LOC_Os01g17330.1	Eukaryotic translation initiation factor 6, putative, expressed	0.468576197	-0.101638388	84.38	106.73	57.84	90.91	13	0	0	0	0	0	2	0	0	0	0	0	0	0	0	0	4	0	0	19	AK103139	GO:0003743;GO:0006413
TR031229	LOC_Os01g17390.1	F-box family protein, putative, expressed	4.13E-08	1.243366794	2161.89	861.72	427.00	335.80	5	18	9	1	0	0	7	0	21	9	1	0	0	1	0	0	36	1	9	118	AK064952	N/A
TR031230	LOC_Os01g17396.1	Expressed protein	0.001765317	0.766865881	255.68	108.28	103.75	54.32	4	0	9	0	0	0	4	0	0	2	0	0	0	2	1	0	2	2	2	28	AK109672	N/A
TR031231	LOC_Os01g17410.1	Hypothetical protein	0.586038643	0.067251467	83.46	75.00	39.12	32.98	0	0	0	0	0	0	0	0	0	0	0	0	0	0	0	0	0	0	0	0	N/A	N/A
TR031232	LOC_Os01g17420.1	Hypothetical protein	0.848252077	0.040873477	92.28	95.20	36.62	69.85	0	0	0	0	0	0	0	0	0	0	0	0	0	0	0	0	0	0	0	0	N/A	N/A
TR031233	LOC_Os01g17430.1	Adaptin N terminal region family protein, expressed	0.000234175	-0.563403675	162.89	294.41	21.22	56.49	1	1	7	0	0	0	6	0	1	2	0	0	1	1	2	0	3	1	1	27	N/A	GO:0030276
TR031234	LOC_Os01g17440.1	Retrotransposon protein, putative, unclassified	0.276111248	-0.112683359	63.13	77.29	31.91	33.04	0	0	0	0	0	0	0	0	0	0	0	0	0	0	0	0	1	0	0	1	N/A	N/A
TR031235	LOC_Os01g17470.1	Plastocyanin-like domain containing protein, expressed	0.0433645	0.319441679	282.04	189.73	107.01	61.13	0	0	3	0	0	0	4	0	0	1	0	0	0	0	0	0	1	2	0	11	AK062646	GO:0005489;GO:0005507;GO:0006118;GO:0031225
TR031236	LOC_Os01g17980.1	Hypothetical protein	0.913740396	0.016452587	84.61	82.52	28.06	36.38	0	0	0	0	0	0	0	0	0	0	0	0	0	0	0	0	0	0	0	0	N/A	N/A
TR031237	LOC_Os01g17990.1	Transcription elongation factor, putative	0.285047972	-0.123537649	76.98	94.66	17.19	38.52	0	0	0	0	0	0	0	0	0	0	0	0	0	0	0	0	0	0	0	0	N/A	N/A
TR031238	LOC_Os01g18020.1	Hypothetical protein	0.224339252	-0.144570313	80.53	102.76	22.82	46.52	0	0	0	0	0	0	0	0	0	0	0	0	0	0	0	0	0	0	0	0	N/A	N/A
TR031239	LOC_Os01g18050.1	Tubulin beta-4 chain, putative, expressed	0.295938535	0.340974883	893.14	753.02	134.02	464.55	53	15	22	0	0	0	32	0	27	53	0	46	0	0	23	0	3	12	10	296	OSABTUB1;AK122127	GO:0005198;GO:0005200;GO:0007017;GO:0009409;GO:0015630;GO:0045298
TR031240	LOC_Os01g18060.1	Expressed protein	0.008404908	-0.302945335	97.65	143.57	23.87	36.11	5	0	0	0	0	0	1	0	0	3	0	1	0	0	0	0	2	0	0	12	AK073165	GO:0009058;GO:0016757
TR031241	LOC_Os01g18070.1	Expressed protein	0.021315488	-0.488039024	1118.42	1666.15	183.04	714.34	11	5	14	0	0	0	15	0	4	11	0	4	0	0	1	0	7	0	4	76	AK122051;AK104205;AK071713;AK060908	GO:0005739
TR031242	LOC_Os01g18080.1	Transposon protein, putative, CACTA, En/Spm sub-class, expressed	6.95E-08	-2.272961527	1609.45	8752.51	255.94	2893.48	3	19	11	0	0	0	56	0	9	25	0	3	0	0	6	0	19	5	1	157	AK106177;AK104803;AK104498;AK068117	N/A
TR031243	LOC_Os01g18090.1	Expressed protein	0.225675048	0.163191621	122.81	109.37	52.09	108.71	0	0	0	0	0	0	0	0	0	1	0	0	0	0	0	0	0	0	0	1	AK119993	N/A
TR031244	chr01:10134149	N/A	0.248848587	0.138259548	101.13	83.00	42.97	30.65	0	0	0	0	0	0	0	0	0	0	0	0	0	0	0	0	0	0	0	0	N/A	N/A
TR031245	LOC_Os01g18110.1	NmrA-like family protein, expressed	0.134203144	-0.189911471	54.18	74.36	22.54	33.75	0	0	1	0	0	0	0	0	0	0	0	0	0	0	0	0	0	0	0	1	N/A	GO:0004022;GO:0009809;GO:0016621
TR031246	LOC_Os01g18120.1	NmrA-like family protein, expressed	0.65005716	0.051006796	82.54	75.50	27.93	17.85	0	0	2	0	0	0	1	1	0	1	0	0	0	0	0	0	1	0	0	6	N/A	GO:0004022;GO:0009809;GO:0016621;GO:0045551
TR031247	LOC_Os01g18130.1	Hypothetical protein	0.305726925	-0.252149475	96.90	149.37	36.82	123.01	0	0	0	0	0	0	0	0	0	0	0	0	0	0	0	0	0	0	0	0	N/A	N/A
TR031248	chr01:10157801	N/A	0.560364746	-0.076872268	119.53	133.67	49.86	58.04	0	0	0	0	0	0	0	0	0	0	0	0	0	0	0	0	0	0	0	0	N/A	N/A
TR031249	LOC_Os01g18150.1	Protein kinase domain containing protein	0.555410941	0.065496899	135.85	118.41	45.99	42.58	0	0	0	0	0	0	0	0	0	0	0	0	0	0	0	0	0	0	0	0	N/A	GO:0000165;GO:0004708;GO:0005634;GO:0005737;GO:0009814;GO:0016301
TR031250	LOC_Os01g18160.1	Hypothetical protein	0.995384331	-0.000974816	102.75	106.13	16.19	34.33	0	0	0	0	0	0	0	0	0	0	0	0	0	0	0	0	0	0	0	0	N/A	N/A
TR031251	LOC_Os01g18210.1	Peptidyl-prolyl cis-trans isomerase, chloroplast precursor, putative, expressed	1.01E-06	1.307530671	795.08	236.21	282.23	39.36	1	4	2	0	0	0	0	0	0	0	0	0	0	1	1	0	0	3	4	16	N/A	GO:0003755;GO:0005624;GO:0005829;GO:0006457;GO:0007165;GO:0009543;GO:0009570
TR031252	LOC_Os01g18220.1	Expressed protein	0.054473356	-0.343987417	127.68	190.78	17.56	49.56	1	0	1	0	0	0	1	0	0	0	0	0	0	0	0	0	0	0	0	3	AK106618	N/A
TR031253	LOC_Os01g18240.1	Myb-like DNA-binding domain containing protein, expressed	0.527022838	-0.072092015	109.84	114.76	40.32	44.37	2	0	2	0	0	0	4	0	0	4	0	2	0	0	0	0	0	1	1	16	OSA495786;AK111803	GO:0003677;GO:0003700;GO:0006355;GO:0009411;GO:0009699;GO:0010119;GO:0010214;GO:0016564;GO:0016566;GO:0045449
TR031254	LOC_Os01g18280.1	SNF7 family protein, expressed	0.362513911	-0.130227671	146.47	175.28	124.64	98.22	0	0	0	0	0	0	1	0	0	1	1	0	0	0	0	0	0	0	0	3	AK109824	N/A
TR031255	LOC_Os01g18290.1;LOC_Os01g18290.2	Helix-loop-helix DNA-binding domain containing protein, expressed	0.912679073	0.031565463	525.66	498.36	170.11	137.52	3	2	28	0	0	0	2	0	0	1	0	10	0	0	5	0	2	13	8	74	AK102252	GO:0003677;GO:0003700;GO:0005634;GO:0007165;GO:0009639;GO:0010017;GO:0030528;GO:0045449;GO:0003677;GO:0003700;GO:0005634;GO:0007165;GO:0009639;GO:0010017;GO:0030528;GO:0045449
TR031256	LOC_Os01g18300.1	Hypothetical protein	0.272119192	0.157262746	90.24	63.50	60.84	34.01	0	0	0	0	0	0	0	0	0	0	0	0	0	0	0	0	0	0	0	0	N/A	N/A
TR031257	LOC_Os01g18320.1	Protoporphyrinogen oxidase, chloroplast precursor, putative, expressed	2.22E-07	1.806134256	825.04	138.26	311.28	35.03	3	0	7	0	0	0	3	0	1	1	0	2	0	1	0	0	1	3	3	25	AB057749	GO:0004729;GO:0006779
TR031258	LOC_Os01g18330.1	Hypothetical protein	0.786928302	-0.041633051	63.27	66.44	19.35	28.14	0	0	0	0	0	0	0	0	0	0	0	0	0	0	0	0	0	0	0	0	N/A	N/A
TR031259	LOC_Os01g18350.1	Hypothetical protein	0.757297436	-0.035443109	107.65	112.46	23.15	27.58	0	0	0	0	0	0	0	0	0	0	0	0	0	0	0	0	0	0	0	0	N/A	N/A
TR031260	LOC_Os01g18360.1	AUX/IAA family protein, expressed	0.17897908	-0.166595169	165.89	175.90	87.79	30.27	7	0	0	0	0	0	0	0	0	0	0	0	0	0	0	0	0	0	2	9	AK103865	GO:0003677;GO:0003700;GO:0005622;GO:0005634;GO:0006445;GO:0009733
TR031261	LOC_Os01g18370.1	Hypothetical protein	0.583616772	0.059278028	90.21	84.32	22.72	23.81	0	0	0	0	0	0	0	0	0	0	0	0	0	0	0	0	0	0	0	0	N/A	N/A
TR031262	chr01:10323126	N/A	0.842645192	0.035573162	126.63	108.68	58.27	45.27	0	0	0	0	0	0	0	0	0	0	0	0	0	0	0	0	0	0	0	0	N/A	N/A
TR031263	LOC_Os01g18390.1	Hypothetical protein	0.954707347	-0.010014589	60.34	61.87	18.95	16.40	0	0	1	0	0	0	1	0	0	0	6	0	0	0	2	0	0	0	0	10	N/A	N/A
TR031264	LOC_Os01g18400.1	26 kDa endochitinase 1 precursor, putative, expressed	0.032255323	0.329048647	194.40	130.42	15.61	42.53	0	0	0	0	0	0	2	0	0	0	0	0	0	0	0	0	0	0	0	2	AK063062	GO:0004568;GO:0009871;GO:0050832
TR031265	LOC_Os01g18410.1	Hypothetical protein	2.92E-05	-1.060506475	263.46	681.26	93.56	256.17	0	0	5	0	0	0	1	0	5	3	0	0	0	0	0	0	1	0	0	15	N/A	N/A
TR031266	LOC_Os01g18420.1	SRF-type transcription factor family protein	0.414414117	-0.108986824	75.75	95.47	16.67	52.09	0	0	0	0	0	0	0	0	0	0	0	0	0	0	0	0	0	0	0	0	N/A	GO:0003677;GO:0003700;GO:0005634;GO:0009793
TR031267	N/A	N/A	0.742341617	-0.047321852	94.17	105.66	39.68	53.22	0	0	0	0	0	0	0	0	0	0	0	0	0	0	0	0	0	0	0	0	N/A	N/A
TR031268	LOC_Os01g18440.1	SRF-type transcription factor family protein	0.543746233	-0.073744528	103.32	113.80	26.17	47.48	0	0	0	0	0	0	0	0	0	0	0	0	0	0	0	0	0	0	0	0	N/A	GO:0003677;GO:0003700
TR031269	LOC_Os01g18450.1	Expressed protein	0.694201007	-0.062010558	76.29	96.58	40.44	91.16	0	2	0	0	0	0	2	0	0	1	0	0	0	0	0	0	0	1	0	6	AK063135	N/A
TR031270	LOC_Os01g18460.1	Hypothetical protein	0.01715558	-0.385858628	88.80	149.88	36.90	57.77	0	0	0	0	0	0	0	0	0	0	0	0	0	0	0	0	0	0	0	0	N/A	N/A
TR031271	LOC_Os01g18470.1	Transposon protein, putative, Mutator sub-class	0.52090126	0.079723996	121.41	106.77	43.83	31.76	0	0	0	0	0	0	0	0	0	0	0	0	0	0	0	0	0	0	0	0	N/A	N/A
TR031272	LOC_Os01g18490.1	Hypothetical protein	0.732959699	0.041779856	147.68	145.39	43.92	56.34	7	2	0	0	0	0	0	0	0	0	0	0	0	0	0	1	0	0	0	10	AK108858	N/A
TR031273	LOC_Os01g18530.1	Hypothetical protein	0.75864309	-0.039005126	60.30	68.73	28.72	42.92	0	0	0	0	0	0	0	0	0	0	0	0	0	0	0	0	0	0	0	0	N/A	N/A
TR031274	LOC_Os01g18610.1	Retrotransposon protein, putative, LINE subclass	0.963480298	0.009630319	120.23	119.26	78.85	68.05	0	0	0	0	0	0	0	0	0	0	0	0	0	0	0	0	0	0	0	0	N/A	N/A
TR031275	LOC_Os01g18620.1	Transferase family protein	0.224114413	0.138008392	102.57	81.88	33.70	17.64	5	0	0	0	0	0	0	0	0	0	0	0	0	0	0	0	0	0	0	5	N/A	GO:0016740
TR031276	LOC_Os01g18640.2	Epimerase, putative, expressed	0.05673071	0.219842804	170.19	130.13	36.42	20.01	8	0	5	0	0	0	4	0	6	9	0	21	0	0	0	0	3	8	2	66	N/A	N/A
TR031277	LOC_Os01g18650.1	HAT family dimerisation domain containing protein	0.882167158	-0.020942777	86.71	88.86	45.93	42.48	0	0	0	0	0	0	0	0	0	0	0	0	0	0	0	0	0	0	0	0	N/A	GO:0003677
TR031278	LOC_Os01g18660.1	Isopenicillin N epimerase, putative, expressed	0.158524777	-0.189802473	123.83	154.97	17.36	48.40	0	3	2	0	0	0	1	0	1	0	0	0	0	0	0	0	0	0	0	7	N/A	N/A
TR031279	LOC_Os01g18670.1	CjMDR1, putative, expressed	0.000115538	-0.948112672	203.82	484.00	61.14	174.51	5	0	8	0	0	0	3	0	0	2	0	0	1	0	0	0	2	0	1	22	N/A	GO:0008559;GO:0009733;GO:0009735;GO:0009926;GO:0016020;GO:0042626
TR031280	LOC_Os01g18710.1	Hypothetical protein	0.90867952	-0.02296076	59.34	59.57	27.34	9.75	0	0	0	0	0	0	0	0	0	0	0	0	0	0	0	0	0	0	0	0	N/A	N/A
TR031281	LOC_Os01g18720.1	Hypothetical protein	0.796065288	0.037209408	71.21	64.58	38.22	19.66	0	0	0	0	0	0	0	0	0	0	0	0	0	0	0	0	0	0	0	0	N/A	N/A
TR031282	LOC_Os01g18730.1	Hypothetical protein	0.761294126	-0.044663376	66.73	73.36	23.22	25.21	0	0	0	0	0	0	0	0	0	0	0	0	0	0	0	0	0	0	0	0	N/A	N/A
TR031283	LOC_Os01g18744.1	Transferase family protein, expressed	0.551210021	-0.075411885	114.35	123.68	53.68	46.73	1	27	11	0	0	0	3	0	3	1	0	0	0	0	0	0	3	0	1	50	AK070443;AK060689	GO:0016740
TR031284	LOC_Os01g18780.1	Hypothetical protein	0.848252077	0.026387554	78.08	76.11	55.24	50.18	0	0	0	0	0	0	0	0	0	0	0	0	0	0	0	0	0	0	0	0	N/A	N/A
TR031285	LOC_Os01g18800.3	CBL-interacting serine/threonine-protein kinase 1, putative, expressed	9.06E-07	1.890055032	771.20	119.30	239.36	42.53	3	1	13	1	0	0	12	1	3	6	0	3	0	0	1	0	0	0	8	52	N/A	GO:0004672;GO:0004674;GO:0005515;GO:0005524;GO:0005634;GO:0005737;GO:0006468;GO:0007165;GO:0009628;GO:0009735;GO:0009737;GO:0009738;GO:0009845;GO:0016301
TR031286	LOC_Os01g18810.1	Hypothetical protein	0.926608659	0.017534464	101.69	108.68	44.36	88.45	0	0	0	0	0	0	0	0	0	0	0	0	0	0	0	0	0	0	0	0	N/A	N/A
TR031287	LOC_Os01g18840.1	Expressed protein	3.16E-05	1.348757875	432.91	96.11	214.08	19.13	0	0	4	0	0	0	0	0	0	0	0	0	0	0	0	0	0	0	0	4	N/A	N/A
TR031288	LOC_Os01g18850.2;LOC_Os01g18850.3	SBP domain containing protein, expressed	0.34476447	-0.128096696	383.62	417.99	157.87	173.39	27	4	48	0	0	0	50	0	9	7	0	30	0	0	8	0	2	5	5	195	AK068471	GO:0003677;GO:0003700;GO:0005634;GO:0045449;GO:0003677;GO:0003700;GO:0005634;GO:0045449
TR031289	LOC_Os01g18860.1	S-adenosylmethionine synthetase 1, putative, expressed	0.03233596	-0.489377532	123.48	233.74	94.75	265.60	9	0	20	0	0	0	0	0	0	8	0	0	1	0	0	0	1	0	3	42	N/A	GO:0004478;GO:0006555;GO:0006556;GO:0008757;GO:0009693;GO:0009809
TR031290	LOC_Os01g18870.1	Helix-loop-helix DNA-binding domain containing protein, expressed	0.544314712	-0.090790719	75.52	92.54	41.10	74.62	0	0	0	0	0	0	3	0	0	6	0	0	0	0	0	0	1	0	1	11	AK106850	GO:0003677;GO:0003700;GO:0045449
TR031291	LOC_Os01g18890.1	Peroxidase family protein	0.653377126	-0.055480186	63.96	69.80	21.34	39.44	0	0	0	0	0	0	0	0	0	0	0	0	0	0	0	0	0	0	0	0	N/A	GO:0004601;GO:0005783;GO:0009269;GO:0009409;GO:0042538
TR031292	LOC_Os01g18900.1	Stigma specific peroxidase precursor, putative	0.629220793	0.055921448	55.15	49.38	27.11	25.20	0	0	0	0	0	0	0	0	0	0	0	0	0	0	0	0	0	0	0	0	N/A	GO:0004601
TR031293	LOC_Os01g18940.1	Hypothetical protein	0.448579498	0.093189411	57.49	44.41	35.74	18.75	0	0	0	0	0	0	0	0	0	0	0	0	0	0	0	0	0	0	0	0	N/A	N/A
TR031294	LOC_Os01g18960.1	Hypothetical protein	0.538481359	0.061564028	73.20	64.55	38.66	41.56	0	0	0	0	0	0	0	0	0	0	0	0	0	0	0	0	0	0	0	0	N/A	N/A
TR031295	LOC_Os01g19010.1	Transposon protein, putative, unclassified	0.738629649	0.047388026	100.68	95.77	45.44	42.23	0	0	0	0	0	0	0	0	0	0	0	0	0	0	0	0	0	0	0	0	N/A	N/A
TR031296	LOC_Os01g19020.1	Peroxidase family protein, expressed	4.54E-09	2.763680087	1751.82	153.41	310.77	34.58	1	9	9	0	0	0	24	0	0	5	0	0	0	0	4	0	0	1	1	54	AK104781;AK104388;AK068755	GO:0004601;GO:0005783;GO:0009269;GO:0009409;GO:0042538
TR031297	LOC_Os01g19120.1	Hypothetical protein	0.291579872	0.104889006	95.25	82.37	42.77	41.47	0	0	0	0	0	0	0	0	0	0	0	0	0	0	2	0	0	0	0	2	N/A	N/A
TR031298	LOC_Os01g19130.1	Protein phosphatase 2C containing protein, expressed	0.000126804	-0.696081467	517.83	906.90	30.47	243.95	6	3	18	0	0	0	8	0	3	9	6	0	0	0	6	0	1	1	2	63	AK070333	GO:0015071
TR031299	LOC_Os01g19140.1	Glycoprotease family protein, expressed	0.819474791	0.043592815	90.30	81.98	49.45	41.04	0	0	4	0	0	0	0	0	0	0	0	6	0	0	0	0	0	2	2	14	N/A	GO:0006508;GO:0008450
TR031300	LOC_Os01g19160.1	Protein kinase domain containing protein, expressed	0.429566576	-0.077469893	99.62	113.09	51.67	54.69	4	0	0	0	0	0	1	0	1	0	0	0	0	0	0	0	0	0	0	6	AK102480	GO:0004672;GO:0004674;GO:0005515;GO:0005524;GO:0006468;GO:0007169;GO:0016301
TR031301	LOC_Os01g19170.1	Polygalacturonase family protein, expressed	0.003018975	0.459252077	135.99	72.15	28.63	23.46	0	0	0	0	0	0	0	0	0	0	0	0	0	0	0	0	0	1	0	1	N/A	GO:0004650;GO:0005975
TR031302	N/A	N/A	0.331518008	0.11382863	129.87	113.06	106.62	85.76	0	0	0	0	0	0	0	0	0	0	0	0	0	0	0	0	0	0	0	0	N/A	N/A
TR031303	LOC_Os01g19220.1	Glycosyl hydrolase family 3 C terminal domain containing protein, expressed	0.385298593	0.104796123	144.87	122.90	62.62	53.48	0	2	0	0	0	0	4	0	2	2	0	0	0	0	0	0	12	2	0	24	AK105791	GO:0004553
TR031304	LOC_Os01g19240.1	Integral membrane protein DUF6 containing protein	0.792001808	0.03232716	94.80	90.84	57.91	58.51	0	0	0	0	0	0	0	0	0	0	0	0	0	0	0	0	0	1	0	1	N/A	GO:0016020
TR031305	LOC_Os01g19260.1	ATPase, AAA family protein, expressed	0.456853528	-0.150346977	61.94	95.39	23.98	88.84	0	6	2	0	0	0	2	0	0	1	0	0	0	0	0	0	2	0	1	14	N/A	GO:0005524;GO:0009737;GO:0016887
TR031306	LOC_Os01g19270.1	Hypothetical protein	0.40869075	0.173629163	76.76	51.17	36.48	14.42	0	0	0	0	0	0	1	0	0	1	0	0	0	0	0	0	0	0	1	3	N/A	N/A
TR031307	LOC_Os01g19280.1	Hypothetical protein	0.998898812	-0.000241635	115.22	119.29	63.25	66.54	0	0	1	0	0	0	0	0	0	0	0	0	0	0	0	0	0	0	0	1	N/A	N/A
TR031308	LOC_Os01g19290.1;LOC_Os01g19290.2	Integral membrane family protein, putative, expressed	0.020758567	-0.41102651	85.70	170.81	41.74	120.65	4	2	0	0	0	0	2	0	0	1	0	0	0	0	2	0	7	3	0	21	AK106554	GO:0016020;GO:0016020
TR031309	LOC_Os01g19310.1	Retrotransposon protein, putative, LINE subclass	0.799616532	-0.040862023	79.71	91.48	46.16	69.87	0	0	0	0	0	0	0	0	0	0	0	0	0	0	0	0	0	0	0	0	N/A	N/A
TR031310	LOC_Os01g19320.1	Hypothetical protein	0.610344125	-0.059650284	111.73	122.05	86.64	82.79	0	0	1	0	0	0	0	0	0	0	0	0	1	0	0	0	0	0	0	2	N/A	N/A
TR031311	LOC_Os01g19330.1	Cpm7, putative, expressed	0.808236829	-0.032363204	128.05	135.42	66.14	96.75	2	0	1	0	0	0	0	0	0	0	0	0	0	0	0	0	0	1	0	4	N/A	GO:0003677;GO:0003700;GO:0005516;GO:0006355;GO:0009414;GO:0009651;GO:0009737;GO:0016563
TR031312	LOC_Os01g19350.1	Hypothetical protein	0.524457716	-0.08361276	56.95	69.36	27.29	54.48	0	0	0	0	0	0	0	0	0	0	0	0	0	0	0	0	0	0	0	0	N/A	N/A
TR031313	LOC_Os01g19370.1	Expressed protein	0.874175176	-0.022933484	55.95	59.91	9.06	17.81	0	0	0	0	0	0	0	0	0	1	0	0	0	0	0	0	0	0	0	1	N/A	N/A
TR031314	LOC_Os01g19380.1	Pentatricopeptide, putative	0.513105935	-0.064858383	76.37	88.43	33.94	48.89	0	0	0	0	0	0	0	0	0	0	0	0	0	0	0	0	0	0	0	0	N/A	N/A
TR031315	LOC_Os01g19390.1	Acyltransferase family protein, expressed	0.088534993	-0.174637384	75.28	103.42	23.64	51.36	0	0	0	0	0	0	0	0	0	0	0	0	0	0	0	0	1	0	0	1	N/A	GO:0003841;GO:0005739;GO:0008152;GO:0008415;GO:0016020;GO:0048234
TR031316	LOC_Os01g19410.1;LOC_Os01g19410.2	Expressed protein	7.10E-07	-1.244611192	537.49	1518.02	243.66	768.67	1	0	22	0	0	0	5	0	1	1	0	0	0	0	0	0	1	0	5	36	AK065650	N/A
TR031317	N/A	N/A	0.751822316	0.045135493	80.45	76.22	63.79	60.64	0	0	0	0	0	0	0	0	0	0	0	0	0	0	0	0	0	0	0	0	N/A	N/A
TR031318	LOC_Os01g19430.1	3'-5' exonuclease family protein, expressed	0.793798491	0.043551322	66.94	60.68	27.68	8.94	24	0	0	0	0	0	1	0	0	2	0	0	0	0	0	0	17	3	0	47	AK063585	GO:0003676;GO:0005515;GO:0005622;GO:0008408
TR031319	LOC_Os01g19440.1	Pectinesterase family protein	0.994110884	0.001181532	106.07	107.47	79.28	87.25	0	0	0	0	0	0	0	0	0	0	0	0	0	0	0	0	0	0	0	0	N/A	GO:0005618;GO:0005737;GO:0009505;GO:0030599
TR031320	LOC_Os01g19450.1;LOC_Os01g19450.2	ATP-citrate synthase subunit 1, putative, expressed	0.415410147	0.141829463	949.34	799.61	217.86	94.17	58	2	21	0	0	0	42	0	10	12	0	28	2	0	6	0	4	2	1	188	AK099208;AK070568;AK062011	GO:0004776;GO:0005739;GO:0005829;GO:0006085;GO:0008152;GO:0008815;GO:0009346;GO:0004776;GO:0005739;GO:0005829;GO:0006085;GO:0008152;GO:0008815;GO:0009346
TR031321	LOC_Os01g19460.1	Hypothetical protein	0.722597998	-0.053746426	94.45	105.36	53.91	58.16	0	1	0	0	0	0	0	0	0	0	0	0	0	0	0	0	0	0	0	1	N/A	N/A
TR031322	LOC_Os01g19470.1	Cna protein B-type domain containing protein, expressed	0.326856716	-0.140762257	234.26	260.39	108.18	96.84	10	2	6	0	0	0	3	0	0	12	0	2	0	0	2	0	3	1	2	43	N/A	N/A
TR031323	LOC_Os01g19480.1	Kelch motif family protein, expressed	0.439856516	0.102154926	114.56	96.84	76.56	53.66	10	4	0	0	0	0	2	0	0	16	0	0	0	0	0	0	2	0	0	34	AK119559;AK101262	GO:0000062
TR031324	LOC_Os01g19490.1	Pentatricopeptide, putative, expressed	0.049226369	-0.212147741	179.00	227.90	26.90	64.00	14	0	0	0	0	0	3	0	0	1	0	2	0	0	0	0	1	0	1	22	AK073246;AK066192	GO:0005739
TR031325	LOC_Os01g19510.1	Hypothetical protein	0.955063007	-0.009286789	58.32	57.25	11.22	18.22	0	0	0	0	0	0	0	0	0	1	0	0	0	0	0	0	0	0	0	1	N/A	N/A
TR031326	chr01:11076960	N/A	0.949354947	0.013619451	76.70	77.10	32.85	53.11	0	0	0	0	0	0	0	0	0	0	0	0	0	0	0	0	0	0	0	0	N/A	N/A
TR031327	chr01:11085338	N/A	0.780290728	-0.037518029	67.79	72.87	39.17	33.40	0	0	0	0	0	0	0	0	0	0	0	0	0	0	0	0	0	0	0	0	N/A	N/A
TR031328	LOC_Os01g19548.1	Pentatricopeptide, putative, expressed	0.906604257	0.022514366	82.13	82.03	37.54	58.14	3	0	0	0	0	0	3	0	2	2	0	0	0	0	0	0	2	0	0	12	AK100563	GO:0005739
TR031329	LOC_Os01g19580.1	Hypothetical protein	0.737532285	-0.047220662	84.44	91.62	31.88	40.22	0	0	0	0	0	0	0	0	0	0	0	0	0	0	0	0	0	0	0	0	N/A	N/A
TR031330	LOC_Os01g19610.1	Expressed protein	4.85E-05	1.93760993	705.99	84.52	374.38	16.26	0	0	2	0	0	0	0	0	0	0	0	0	0	0	0	0	0	0	0	2	N/A	N/A
TR031331	LOC_Os01g19630.1;LOC_Os01g19630.2	Expressed protein	0.204013614	-0.214968058	140.54	181.69	21.07	52.43	5	0	1	0	0	0	1	0	4	1	0	0	0	0	0	0	1	0	0	13	AK100875	N/A
TR031332	N/A	N/A	0.917888979	-0.024402432	91.94	89.55	54.48	29.00	0	0	0	0	0	0	0	0	0	0	0	0	0	0	0	0	0	0	0	0	N/A	N/A
TR031333	LOC_Os01g19694.1	KNOX2 domain containing protein, expressed	0.1011403	-0.242075856	92.72	133.78	19.60	49.13	0	0	0	1	0	0	0	0	0	6	0	0	0	0	2	0	2	0	0	11	AB028883	GO:0001708;GO:0003677;GO:0003700;GO:0005634;GO:0009691;GO:0009736;GO:0009934;GO:0010094;GO:0019827;GO:0045165
TR031334	LOC_Os01g19730.1	Hypothetical protein	0.724548042	-0.062616268	95.68	105.91	32.62	46.85	0	0	0	0	0	0	0	0	0	1	0	0	0	0	0	0	0	0	0	1	N/A	N/A
TR031335	LOC_Os01g19740.1	Chloroplast protein 12, putative, expressed	2.64E-07	3.37560904	35769.52	3422.58	9953.76	1170.97	3	0	173	2	0	0	26	1	0	28	0	0	8	5	0	0	25	13	38	322	AK102013;AK066266;AK058929	GO:0009416;GO:0009570;GO:0009744;GO:0018316;GO:0019253
TR031336	N/A	N/A	0.967791678	-0.007492095	83.97	83.97	26.21	40.74	0	0	0	0	0	0	0	0	0	0	0	0	0	0	0	0	0	0	0	0	N/A	N/A
TR031337	LOC_Os01g19760.1	Expressed protein	0.659354862	0.047851894	206.52	200.07	55.76	57.55	12	0	0	0	0	0	0	0	1	0	42	0	0	0	0	0	1	6	0	62	AK073769	N/A
TR031338	LOC_Os01g19770.1	Stress-inducible membrane pore protein, putative, expressed	0.569204091	-0.067727586	77.96	88.04	15.29	21.25	5	0	0	0	0	0	0	0	0	0	0	15	2	0	0	0	0	3	1	26	N/A	GO:0005744;GO:0015031;GO:0015450
TR031339	LOC_Os01g19790.1	Hypothetical protein	0.654501394	-0.059095094	83.92	89.53	56.51	58.24	0	0	0	0	0	0	0	0	0	0	0	0	0	0	0	0	0	0	0	0	N/A	N/A
TR031340	LOC_Os01g19800.1	Zinc finger, C3HC4 type family protein, expressed	0.138930011	-0.167539716	168.15	193.32	38.17	49.22	0	4	0	0	0	0	2	0	0	0	0	0	0	0	0	0	0	1	0	7	AK099496	GO:0005515;GO:0008270
TR031341	N/A	N/A	0.33161375	-0.09972194	78.44	95.03	28.25	40.66	0	0	0	0	0	0	0	0	0	0	0	0	0	0	0	0	0	0	0	0	N/A	N/A
TR031342	N/A	N/A	5.18E-08	-2.101033336	90.34	722.68	43.71	191.99	0	0	0	0	0	0	0	0	0	0	0	0	0	0	0	0	0	0	0	0	N/A	N/A
TR031343	N/A	N/A	0.452486861	0.075045713	90.25	78.18	32.75	23.95	0	0	0	0	0	0	0	0	0	0	0	0	0	0	0	0	0	0	0	0	N/A	N/A
TR031344	LOC_Os01g19860.1	Hypothetical protein	0.600781724	-0.056652397	88.09	93.86	23.69	16.54	0	0	0	0	0	0	0	0	1	0	0	0	0	0	1	0	0	0	0	2	N/A	N/A
TR031345	LOC_Os01g19870.1	Expressed protein	0.079405368	0.199784337	192.50	150.88	52.79	26.39	11	0	0	0	0	0	2	0	1	17	0	3	0	0	0	0	2	2	0	38	N/A	N/A
TR031346	LOC_Os01g19880.1	Expressed protein	0.450797979	-0.167416345	344.39	378.91	115.73	104.55	0	1	0	0	0	0	0	0	0	0	0	0	0	0	0	0	0	0	1	2	N/A	N/A
TR031347	LOC_Os01g19910.1	Hypothetical protein	0.9181427	0.021704031	75.44	71.82	24.56	15.16	0	0	0	0	0	0	0	0	0	0	0	0	0	0	0	0	0	0	0	0	N/A	N/A
TR031348	N/A	N/A	0.020648467	-0.336432606	1390.78	1785.43	307.48	451.78	0	0	0	0	0	0	0	0	0	0	0	0	0	0	0	0	0	0	0	0	N/A	N/A
TR031349	LOC_Os01g19950.1	Hypothetical protein	0.220608401	-0.142978143	66.43	86.76	16.77	30.60	0	0	0	0	0	0	0	0	0	0	0	0	0	0	0	0	0	0	0	0	N/A	N/A
TR031350	LOC_Os01g19970.1	Myb-like DNA-binding domain containing protein, expressed	0.793582957	-0.03441245	90.13	95.69	43.03	50.44	0	0	0	0	0	0	0	0	0	0	0	0	0	0	0	0	0	2	0	2	N/A	GO:0003677;GO:0003700;GO:0006355;GO:0009813;GO:0016563
TR031351	LOC_Os01g19980.1	Hypothetical protein	0.472191725	-0.080486388	54.13	63.52	10.45	22.93	0	0	0	0	0	0	0	0	0	0	0	0	0	0	0	0	0	0	0	0	N/A	N/A
TR031352	LOC_Os01g19990.1	Expressed protein	0.517269993	-0.071123004	46.68	55.14	15.36	26.82	0	0	0	0	0	0	0	0	0	0	0	0	0	0	0	0	1	0	0	1	AK111041	N/A
TR031353	LOC_Os01g20010.1	Hypothetical protein	0.911624928	0.01702689	85.14	84.29	27.62	37.52	0	0	0	0	0	0	0	0	0	0	0	0	0	0	0	0	0	0	0	0	N/A	N/A
TR031354	LOC_Os01g20020.1	Hypothetical protein	0.878892285	-0.026851309	85.35	93.97	18.59	39.50	0	0	0	0	0	0	0	0	0	0	0	0	0	0	0	0	0	0	0	0	N/A	N/A
TR031355	LOC_Os01g20100.1	Expressed protein	0.696172316	-0.047572317	120.21	126.04	29.96	42.87	0	0	0	0	0	0	0	0	0	0	0	0	0	0	0	0	0	0	0	0	N/A	N/A
TR031356	chr01:11411225	N/A	0.797781177	0.036374189	77.17	72.34	21.00	22.11	0	0	0	0	0	0	0	0	0	0	0	0	0	0	0	0	0	0	0	0	N/A	N/A
TR031357	LOC_Os01g20120.1;LOC_Os01g20120.2	Expressed protein	0.000833998	0.450568287	326.31	191.65	95.35	32.54	0	0	1	0	0	0	2	0	0	3	0	0	0	0	0	0	2	0	0	8	N/A	N/A
TR031358	LOC_Os01g20160.1	Cation transport protein, expressed	0.737741914	-0.042535609	80.58	82.96	21.99	20.64	0	0	0	0	0	0	1	0	0	0	0	0	0	0	0	0	0	0	0	1	DQ148410;AK108663	GO:0006814;GO:0015081
TR031359	N/A	N/A	0.666416553	-0.049548137	80.56	87.13	23.65	19.87	0	0	0	0	0	0	0	0	0	0	0	0	0	0	0	0	0	0	0	0	N/A	N/A
TR031360	N/A	N/A	0.421659574	-0.088494774	99.50	110.76	37.81	36.49	0	0	0	0	0	0	0	0	0	0	0	0	0	0	0	0	0	0	0	0	N/A	N/A
TR031361	LOC_Os01g20700.1	Hypothetical protein	0.944898332	-0.00988626	68.20	69.89	12.69	21.00	0	0	0	0	0	0	0	0	0	0	0	0	0	0	0	0	0	0	0	0	N/A	N/A
TR031362	LOC_Os01g20720.1	NB-ARC domain containing protein	0.701453099	0.060102155	76.63	70.83	19.88	26.88	2	2	0	0	0	0	0	0	0	1	0	0	0	0	0	0	0	0	0	5	N/A	GO:0005737;GO:0006952;GO:0009814
TR031363	LOC_Os01g20730.1	Expressed protein	6.23E-06	-1.443904867	76.44	387.53	31.90	75.05	0	0	0	0	0	0	0	0	0	1	0	0	1	0	0	0	0	0	0	2	N/A	N/A
TR031364	LOC_Os01g20750.1	Hypothetical protein	0.960401396	0.008215255	78.00	77.14	41.91	49.78	0	0	0	0	0	0	0	0	0	0	0	0	0	0	0	0	0	0	0	0	N/A	N/A
TR031365	LOC_Os01g20770.1	Hypothetical protein	0.802365962	-0.030577606	64.65	66.48	19.72	18.20	0	0	0	0	0	0	0	0	0	0	0	0	0	0	0	0	0	0	0	0	N/A	N/A
TR031366	N/A	N/A	0.00746163	-0.715704178	112.88	246.38	32.88	75.62	0	0	0	0	0	0	0	0	0	0	0	0	0	0	0	0	0	0	0	0	N/A	N/A
TR031367	chr01:11570515	N/A	0.985652149	-0.003892647	107.35	102.12	38.38	29.20	0	0	0	0	0	0	0	0	0	0	0	0	0	0	0	0	0	0	0	0	N/A	N/A
TR031368	LOC_Os01g20810.1	Hypothetical protein	0.621692069	-0.060370234	74.66	82.93	24.30	27.59	0	0	0	0	0	0	0	0	0	0	0	0	0	0	0	0	0	0	0	0	N/A	N/A
TR031369	LOC_Os01g20830.1	Heavy metal-associated domain containing protein, expressed	9.12E-10	2.893400691	1825.44	135.69	275.99	19.23	0	1	7	0	0	0	0	0	0	3	0	0	0	0	0	0	0	2	1	14	AK110758	GO:0005507;GO:0006825;GO:0046872
TR031370	LOC_Os01g20840.1	Lipase class 3 family protein, putative, expressed	1.61E-05	-0.888573387	610.34	1174.23	148.09	167.02	0	0	6	0	0	0	4	0	4	2	0	0	3	0	0	0	0	0	0	19	AK100627	GO:0004806;GO:0006629
TR031371	LOC_Os01g20860.1	Phospholipase D. Active site motif family protein, expressed	0.546889032	-0.154918112	296.85	301.77	192.34	68.07	2	2	2	0	0	0	0	0	1	10	0	0	0	0	0	0	0	0	2	19	AK120868	GO:0004630;GO:0005886;GO:0012501;GO:0015630
TR031372	LOC_Os01g20870.1	Hypothetical protein	0.779168676	0.067515587	84.50	70.35	39.37	21.64	0	0	0	0	0	0	0	0	0	0	0	0	0	0	0	0	0	0	0	0	N/A	N/A
TR031373	LOC_Os01g20880.1	Protein kinase domain containing protein	0.737741914	-0.077845929	175.16	197.68	136.99	137.98	1	0	0	0	0	0	0	0	0	0	0	0	0	0	0	0	0	1	0	2	N/A	GO:0004674;GO:0005886;GO:0006468;GO:0016301
TR031374	LOC_Os01g20890.1	Hypothetical protein	0.330601694	0.101304237	82.85	68.59	36.92	31.69	9	0	17	0	0	0	5	0	4	9	0	13	0	0	5	0	0	2	3	67	N/A	N/A
TR031375	LOC_Os01g20900.1;LOC_Os01g20900.2;LOC_Os01g20900.3	Protein kinase domain containing protein, expressed	0.00011478	-0.686086153	267.02	489.42	100.99	158.59	15	0	13	0	0	0	2	0	5	0	0	0	0	0	0	0	1	0	0	36	AK064374	GO:0016301;GO:0016301;GO:0016301
TR031376	LOC_Os01g20910.1	Zinc finger, C3HC4 type family protein, expressed	0.000104129	0.610863888	199.97	95.19	55.21	33.90	0	0	1	0	0	0	0	0	0	0	0	0	0	0	0	0	0	0	1	2	N/A	GO:0005515;GO:0006461;GO:0006952;GO:0008270;GO:0016020
TR031377	LOC_Os01g20920.1	Expressed protein	0.748086182	-0.046498022	81.85	90.22	38.55	41.42	0	0	0	0	0	0	0	0	0	0	0	0	0	0	0	0	0	0	0	0	N/A	N/A
TR031378	LOC_Os01g20930.1	Zinc finger, C3HC4 type family protein, expressed	0.000457114	-0.567333793	161.18	299.01	44.91	122.31	0	2	3	0	0	0	2	0	0	1	0	0	0	0	0	0	0	0	0	8	N/A	GO:0005515;GO:0006461;GO:0006952;GO:0008270;GO:0016020
TR031379	LOC_Os01g20940.1;LOC_Os01g20940.2	Dual specificity protein phosphatase family protein, putative, expressed	1.30E-06	-2.329391283	152.01	1206.10	49.57	360.35	18	2	8	0	0	0	8	0	0	4	0	11	0	1	2	0	4	1	1	60	AK103288;AK062171	GO:0008138;GO:0008138
TR031380	LOC_Os01g20950.1	Sulfotransferase domain containing protein, expressed	4.65E-05	-0.63293692	100.03	213.97	37.75	57.88	0	0	0	0	0	0	0	0	0	0	0	0	0	0	0	0	1	0	0	1	AK105552;AJ698082	GO:0006952;GO:0008146
TR031381	LOC_Os01g20960.1	Hypothetical protein	0.743274171	-0.037397674	18.95	23.29	17.99	18.89	0	0	0	0	0	0	0	0	0	0	0	0	0	0	0	0	0	0	0	0	N/A	N/A
TR031382	LOC_Os01g20970.1	Pectinesterase inhibitor domain containing protein, expressed	0.911605047	-0.019664467	84.41	87.22	47.56	47.49	0	0	0	0	0	0	0	0	3	7	0	0	0	0	0	0	0	0	0	10	AK072493	GO:0046910
TR031383	LOC_Os01g20980.1	Pectinesterase family protein, expressed	0.874175176	0.022712589	23.94	21.98	9.14	12.13	3	2	7	0	0	0	5	0	0	11	0	0	0	0	0	0	3	1	0	32	AK107006	GO:0005618;GO:0009505;GO:0030599;GO:0042545
TR031384	AK110846	Pectin methylesterase PME1-like protein related cluster	0.861680031	0.023204469	59.22	56.23	7.55	7.42	0	0	0	0	0	0	0	0	0	0	0	0	0	0	0	0	0	0	0	0	AK110846	N/A
TR031385	LOC_Os01g21010.1	Hypothetical protein	0.745361046	-0.048066508	74.03	79.02	46.32	43.88	0	0	0	0	0	0	0	0	0	0	0	0	0	0	0	0	0	0	0	0	N/A	N/A
TR031386	LOC_Os01g21020.1	Hypothetical protein	0.581731817	0.150548273	178.51	198.23	72.76	202.92	0	0	0	0	0	0	0	0	0	0	0	0	0	0	0	0	0	0	0	0	N/A	N/A
TR031387	LOC_Os01g21034.2	Pectinesterase-2 precursor, putative, expressed	0.468252336	-0.147798085	86.62	107.87	46.27	57.46	0	0	0	0	0	0	1	0	0	1	0	2	0	0	0	0	1	2	0	7	N/A	GO:0005576;GO:0009505;GO:0030599
TR031388	LOC_Os01g21034.1	Pectinesterase-2 precursor, putative, expressed	0.728365107	0.086963365	148.50	146.55	27.28	111.83	0	0	0	0	0	0	3	0	0	3	0	2	0	0	0	0	1	2	0	11	AK105998	GO:0005576;GO:0009505;GO:0030599
TR031389	LOC_Os01g21060.1	Hypothetical protein	0.415826503	0.12232987	72.97	53.84	49.84	13.41	0	0	0	0	0	0	0	0	0	0	0	0	0	0	0	0	0	0	0	0	N/A	N/A
TR031390	LOC_Os01g21070.1	Endoglucanase 1 precursor, putative, expressed	0.984435345	0.004444085	95.89	90.75	54.49	25.79	3	0	4	0	0	0	0	0	0	6	0	1	0	0	0	0	2	1	0	17	AK106887	GO:0004553;GO:0007389;GO:0008810;GO:0042547
TR031391	LOC_Os01g21100.1	Expressed protein	0.264049838	0.127757259	91.16	75.08	52.87	34.24	0	0	0	0	0	0	0	0	0	0	0	0	0	0	0	0	0	1	0	1	N/A	N/A
TR031392	LOC_Os01g21110.1	Hypothetical protein	0.951972547	-0.01038966	98.62	101.19	61.34	58.10	0	0	0	0	0	0	0	0	0	0	0	0	0	0	0	0	0	0	0	0	N/A	N/A
TR031393	LOC_Os01g21120.1	AP2 domain containing protein, expressed	0.242169132	-0.147988675	199.69	215.65	85.81	43.13	36	7	6	0	0	0	0	0	3	12	0	2	0	1	0	0	45	3	2	117	AK111775	GO:0003677;GO:0003700;GO:0005634;GO:0006355
TR031394	LOC_Os01g21144.1	Expressed protein	0.263947231	-0.163538358	88.73	129.11	43.20	106.65	4	0	1	0	0	0	0	0	0	0	0	0	0	0	0	0	0	0	0	5	AK106622	N/A
TR031395	LOC_Os01g21144.1	Expressed protein	0.000714795	-1.226478441	124.45	544.28	53.22	468.16	4	0	1	0	0	0	0	0	0	0	0	0	0	0	0	0	0	0	0	5	AK102427	N/A
TR031396	LOC_Os01g21160.2	2-oxo acid dehydrogenases acyltransferase family protein, expressed	0.000496759	-1.316938096	172.25	721.38	109.55	569.24	17	0	18	0	0	0	2	0	0	7	0	7	0	1	3	0	2	7	6	70	N/A	GO:0003826;GO:0004147;GO:0004742;GO:0005739;GO:0009416;GO:0009744;GO:0016407
TR031397	LOC_Os01g21160.3	2-oxo acid dehydrogenases acyltransferase family protein, expressed	0.000139469	-1.088070161	73.88	306.86	13.83	129.33	3	0	8	0	0	0	0	0	0	2	0	3	0	1	1	0	0	5	4	27	N/A	GO:0003826;GO:0004147;GO:0004742;GO:0005739;GO:0009416;GO:0009744;GO:0016407
TR031398	CF308929	N/A	0.850688268	-0.024481776	46.49	49.48	26.02	29.15	0	0	0	0	0	0	0	0	0	0	0	0	0	0	0	0	0	0	0	0	N/A	N/A
TR031399	LOC_Os01g21180.1	MLL, putative, expressed	3.14E-05	0.838602339	1049.44	514.62	181.64	50.45	25	9	18	0	0	0	1	0	1	21	0	8	0	0	5	0	3	4	0	95	AK104939;AK073419	GO:0003723;GO:0003743;GO:0006413
TR031400	LOC_Os01g21200.1	Hypothetical protein	0.807050075	-0.031445737	69.18	73.09	19.66	33.69	0	0	0	0	0	0	0	0	0	0	0	0	0	0	0	0	0	0	0	0	N/A	N/A
TR031401	LOC_Os01g21230.1	MtN3/saliva family protein	0.956686198	0.010546816	112.00	111.68	61.64	60.36	0	0	0	0	0	0	0	0	0	0	0	0	0	0	0	0	0	0	0	0	N/A	GO:0016020
TR031402	LOC_Os01g21240.1	NB-ARC domain containing protein, expressed	0.138401933	-0.157786123	96.06	117.01	51.58	60.30	0	0	1	0	0	0	0	0	0	0	0	0	0	0	0	0	0	0	0	1	N/A	GO:0000166;GO:0005515;GO:0005737;GO:0006952;GO:0009626;GO:0009814;GO:0019897
TR031403	AF323612	Zinc-induced protein related cluster	1.30E-06	2.542492111	10295.74	1764.40	4599.21	748.71	0	0	0	0	0	0	0	0	0	0	0	0	0	0	0	0	0	0	0	0	AF323612	N/A
TR031404	LOC_Os01g21260.1	Hypothetical protein	0.981477719	-0.004770714	84.88	86.90	70.59	61.51	0	0	0	0	0	0	0	0	0	0	0	0	0	0	0	0	0	0	0	0	N/A	N/A
TR031405	LOC_Os01g21270.1	Hypothetical protein	0.202513959	-0.166859729	128.81	157.85	67.71	85.53	0	0	0	0	0	0	0	0	0	0	0	0	0	0	0	0	0	0	0	0	N/A	N/A
TR031406	LOC_Os01g21280.1	Hypothetical protein	0.812385917	0.036317646	92.24	84.70	64.31	57.69	0	0	0	0	0	0	0	0	0	0	0	0	0	0	0	0	0	0	0	0	N/A	GO:0004004
TR031407	LOC_Os01g21300.1	Phospholipase, putative, expressed	0.23892247	-0.119524531	85.66	107.42	40.38	66.55	6	4	5	0	0	0	11	1	0	19	0	1	0	1	1	0	11	7	3	70	AK110785	GO:0003824;GO:0016787
TR031408	LOC_Os01g21310.1	Esterase/lipase/thioesterase family protein, putative, expressed	0.537930949	-0.105604688	78.29	94.67	49.94	42.16	6	4	5	0	0	0	11	1	0	18	0	1	0	1	1	0	11	7	3	69	N/A	GO:0003824;GO:0016787
TR031409	LOC_Os01g21340.1	Hypothetical protein	0.575257203	-0.088682293	69.73	84.35	21.30	45.24	0	0	0	0	0	0	0	0	0	0	0	0	0	0	0	0	0	0	0	0	N/A	N/A
TR031410	LOC_Os01g21350.1	Hypothetical protein	0.963839494	0.00760364	64.95	64.03	37.34	41.16	0	0	0	0	0	0	0	0	0	0	0	0	0	0	0	0	0	0	0	0	N/A	N/A
TR031411	LOC_Os01g21370.1	Transposon protein, putative, unclassified	0.868504314	-0.090978055	113.48	153.44	115.23	167.95	0	0	0	0	0	0	0	0	0	0	0	0	0	0	0	0	0	0	0	0	N/A	N/A
TR031412	LOC_Os01g21410.1	Expressed protein	0.451479115	-0.12374617	487.12	530.53	134.50	86.02	1	0	2	0	0	0	1	0	0	3	0	0	0	0	0	0	4	0	1	12	AK099887	N/A
TR031413	chr01:11937195	N/A	0.847702987	-0.034868186	134.12	139.13	72.25	77.38	0	0	0	0	0	0	0	0	0	0	0	0	0	0	0	0	0	0	0	0	N/A	N/A
TR031414	LOC_Os01g21420.1	RNA recognition motif family protein	0.000703957	0.576871185	1644.50	982.86	679.28	272.90	19	2	8	0	0	0	2	0	1	10	0	2	0	0	3	0	0	0	16	63	AK103534	GO:0000245;GO:0003723;GO:0003729;GO:0005634;GO:0005681;GO:0006376;GO:0016607;GO:0035061;GO:0048024
TR031415	LOC_Os01g21430.1	Hypothetical protein	0.603381766	-0.076668383	89.53	104.68	65.08	73.20	0	0	0	0	0	0	0	0	0	0	0	0	0	0	0	0	0	0	0	0	N/A	N/A
TR031416	N/A	N/A	0.878971913	0.032360015	132.07	120.42	111.66	77.36	0	0	0	0	0	0	0	0	0	0	0	0	0	0	0	0	0	0	0	0	N/A	N/A
TR031417	LOC_Os01g21450.1	Expressed protein	0.984626769	-0.004863038	715.23	681.25	203.14	107.34	4	6	12	0	0	0	4	1	2	1	0	2	0	0	2	0	3	1	7	45	N/A	N/A
TR031418	LOC_Os01g21460.1	Expressed protein	0.487954954	-0.094537108	726.55	756.50	88.72	56.62	4	6	12	0	0	0	4	1	2	1	0	2	0	0	2	0	3	1	7	45	AK070437	N/A
TR031419	LOC_Os01g21480.1	Transposon protein, putative, CACTA, En/Spm sub-class	0.445666157	-0.101956653	44.21	57.51	18.72	32.08	0	0	0	0	0	0	0	0	0	0	0	0	0	0	0	0	0	0	0	0	N/A	N/A
TR031420	LOC_Os01g21530.1	Retrotransposon protein, putative, unclassified	0.767977793	0.054048299	78.71	70.51	51.25	33.43	0	0	0	0	0	0	0	0	0	0	0	0	0	0	0	0	0	0	0	0	N/A	N/A
TR031421	LOC_Os01g21560.1	Esterase/lipase/thioesterase family protein, putative, expressed	1.33E-05	0.611584006	270.52	133.82	35.71	21.08	10	1	0	0	0	0	17	0	2	15	0	0	0	0	0	0	26	1	3	75	AK105905;AK100118	GO:0003824;GO:0016787
TR031422	chr01:12055151	N/A	0.677677678	0.052509591	70.05	62.13	34.79	21.45	0	0	0	0	0	0	0	0	0	0	0	0	0	0	0	0	0	0	0	0	N/A	N/A
TR031423	LOC_Os01g21610.1	Chaperone-activity of bc1 complex-like, mitochondrial precursor, putative, expressed	0.534182502	0.091755296	193.36	177.13	86.57	38.41	10	0	1	0	0	0	0	0	0	0	0	1	0	0	0	0	0	0	1	13	AK105594	GO:0005215;GO:0005746;GO:0017004
TR031424	LOC_Os01g21630.1	Pectinesterase, putative, expressed	0.001813678	-1.397387569	74.62	456.97	15.68	265.78	0	0	2	0	0	0	6	0	0	1	0	0	0	0	0	0	1	0	0	10	AK107088;AK067689	GO:0016789
TR031425	LOC_Os01g21640.1	Expressed protein	0.885865087	-0.020029067	85.30	86.70	19.43	24.13	0	0	0	0	0	0	0	0	0	0	0	0	0	0	0	0	0	0	0	0	N/A	N/A
TR031426	LOC_Os01g21650.1	Expressed protein	0.444448418	-0.112461737	143.99	153.91	52.05	22.13	0	1	0	0	0	0	0	0	0	0	0	0	0	0	0	0	0	0	0	1	N/A	N/A
TR031427	LOC_Os01g21660.1	Hypothetical protein	0.799241298	-0.042676034	102.08	107.79	40.30	48.07	0	0	0	0	0	0	0	0	0	0	0	0	0	0	0	0	0	0	0	0	N/A	N/A
TR031428	LOC_Os01g21670.1	Expressed protein	0.672629129	0.064896536	119.87	109.37	41.24	46.02	0	0	0	0	0	0	0	0	0	1	0	0	0	0	0	0	0	0	0	1	AK070361	N/A
TR031429	LOC_Os01g21680.1	Hypothetical protein	0.430429126	-0.090471315	84.73	101.25	13.85	29.98	0	0	0	0	0	0	0	0	0	0	0	0	0	0	0	0	0	0	0	0	N/A	N/A
TR031430	LOC_Os01g21710.1	Hypothetical protein	0.770104167	-0.052660332	97.67	102.24	24.38	30.43	0	0	0	0	0	0	0	0	0	0	0	0	0	0	0	0	0	0	0	0	N/A	N/A
TR031431	LOC_Os01g21720.1	Retrotransposon protein, putative, Ty3-gypsy subclass	0.807540713	0.029873943	75.54	71.90	26.70	31.63	0	0	0	0	0	0	0	0	0	0	0	0	0	0	0	0	0	0	0	0	N/A	N/A
TR031432	LOC_Os01g21740.1	Hypothetical protein	0.877872148	-0.022417928	67.64	73.53	25.69	40.98	1	0	0	0	0	0	0	0	0	0	0	0	0	0	0	0	0	0	0	1	N/A	N/A
TR031433	LOC_Os01g21750.1	Hypothetical protein	0.422605635	0.132665529	114.21	107.70	47.64	80.60	0	0	0	0	0	0	0	0	0	0	0	0	0	0	0	0	0	0	0	0	N/A	N/A
TR031434	LOC_Os01g21760.1	Hypothetical protein	0.98521226	-0.003538659	80.72	79.94	30.55	34.62	0	0	0	0	0	0	0	0	0	0	0	0	0	0	0	0	0	0	0	0	N/A	N/A
TR031435	LOC_Os01g21770.1	Expressed protein	0.327470124	0.111673815	75.77	59.83	33.86	40.80	1	0	2	0	0	0	7	0	0	0	0	1	0	0	0	0	2	0	1	14	AK063226	N/A
TR031436	LOC_Os01g21780.1	Hypothetical protein	0.885037923	-0.026841949	70.02	73.61	29.96	28.66	0	0	0	0	0	0	0	0	0	0	0	0	0	0	0	0	0	0	0	0	N/A	N/A
TR031437	LOC_Os01g21810.1	Hypothetical protein	0.912238262	-0.014920853	71.25	72.13	12.73	14.14	0	0	0	0	0	0	0	0	0	0	0	0	0	0	0	0	0	0	0	0	N/A	N/A
TR031438	LOC_Os01g21820.1	Preprotein translocase secA subunit, chloroplast precursor, putative, expressed	2.11E-07	1.795765667	1732.76	402.46	429.79	124.96	0	0	12	1	0	0	11	0	0	2	0	1	0	1	0	0	0	0	3	31	N/A	GO:0005524;GO:0006605;GO:0006886
TR031439	LOC_Os01g21830.1	Hypothetical protein	0.790849496	0.03713862	90.59	85.88	56.62	54.76	0	0	0	0	0	0	0	0	0	0	0	0	0	0	0	0	0	0	0	0	N/A	N/A
TR031440	LOC_Os01g21850.1;LOC_Os01g21850.2	Protein transport protein, putative, expressed	0.000612794	0.600628353	515.36	295.91	123.04	34.53	2	0	8	0	0	0	6	0	2	4	0	0	0	0	0	0	3	0	6	31	AK070488;AK059365	N/A
TR031441	LOC_Os01g21860.1	Expressed protein	0.403025912	-0.097084764	373.68	393.86	62.66	65.86	0	4	2	0	0	0	0	0	0	5	0	0	0	0	0	0	0	0	0	11	AK064712	N/A
TR031442	LOC_Os01g21870.1	Expressed protein	0.339469355	-0.104457116	84.03	100.19	34.99	58.43	0	0	0	0	0	0	0	0	0	0	0	0	0	0	0	0	0	0	0	0	N/A	N/A
TR031443	N/A	N/A	0.556444235	-0.099537385	81.45	99.63	26.16	54.70	0	0	0	0	0	0	0	0	0	0	0	0	0	0	0	0	0	0	0	0	N/A	N/A
TR031444	chr01:12277969	N/A	0.808370906	-0.032235754	106.48	112.62	29.11	37.12	0	0	0	0	0	0	0	0	0	0	0	0	0	0	0	0	0	0	0	0	N/A	N/A
TR031445	LOC_Os01g21920.1	Hypothetical protein	0.735959818	0.053402209	79.34	67.02	28.28	9.81	0	0	0	0	0	0	0	0	0	0	0	0	0	0	0	0	0	0	0	0	N/A	N/A
TR031446	LOC_Os01g21940.1	Will die slowly protein, putative, expressed	0.0440888	0.216212663	278.38	220.56	25.72	33.02	5	0	3	0	0	0	0	0	4	1	0	1	0	0	0	0	0	0	1	15	AK121409	GO:0000166;GO:0005215;GO:0005834;GO:0006888;GO:0007186;GO:0030126
TR031447	LOC_Os01g21950.1	Hypothetical protein	0.952492588	-0.008540875	80.46	82.26	16.97	28.60	0	0	0	0	0	0	0	0	0	0	0	0	0	0	0	0	0	0	0	0	N/A	N/A
TR031448	LOC_Os01g21960.1	Protein kinase domain containing protein, expressed	0.102212022	-0.188589372	100.67	130.02	35.03	52.76	11	0	9	0	0	0	3	0	4	11	0	6	0	0	2	0	1	0	2	49	AK100396	GO:0016301
TR031449	LOC_Os01g21970.1	Protein kinase domain containing protein, expressed	0.553746594	-0.066978458	102.16	113.14	26.42	36.05	1	0	0	0	0	0	3	0	9	37	0	1	0	1	0	0	43	0	1	96	AK065231	GO:0016301
TR031450	LOC_Os01g21980.1	Hypothetical protein	0.190634697	-0.150970974	133.26	155.81	39.70	42.50	0	0	0	0	0	0	0	0	0	0	0	0	0	0	0	0	0	0	0	0	N/A	N/A
TR031451	LOC_Os01g21990.1	CRS2-associated factor 2, putative, expressed	6.85E-08	2.907614968	1702.41	127.46	279.37	49.06	0	0	0	1	0	0	0	0	0	1	0	0	0	0	0	0	0	0	1	3	N/A	N/A
TR031452	LOC_Os01g22000.1	Expressed protein	0.76670882	0.051518038	137.08	118.76	51.09	32.20	6	0	0	0	0	0	0	0	0	2	0	0	0	0	0	0	1	0	0	9	AK107583	N/A
TR031453	N/A	N/A	0.773827514	0.042940086	78.81	70.27	38.38	15.53	0	0	0	0	0	0	0	0	0	0	0	0	0	0	0	0	0	0	0	0	N/A	N/A
TR031454	LOC_Os01g22030.1	Hypothetical protein	0.448799814	-0.078500233	83.92	95.38	22.51	26.94	0	0	0	0	0	0	0	0	0	0	0	0	0	0	0	0	0	0	0	0	N/A	N/A
TR031455	LOC_Os01g22050.1	Retrotransposon protein, putative, Ty1-copia subclass	0.477209768	-0.077889237	87.73	96.51	31.55	32.38	0	0	0	0	0	0	0	0	0	0	0	0	0	0	0	0	0	0	0	0	N/A	N/A
TR031456	LOC_Os01g22070.1	Transposon protein, putative, Mutator sub-class	0.715438389	0.048118211	122.12	114.60	33.92	35.33	0	0	4	0	0	0	2	0	0	0	0	0	0	0	0	0	0	0	1	7	N/A	N/A
TR031457	LOC_Os01g22080.1	Hypothetical protein	0.72050189	0.048985347	76.10	71.37	27.04	25.83	0	0	0	0	0	0	0	0	0	0	0	0	0	0	0	0	2	0	0	2	N/A	N/A
TR031458	LOC_Os01g22090.1	Expressed protein	0.000133138	0.636790457	425.91	224.47	283.15	141.02	11	0	0	0	0	0	0	0	0	2	0	0	0	0	0	0	1	0	0	14	AK102490	N/A
TR031459	LOC_Os01g22100.1	Retrotransposon protein, putative, Ty1-copia subclass	0.991379373	-0.002600228	90.09	88.91	57.40	52.54	0	0	0	0	0	0	0	0	0	0	0	0	0	0	0	0	0	0	0	0	N/A	N/A
TR031460	LOC_Os01g22110.1	Retrotransposon protein, putative, Ty1-copia subclass	0.896906862	-0.017398438	66.38	70.33	30.77	42.52	0	0	0	0	0	0	0	0	0	0	0	0	0	0	0	0	0	0	0	0	N/A	N/A
TR031461	LOC_Os01g22120.1	Retrotransposon protein, putative, Ty3-gypsy subclass	0.921563173	-0.015674436	103.18	102.82	25.28	19.35	0	0	0	0	0	0	0	0	0	0	0	0	0	0	0	0	0	0	0	0	N/A	N/A
TR031462	LOC_Os01g22190.1	Transposon protein, putative, CACTA, En/Spm sub-class	0.928307055	0.013268071	64.84	64.46	29.83	32.69	0	0	1	0	0	0	0	0	0	0	0	0	0	0	0	0	0	0	0	1	N/A	N/A
TR031463	LOC_Os01g22220.1	Hypothetical protein	0.308516069	0.143649509	120.17	103.35	16.68	28.53	0	0	0	0	0	0	0	0	0	0	0	0	0	0	0	0	0	0	0	0	N/A	N/A
TR031464	LOC_Os01g22230.1	Peroxidase family protein, expressed	0.080861777	0.416160209	277.68	175.49	91.58	64.82	3	1	3	0	0	0	8	0	2	14	0	0	0	0	0	0	4	0	0	35	AK068894;AK061371	GO:0004601;GO:0005634;GO:0005737;GO:0005783;GO:0009269;GO:0009409;GO:0009624;GO:0016757;GO:0042538
TR031465	N/A	N/A	0.00974113	-0.349495817	114.72	168.66	34.58	30.80	0	0	0	0	0	0	0	0	0	0	0	0	0	0	0	0	0	0	0	0	N/A	N/A
TR031466	LOC_Os01g22320.1	Transposon protein, putative, unclassified	0.770769633	0.050038213	89.59	80.26	27.30	36.24	0	0	0	0	0	0	0	0	0	0	0	0	0	0	0	0	0	0	0	0	N/A	N/A
TR031467	LOC_Os01g22336.1	Peroxidase family protein, expressed	0.737741914	-0.052154845	80.48	85.79	14.28	22.25	9	0	3	0	0	0	0	0	0	17	0	1	0	0	0	0	0	0	1	31	AK121616	GO:0004601;GO:0005783;GO:0009269;GO:0009409;GO:0009624;GO:0042538
TR031468	LOC_Os01g22352.1	Peroxidase family protein, expressed	0.894027852	-0.025974157	210.09	185.61	127.32	54.22	3	0	5	0	0	0	4	0	5	2	0	0	0	0	0	0	0	1	1	21	AK099187;AK070715;AK059977	GO:0004601;GO:0009624
TR031469	LOC_Os01g22370.1;LOC_Os01g22370.2	Peroxidase family protein, expressed	3.56E-05	-1.211126524	329.80	915.71	45.18	283.67	3	11	8	1	0	0	6	2	1	2	0	0	0	0	0	0	3	1	1	39	AK099241;AK068063	GO:0004601;GO:0005783;GO:0009269;GO:0009409;GO:0042538;GO:0004601;GO:0005783;GO:0009269;GO:0009409;GO:0042538
TR031470	LOC_Os01g22380.1	Expressed protein	0.157993352	-0.139612965	91.39	110.31	37.58	33.16	0	0	0	0	0	0	0	2	0	7	0	0	0	0	0	0	4	1	1	15	AK107756	N/A
TR031471	LOC_Os01g22390.2	Beige/BEACH domain containing protein, expressed	0.149853592	-0.163582964	78.43	103.08	32.31	56.38	22	0	1	0	0	0	1	0	0	2	0	0	0	0	0	0	0	6	0	32	AK121799	GO:0007165
TR031472	LOC_Os01g22400.1	F-box domain containing protein, expressed	0.640678005	-0.057146398	67.55	73.32	21.66	26.23	0	0	0	0	0	0	0	0	0	1	0	0	0	0	0	0	0	3	0	4	N/A	N/A
TR031473	LOC_Os01g22430.1	F-box domain containing protein	0.737878596	0.065611436	198.29	189.96	51.51	67.97	0	0	5	0	0	0	0	0	0	0	0	0	0	0	0	0	2	0	0	7	N/A	N/A
TR031474	LOC_Os01g22440.1	Hypothetical protein	0.023092167	0.255833413	308.78	239.53	102.37	91.87	0	0	0	0	0	0	0	0	0	0	0	0	0	0	0	0	0	0	0	0	N/A	N/A
TR031475	LOC_Os01g22450.1	Hypothetical protein	0.001536826	1.182967214	366.91	82.85	262.11	43.28	0	0	0	0	0	0	0	0	0	0	0	1	0	0	0	0	0	0	0	1	N/A	N/A
TR031476	chr01:12614091	N/A	0.622524705	0.058235371	85.95	82.10	48.44	55.34	0	0	0	0	0	0	0	0	0	0	0	0	0	0	0	0	0	0	0	0	N/A	N/A
TR031477	N/A	N/A	0.529760434	-0.070529566	115.06	121.40	42.79	57.36	0	0	0	0	0	0	0	0	0	0	0	0	0	0	0	0	0	0	0	0	N/A	N/A
TR031478	N/A	N/A	0.902366975	-0.033550273	263.64	235.84	193.88	99.48	0	0	0	0	0	0	0	0	0	0	0	0	0	0	0	0	0	0	0	0	N/A	N/A
TR031479	LOC_Os01g22490.1	Ubiquitin, putative, expressed	0.000437693	0.55588182	4647.99	3223.58	1054.25	558.00	33	32	48	0	0	0	18	0	17	42	0	23	2	0	2	0	75	11	5	308	AK061988;AK059242	GO:0005515;GO:0005622;GO:0006464;GO:0006511;GO:0006512;GO:0009733;GO:0042787;GO:0045116
TR031480	LOC_Os01g22500.1	Bucentaur or craniofacial development family protein, expressed	0.002736557	-0.338157116	270.28	360.15	33.68	17.12	2	0	1	0	0	0	2	0	0	2	0	6	1	0	0	0	3	0	0	17	AK058517	N/A
TR031481	LOC_Os01g22510.1	Streptomyces cyclase/dehydrase family protein, expressed	4.32E-05	1.062475161	1905.73	867.16	513.29	400.19	2	3	12	0	0	0	3	0	1	2	0	0	0	0	2	0	0	0	3	28	N/A	N/A
TR031482	LOC_Os01g22520.1;LOC_Os01g22520.2	Dihydrolipoyl dehydrogenase, mitochondrial precursor, putative, expressed	2.32E-08	1.951944761	4560.22	1107.25	1176.43	209.57	23	7	58	2	0	0	25	0	2	31	0	2	0	3	0	0	16	11	10	190	AK066632	GO:0004148;GO:0005739;GO:0005759;GO:0009416;GO:0009570;GO:0004148;GO:0005739;GO:0005759;GO:0009416;GO:0009570
TR031483	LOC_Os01g22540.1	Hypothetical protein	0.999178207	0.000164592	58.63	59.85	25.70	37.59	0	0	0	0	0	0	0	0	0	0	0	0	0	0	0	0	0	0	0	0	N/A	N/A
TR031484	LOC_Os01g22550.1	Galactosyltransferase family protein, expressed	0.350692115	0.185464252	257.55	213.38	113.90	28.89	4	0	0	0	0	0	2	0	1	2	0	0	0	0	1	0	2	0	1	13	AK101169	GO:0016757;GO:0016758
TR031485	AK071961	N/A	0.477533781	0.079497927	144.38	131.45	48.01	53.39	0	0	0	0	0	0	0	0	0	0	0	0	0	0	0	0	0	0	0	0	AK071961	N/A
TR031486	AK071961	N/A	0.288974481	0.111031076	143.83	117.05	49.63	46.43	0	0	0	0	0	0	0	0	0	0	0	0	0	0	0	0	0	0	0	0	AK071961	N/A
TR031487	LOC_Os01g22590.1	Transposon protein, putative, CACTA, En/Spm sub-class, expressed	0.857565844	0.035026622	106.08	102.68	54.02	67.23	0	4	0	0	0	0	0	0	0	1	0	0	0	0	0	0	0	0	0	5	AK110223	N/A
TR031488	LOC_Os01g22600.1	Mitochondrial substrate carrier family protein, putative, expressed	0.176027964	-0.154629537	675.71	734.15	147.22	123.71	12	1	4	0	0	0	11	0	6	16	0	0	0	0	0	0	4	3	3	60	AK101813;AK062175	GO:0005488;GO:0005739;GO:0005743;GO:0006810;GO:0006839
TR031489	LOC_Os01g22640.1	GDSL-like Lipase/Acylhydrolase family protein, expressed	6.03E-06	1.13898947	522.40	159.65	177.76	44.68	0	0	6	0	0	0	6	0	0	7	0	0	0	0	0	0	1	0	0	20	AK120056	GO:0016789
TR031490	LOC_Os01g22650.1	Hypothetical protein	0.872590196	0.025221092	95.35	90.10	52.94	47.98	0	0	0	0	0	0	0	0	0	0	0	0	0	0	0	0	0	0	0	0	N/A	N/A
TR031491	LOC_Os01g22660.1;LOC_Os01g22660.2;LOC_Os01g22660.3	GDSL-like Lipase/Acylhydrolase family protein, expressed	0.312461734	-0.19038898	124.05	151.46	41.41	71.25	4	0	2	0	0	0	4	0	2	17	0	10	0	0	0	0	6	4	3	52	AK100480	GO:0016789;GO:0016789;GO:0016789
TR031492	LOC_Os01g22700.1	Transporter, putative	0.858078028	-0.039570673	96.55	116.17	50.79	107.81	0	0	0	0	0	0	0	0	0	0	0	0	0	0	0	0	0	0	0	0	N/A	GO:0005351;GO:0015144;GO:0016020
TR031493	LOC_Os01g22720.1	Hypothetical protein	0.399360018	-0.097091198	73.07	82.19	28.36	18.43	0	0	0	0	0	0	0	0	0	0	0	0	0	0	0	0	0	0	0	0	N/A	N/A
TR031494	LOC_Os01g22730.1	Mutator transposable element, putative	0.686638586	-0.050504451	35.31	41.11	6.34	11.27	0	0	0	0	0	0	0	0	0	0	0	0	0	0	0	0	0	0	0	0	N/A	N/A
TR031495	LOC_Os01g22770.1	Transposon protein, putative, unclassified	0.641009506	0.056790989	77.05	69.89	80.58	74.26	0	0	0	0	0	0	0	0	0	0	0	0	0	0	0	0	0	0	0	0	N/A	N/A
TR031496	LOC_Os01g22780.1	GDSL-like Lipase/Acylhydrolase family protein, expressed	0.407608907	0.439762579	259.21	83.48	344.07	27.02	0	0	0	0	0	0	0	0	1	3	0	2	0	0	0	0	0	1	0	7	AK100992	GO:0016789
TR031497	LOC_Os01g22810.1	Hypothetical protein	0.613839099	0.055618546	104.95	101.95	63.63	62.47	0	0	0	0	0	0	0	0	0	0	0	0	0	0	0	0	0	0	0	0	N/A	N/A
TR031498	LOC_Os01g22870.1	FAM18-like protein At1g09330, putative, expressed	0.006544907	0.342636818	696.66	518.38	128.59	116.51	5	0	7	0	0	0	3	0	1	4	1	2	0	0	2	0	0	2	0	27	AK121761;AK064784	N/A
TR031499	LOC_Os01g22880.1	Expressed protein	0.674283742	-0.05193688	89.96	103.06	58.27	63.16	0	0	0	0	0	0	0	0	0	0	0	0	0	0	0	0	0	0	0	0	N/A	N/A
TR031500	LOC_Os01g22900.1;LOC_Os01g22900.2	Beta-fructofuranosidase, putative, expressed	0.001801232	1.516010966	6234.87	2311.00	2348.42	1305.54	1	1	34	9	0	0	8	0	1	7	0	0	0	0	2	0	4	2	25	94	AY187621;AK120720;AK061240	GO:0004564;GO:0004564
TR031501	LOC_Os01g22910.1	Oxidoreductase, 2OG-Fe oxygenase family protein	0.799830055	-0.038999518	57.37	65.59	24.47	45.80	0	0	0	0	0	0	0	0	0	3	0	0	0	0	0	0	0	0	0	3	N/A	GO:0045487;GO:0045543
TR031502	LOC_Os01g22920.1	Gibberellin 2-beta-dioxygenase, putative	0.846549469	0.035420015	99.38	98.88	36.53	61.02	0	0	0	0	0	0	0	0	0	0	0	0	0	0	0	0	0	0	0	0	N/A	GO:0045487;GO:0045543
TR031503	LOC_Os01g22930.1	Hypothetical protein	0.861669101	-0.042852758	71.50	84.62	11.91	56.96	0	0	0	0	0	0	0	0	0	0	0	0	0	0	0	0	0	0	0	0	N/A	N/A
TR031504	chr01:12881597	N/A	0.477162845	0.103313779	193.79	177.83	68.00	99.00	0	0	0	0	0	0	0	0	0	0	0	0	0	0	0	0	0	0	0	0	N/A	N/A
TR031505	chr01:12883670	N/A	0.820901873	-0.031784357	68.66	71.20	38.61	30.44	0	0	0	0	0	0	0	0	0	0	0	0	0	0	0	0	0	0	0	0	N/A	N/A
TR031506	chr01:12889116	N/A	0.87821367	-0.022000493	57.53	63.96	26.75	44.81	0	0	0	0	0	0	0	0	0	0	0	0	0	0	0	0	0	0	0	0	N/A	N/A
TR031507	LOC_Os01g22954.1	Serine carboxypeptidase II precursor, putative, expressed	0.921209463	0.024519366	64.44	59.42	47.57	13.58	5	0	0	0	0	0	0	0	0	3	0	0	0	0	0	0	0	0	1	9	AK101382	GO:0004185;GO:0004187;GO:0006508;GO:0009742
TR031508	LOC_Os01g22990.1;LOC_Os01g22990.2	Expressed protein	0.000749726	0.646245381	1944.98	1205.47	542.29	363.00	3	8	8	4	0	0	14	0	6	9	0	5	0	0	4	0	0	2	6	69	AK069030;AK065940	GO:0005515;GO:0016986;GO:0005515;GO:0016986
TR031509	LOC_Os01g23000.1	Hypothetical protein	0.027941402	-0.19400897	113.05	151.09	71.91	96.06	0	0	0	0	0	0	0	0	0	0	0	0	0	0	0	0	0	0	0	0	N/A	N/A
TR031510	LOC_Os01g23070.1	Hypothetical protein	0.833025536	-0.041451092	102.08	107.25	77.30	54.89	0	0	0	0	0	0	0	0	0	0	0	0	0	0	0	0	0	0	0	0	N/A	N/A
TR031511	LOC_Os01g23080.1	Hypothetical protein	0.779020176	-0.087153324	399.75	394.13	170.91	72.44	0	0	0	0	0	0	0	0	0	0	0	0	0	0	0	0	0	0	0	0	N/A	N/A
TR031512	LOC_Os01g23090.1	Retrotransposon protein, putative, Ty1-copia subclass	0.897919505	0.024037266	86.12	79.38	66.04	41.69	0	0	0	0	0	0	0	0	0	0	0	0	0	0	0	0	0	0	0	0	N/A	N/A
TR031513	LOC_Os01g23100.1	Hypothetical protein	0.880732492	0.022667641	92.78	95.81	70.50	76.88	0	0	0	0	0	0	0	0	0	0	0	0	0	0	0	0	0	0	0	0	N/A	N/A
TR031514	LOC_Os01g23130.1;LOC_Os01g26930.1	Transposon protein, putative, Mutator sub-class;transposon protein, putative, Mutator sub-class	0.332981824	-0.197082993	62.13	99.64	41.07	116.89	0	0	0	0	0	0	0	0	0	0	0	0	0	0	0	0	0	0	0	0	N/A	N/A
TR031515	LOC_Os01g23210.1	Retrotransposon protein, putative, unclassified	0.381375772	-0.110481554	61.61	77.57	13.16	41.65	0	0	0	0	0	0	0	0	0	0	0	0	0	0	0	0	0	0	0	0	N/A	N/A
TR031516	LOC_Os01g23310.1	Hypothetical protein	0.723106282	0.047129168	44.21	40.75	19.11	22.92	0	0	0	0	0	0	0	0	0	0	0	0	0	0	0	0	0	0	0	0	N/A	N/A
TR031517	LOC_Os01g23340.1	Hypothetical protein	0.592456074	0.070724064	66.42	54.26	39.69	21.06	0	0	0	0	0	0	0	0	0	0	0	0	0	0	0	0	0	0	0	0	N/A	N/A
TR031518	LOC_Os01g23350.1	Hypothetical protein	0.636914426	0.053145102	63.98	56.94	20.58	11.79	0	0	0	0	0	0	0	0	0	0	0	0	0	0	0	0	0	0	0	0	N/A	N/A
TR031519	LOC_Os01g23360.1	Hypothetical protein	0.90148382	-0.020992553	76.85	78.18	46.91	38.70	0	0	0	0	0	0	0	0	0	0	0	0	0	0	0	0	0	0	0	0	N/A	N/A
TR031520	LOC_Os01g23380.1	NB-ARC domain containing protein, expressed	0.008082887	-0.366824275	87.34	147.77	31.56	40.53	3	0	3	0	0	0	4	0	2	1	0	0	0	0	2	0	0	0	0	15	AK068195	GO:0000166;GO:0005515;GO:0005737;GO:0006952;GO:0009626;GO:0009814;GO:0019897
TR031521	LOC_Os01g23390.1	Hypothetical protein	0.931210934	0.013043844	101.29	94.69	29.98	25.33	0	0	0	0	0	0	0	0	0	0	0	0	0	0	0	0	0	0	0	0	N/A	N/A
TR031522	LOC_Os01g23420.1	Transposable element protein, putative, MuDR	0.942147074	-0.012107055	100.03	101.50	17.96	10.04	0	0	0	0	0	0	0	0	0	0	0	0	0	0	0	0	0	0	0	0	N/A	N/A
TR031523	LOC_Os01g23430.1	Hypothetical protein	0.941153892	-0.011198574	78.40	79.73	22.20	27.88	0	0	0	0	0	0	0	0	0	0	0	0	0	0	0	0	0	0	0	0	N/A	GO:0004722
TR031524	LOC_Os01g23500.1	Hypothetical protein	0.639025154	0.064100352	77.01	70.40	12.18	28.33	0	0	0	0	0	0	0	0	0	0	0	0	0	0	0	0	0	0	0	0	N/A	N/A
TR031525	LOC_Os01g23510.1	Hypothetical protein	0.99325206	-0.002274849	148.77	144.26	76.81	38.77	0	0	0	0	0	0	0	0	0	0	0	0	0	0	0	0	0	0	0	0	N/A	N/A
TR031526	LOC_Os01g23530.1	Terpene synthase family, metal binding domain containing protein	0.912392713	-0.019674779	79.49	82.33	19.48	25.33	0	0	0	0	0	0	0	0	0	0	0	0	0	0	0	0	0	0	0	0	N/A	GO:0016106
TR031527	LOC_Os01g23580.1	Pyrophosphate-energized vacuolar membrane proton pump, putative, expressed	0.492908471	-0.07680459	96.73	105.44	21.97	29.84	0	4	2	0	0	0	0	0	0	0	0	0	0	0	0	0	3	0	0	9	AY333187	GO:0005739;GO:0005794;GO:0005886;GO:0009678;GO:0009705;GO:0009926;GO:0010008;GO:0010248;GO:0016887
TR031528	AK099595	N/A	0.09180325	-0.248437551	1095.38	1244.13	474.07	492.83	0	0	0	0	0	0	0	0	0	0	0	0	0	0	0	0	0	0	0	0	AK099595	N/A
TR031529	LOC_Os01g23600.1	Expressed protein	0.002310761	-0.439633201	269.18	380.70	113.99	101.56	2	4	2	0	0	0	0	0	0	3	0	0	0	0	0	0	3	0	1	15	AK106939;AK106340	N/A
TR031530	LOC_Os01g23610.2	Dihydrolipoyl dehydrogenase, putative, expressed	0.748086182	0.049436034	83.95	72.74	27.99	17.75	2	0	1	0	0	0	0	0	0	0	0	2	0	1	0	0	0	0	1	7	N/A	GO:0004148;GO:0005739;GO:0005759;GO:0009416;GO:0009570
TR031531	LOC_Os01g23620.1	GTP-binding protein SAR1A, putative, expressed	0.006175925	0.260303096	463.58	361.20	74.75	63.51	21	2	12	0	0	0	7	0	8	4	0	3	0	0	2	0	6	5	3	73	AK112012;AK103351	GO:0000300;GO:0005525;GO:0005783;GO:0005829;GO:0048221
TR031532	LOC_Os01g23630.1	Transcription initiation factor IID, 18kD subunit family protein	0.448369366	0.084638263	481.80	445.49	84.00	89.20	1	0	0	0	0	0	0	0	0	0	0	0	0	0	0	0	0	0	0	1	N/A	GO:0003702;GO:0005667;GO:0006352
TR031533	LOC_Os01g23640.1;LOC_Os01g23640.2	Mov34/MPN/PAD-1 family protein, expressed	0.225887731	-0.211218891	726.74	823.82	142.39	76.15	7	4	9	0	0	0	8	0	6	1	0	2	0	2	0	0	1	3	4	47	AK068083	GO:0006511;GO:0006511
TR031534	LOC_Os01g23650.1	Hypothetical protein	0.862067724	-0.027734665	116.40	115.80	32.60	45.47	0	0	0	0	0	0	0	0	0	0	0	0	0	0	0	0	0	0	0	0	N/A	N/A
TR031535	LOC_Os01g23660.1	Hypothetical protein	0.981477719	-0.004561979	125.01	120.60	34.69	27.35	0	0	0	0	0	0	0	0	0	0	0	0	0	0	0	0	0	0	0	0	N/A	N/A
TR031536	LOC_Os01g23670.1	Retrotransposon protein, putative, unclassified	0.509108506	-0.132007124	40.92	59.19	21.76	22.28	0	0	0	0	0	0	0	0	0	0	0	0	0	0	0	0	0	0	0	0	N/A	N/A
TR031537	LOC_Os01g23680.3	Expressed protein	9.83E-06	0.648010645	301.65	151.91	55.70	48.01	1	10	23	0	0	0	3	0	3	3	0	4	0	0	0	0	1	2	1	51	N/A	N/A
TR031538	LOC_Os01g23690.1	Hypothetical protein	0.880625915	-0.0316993	104.57	108.24	27.57	46.49	0	0	0	0	0	0	0	0	0	0	0	0	0	0	0	0	0	0	0	0	N/A	N/A
TR031539	LOC_Os01g23700.1	Hypothetical protein	0.636914426	-0.059416604	69.06	76.02	23.32	33.56	0	0	0	0	0	0	0	0	0	0	0	0	0	0	0	0	0	0	0	0	N/A	N/A
TR031540	LOC_Os01g23710.1	Expressed protein	0.407936146	-0.095524436	210.05	240.19	92.72	122.20	0	0	7	0	0	0	2	0	0	1	0	0	0	0	0	0	0	0	0	10	AK066107	N/A
TR031541	N/A	N/A	0.974589292	0.005455467	100.89	104.10	36.91	49.27	0	0	0	0	0	0	0	0	0	0	0	0	0	0	0	0	0	0	0	0	N/A	N/A
TR031542	LOC_Os01g23730.1	Retrotransposon protein, putative, unclassified	0.417378134	-0.107329323	65.96	78.43	17.25	32.23	0	0	0	0	0	0	0	0	0	0	0	0	0	0	0	0	0	0	0	0	N/A	N/A
TR031543	LOC_Os01g23740.1;LOC_Os01g23740.2	Protein disulfide-isomerase A6 precursor, putative, expressed	0.858166068	0.026157473	111.56	113.83	51.17	73.30	22	8	5	0	0	0	8	0	4	7	0	2	0	0	0	0	12	4	3	75	AK066111	GO:0005739;GO:0030508;GO:0005739;GO:0030508
TR031544	LOC_Os01g23750.1	Hypothetical protein	0.870966948	0.02352156	76.51	73.91	17.74	30.42	0	0	0	0	0	0	0	0	0	0	0	0	0	0	0	0	0	0	0	0	N/A	N/A
TR031545	LOC_Os01g23760.1	SRF-type transcription factor family protein	0.001498956	-0.857391961	106.68	292.35	30.31	136.45	0	0	0	0	0	0	0	0	0	0	0	0	0	0	0	0	0	0	0	0	N/A	N/A
TR031546	LOC_Os01g23770.1	SRF-type transcription factor family protein	0.260531558	-0.12227032	103.25	118.11	35.71	31.17	0	0	0	0	0	0	0	0	0	0	0	0	0	0	0	0	0	0	0	0	N/A	N/A
TR031547	LOC_Os01g23780.1	Expressed protein	0.350540759	-0.108005218	80.47	96.86	36.11	39.82	0	0	0	0	0	0	0	0	0	0	0	0	0	0	0	0	0	0	0	0	N/A	N/A
TR031548	LOC_Os01g23800.1	Hypothetical protein	0.947394271	-0.010888507	81.30	86.13	32.23	44.26	0	0	0	0	0	0	0	0	0	0	0	0	0	0	0	0	0	0	0	0	N/A	N/A
TR031549	LOC_Os01g23810.1	Expressed protein	0.095307562	-0.200975756	104.09	138.01	14.43	36.84	0	0	0	0	0	0	0	0	0	0	0	0	0	0	0	0	0	0	0	0	N/A	N/A
TR031550	LOC_Os01g23840.1	Transposon protein, putative, unclassified	0.921344146	-0.016355929	80.84	81.04	27.08	13.99	0	0	0	0	0	0	0	0	0	0	0	0	0	0	0	0	0	0	0	0	N/A	N/A
TR031551	LOC_Os01g23850.1	TMP repeat family protein, expressed	0.638441455	-0.066499037	156.54	169.73	43.63	70.50	0	0	1	0	0	0	0	0	0	0	0	0	0	0	0	0	0	0	0	1	N/A	N/A
TR031552	N/A	N/A	0.942392812	0.011425701	78.93	77.28	32.73	24.78	0	0	0	0	0	0	0	0	0	0	0	0	0	0	0	0	0	0	0	0	N/A	N/A
TR031553	LOC_Os01g23870.1	Expressed protein	0.950399162	0.011487232	137.61	132.52	24.64	26.52	4	0	3	0	0	0	2	0	1	1	0	0	0	0	2	0	0	0	2	15	AK121837;AK068939	N/A
TR031554	LOC_Os01g23880.1	Expressed protein	0.679485512	0.051241089	100.48	92.83	26.25	40.61	0	0	0	0	0	0	0	0	17	7	2	0	0	0	0	0	0	0	1	27	AK070629	N/A
TR031555	LOC_Os01g23890.1	Hypothetical protein	0.49958573	0.122139602	95.96	77.07	57.36	26.68	0	0	0	0	0	0	0	0	0	0	0	0	0	0	0	0	0	0	0	0	N/A	N/A
TR031556	LOC_Os01g23900.1	Retrotransposon protein, putative, unclassified	0.979426403	-0.0045463	73.18	73.87	25.23	24.66	0	0	0	0	0	0	0	0	0	0	0	0	0	0	0	0	0	0	0	0	N/A	N/A
TR031557	LOC_Os01g23910.1	Hypothetical protein	6.35E-05	-0.653781899	175.33	345.66	19.34	90.59	7	0	7	0	0	0	2	0	0	1	0	0	0	0	0	0	0	0	1	18	N/A	N/A
TR031558	LOC_Os01g23920.1	Hypothetical protein	0.395117829	-0.092907815	95.72	108.37	29.12	14.59	0	0	0	0	0	0	0	0	0	0	0	0	0	0	0	0	0	0	0	0	N/A	N/A
TR031559	LOC_Os01g23940.1	Hypothetical protein	0.348727479	0.099714405	133.35	112.68	63.75	44.88	0	0	0	0	0	0	0	0	0	0	0	0	0	0	0	0	0	0	0	0	N/A	N/A
TR031560	chr01:13455765	N/A	0.980754749	-0.003986772	104.37	105.97	26.14	26.84	0	0	0	0	0	0	0	0	0	0	0	0	0	0	0	0	0	0	0	0	N/A	N/A
TR031561	LOC_Os01g23960.1	Retrotransposon protein, putative, unclassified	0.99325206	0.001314363	107.10	103.75	36.03	26.23	0	0	0	0	0	0	0	0	0	0	0	0	0	0	0	0	0	0	0	0	N/A	N/A
TR031562	LOC_Os01g23970.1	Serine/threonine kinase, putative	0.86837442	0.022269328	98.12	91.47	25.32	21.91	0	0	0	0	0	0	0	0	0	0	0	0	0	0	0	0	0	0	0	0	N/A	GO:0016301;GO:0030246
TR031563	LOC_Os01g23990.1	Expressed protein	6.76E-06	1.446163424	653.29	147.62	201.41	26.70	0	0	1	0	0	0	0	0	0	0	0	0	0	0	0	0	0	0	1	2	N/A	N/A
TR031564	LOC_Os01g24010.1	PDR5-like ABC transporter, putative, expressed	0.481104517	0.074285353	74.25	64.45	30.30	18.20	1	0	0	0	0	0	0	0	0	0	0	0	0	0	0	0	0	1	0	2	AY332479;AK106603	GO:0042626
TR031565	LOC_Os01g24020.2	Expressed protein	0.031526645	-0.220113705	195.21	243.81	13.06	21.74	6	1	2	0	0	0	1	0	0	1	0	1	0	0	0	0	7	2	0	21	AK105341	N/A
TR031566	LOC_Os01g24030.1;LOC_Os01g24030.2	Adenosine monophosphate binding protein 2 AMPBP2, putative, expressed	0.887113034	-0.021503007	58.59	61.55	23.16	27.43	13	0	0	0	0	0	0	0	0	0	0	0	0	0	2	0	1	0	2	18	AK063921	GO:0003987;GO:0005777;GO:0006083;GO:0006097;GO:0016208;GO:0003987;GO:0005777;GO:0006083;GO:0006097;GO:0016208
TR031567	LOC_Os01g24050.1	Hypothetical protein	0.88723141	0.018957723	46.38	43.08	12.43	9.07	2	0	0	0	0	0	0	0	0	0	0	0	0	0	0	0	0	0	0	2	N/A	N/A
TR031568	LOC_Os01g24070.1;LOC_Os01g24070.2	GATA zinc finger family protein, expressed	3.79E-07	2.50629202	4476.25	629.37	2184.48	241.96	4	0	17	0	0	0	4	0	0	1	0	0	0	0	0	0	0	2	6	34	AK067244	GO:0003700;GO:0009735;GO:0003700;GO:0009735
TR031569	LOC_Os01g24080.1	Expressed protein	0.550960064	0.074191956	84.64	74.60	38.40	32.28	0	0	0	0	0	0	0	0	0	0	0	0	0	0	0	0	0	0	0	0	N/A	N/A
TR031570	chr01:13565029	N/A	4.66E-06	2.156797078	950.05	88.17	663.09	31.29	0	0	0	0	0	0	0	0	0	0	0	0	0	0	0	0	0	0	0	0	N/A	N/A
TR031571	LOC_Os01g24110.1	Hypothetical protein	0.577175269	-0.066069097	125.56	135.74	57.87	72.85	0	0	0	0	0	0	0	0	0	0	0	0	0	0	0	0	0	0	0	0	N/A	N/A
TR031572	LOC_Os01g24120.1	Hypothetical protein	0.088612934	0.169362836	103.99	79.89	66.84	50.23	0	0	0	0	0	0	0	0	0	0	0	0	0	0	0	0	0	0	0	0	N/A	N/A
TR031573	LOC_Os01g24240.1	Hypothetical protein	0.348378188	0.105441955	90.46	69.58	28.08	10.87	0	0	0	0	0	0	0	0	0	0	0	0	0	0	0	0	0	0	0	0	N/A	N/A
TR031574	LOC_Os01g24260.1	Retrotransposon protein, putative, Ty1-copia subclass	0.364881223	-0.119394822	103.54	127.32	64.20	78.02	0	0	0	0	0	0	0	0	0	0	0	0	0	0	0	0	0	0	0	0	N/A	N/A
TR031575	LOC_Os01g24330.1	Retrotransposon protein, putative, Ty3-gypsy subclass	0.885031602	-0.023145071	58.38	60.56	29.07	26.00	0	0	0	0	0	0	0	0	0	0	0	0	0	0	0	0	0	0	0	0	N/A	N/A
TR031576	LOC_Os01g24340.1	Expressed protein	0.466700887	0.100854623	80.34	62.97	29.62	18.23	0	0	0	0	0	0	0	0	0	0	0	0	0	0	0	0	0	0	0	0	N/A	N/A
TR031577	LOC_Os01g24350.1	Hypothetical protein	0.849596934	-0.025926515	99.04	105.16	41.75	63.25	0	0	0	0	0	0	0	0	0	0	0	0	0	0	0	0	0	0	0	0	N/A	N/A
TR031578	LOC_Os01g24410.1	Transposon protein, putative, CACTA, En/Spm sub-class	0.642735347	-0.055954151	80.88	91.24	54.63	55.08	0	0	0	0	0	0	0	0	0	0	0	0	0	0	0	0	0	0	0	0	N/A	N/A
TR031579	LOC_Os01g24420.1	Expressed protein	0.001120059	-0.979527975	146.73	482.33	72.76	307.89	4	0	2	0	0	0	0	0	0	0	0	0	0	0	0	0	0	0	0	6	N/A	N/A
TR031580	LOC_Os01g24430.1	Expressed protein	0.735602402	-0.048178712	107.67	114.02	22.74	32.11	0	1	0	0	0	0	1	0	0	1	0	0	0	0	0	0	0	0	0	3	AK105649	N/A
TR031581	LOC_Os01g24440.1	Expressed protein	4.00E-07	1.428785828	903.55	254.01	199.16	69.07	0	0	1	0	0	0	0	0	2	3	0	1	0	0	0	0	1	0	1	9	AK071793	N/A
TR031582	LOC_Os01g24450.1	Hypothetical protein	0.826237163	0.029940039	101.78	94.53	50.45	39.49	0	0	0	0	0	0	0	0	0	0	0	0	0	0	0	0	0	0	0	0	N/A	N/A
TR031583	LOC_Os01g24460.1	Histone-like transcription factor and archaeal histone family protein, expressed	0.808253426	-0.037156809	75.72	82.76	42.36	51.12	0	0	0	0	0	0	0	0	0	1	0	1	0	0	0	0	0	0	0	2	N/A	GO:0003677;GO:0003700;GO:0005634;GO:0005737;GO:0006355;GO:0016602
TR031584	LOC_Os01g24470.1	Dual specificity protein phosphatase family protein, putative, expressed	0.82250832	0.028434476	85.03	83.05	49.72	56.92	2	0	2	0	0	0	0	0	5	0	0	0	0	0	0	0	0	0	0	9	AK069585	GO:0008138
TR031585	LOC_Os01g24480.1	Expressed protein	1.16E-06	-1.062870434	133.81	390.75	45.98	86.78	3	5	0	0	0	0	0	0	1	2	0	1	0	0	0	0	0	0	0	12	AK100716	N/A
TR031586	LOC_Os01g24490.1	Expressed protein	0.990310463	0.002165527	96.11	93.52	33.27	40.13	0	0	2	0	0	0	1	0	0	0	0	0	0	0	0	0	0	0	0	3	AK066458	N/A
TR031587	LOC_Os01g24500.1	Hypothetical protein	0.504861655	0.082511741	80.12	71.21	30.57	30.31	0	1	3	0	0	0	0	0	0	0	0	0	0	0	0	0	0	0	0	4	N/A	N/A
TR031588	LOC_Os01g24550.1	Papain family cysteine protease containing protein, expressed	0.598713568	-0.063069776	63.23	73.20	20.33	41.38	0	6	0	0	0	0	0	0	0	0	0	0	0	0	0	0	0	0	0	6	N/A	GO:0006508;GO:0007568;GO:0008234;GO:0009723;GO:0010150
TR031589	LOC_Os01g24560.1	Papain family cysteine protease containing protein, expressed	0.51863289	0.066438854	93.16	86.21	40.79	44.61	0	4	0	0	0	0	0	0	0	0	0	0	0	0	0	0	0	0	1	5	N/A	GO:0006508;GO:0007568;GO:0008234;GO:0009723;GO:0010150
TR031590	N/A	N/A	0.678407053	0.050710089	83.19	79.55	42.53	57.67	0	0	0	0	0	0	0	0	0	0	0	0	0	0	0	0	0	0	0	0	N/A	N/A
TR031591	LOC_Os01g24670.1	Hypothetical protein	0.812350395	0.050866856	89.42	85.93	21.63	24.88	0	0	0	0	0	0	0	0	0	0	0	0	0	0	0	0	0	0	0	0	N/A	N/A
TR031592	LOC_Os01g24680.1;LOC_Os01g24680.2	Glyoxysomal fatty acid beta-oxidation multifunctional protein MFP-a, putative, expressed	0.003598101	-0.589698882	491.00	820.67	63.67	311.47	56	0	125	0	0	0	34	0	20	20	0	4	0	0	11	0	8	10	13	301	AK100444;AK099063;AK062168	GO:0003824;GO:0004300;GO:0005777;GO:0006631;GO:0006635;GO:0007275;GO:0008152;GO:0008691;GO:0009845;GO:0009908;GO:0003824;GO:0004300;GO:0005777;GO:0006631;GO:0006635;GO:0007275;GO:0008152;GO:0008691;GO:0009845;GO:0009908
TR031593	LOC_Os01g24690.1;LOC_Os01g24690.2	60S ribosomal protein L23A, putative, expressed	0.005729825	-0.454367159	290.16	434.30	30.61	61.42	68	5	20	2	0	0	25	2	13	29	0	13	5	0	6	0	39	6	4	237	AK120842;AK102699	GO:0003723;GO:0003735;GO:0005622;GO:0006412;GO:0007046;GO:0009282;GO:0015934;GO:0003723;GO:0003735;GO:0005622;GO:0006412;GO:0007046;GO:0009282;GO:0015934
TR031594	LOC_Os01g24700.1	Expressed protein	0.000125445	-0.662106582	76.44	184.07	42.66	45.63	0	0	0	0	0	0	19	0	0	0	0	0	0	0	0	0	0	0	0	19	AK062553	N/A
TR031595	LOC_Os01g24710.1;LOC_Os01g24710.2;LOC_Os01g24710.3	Salt stress-induced protein, putative, expressed	1.18E-05	-5.237265076	1105.62	52141.10	761.94	33216.42	170	56	172	8	0	0	193	0	67	28	0	0	0	0	7	0	31	15	7	754	S45168;OSAF001395;AK105091;AK105034;AK062520;AF435970;AF285163	N/A
TR031596	N/A	N/A	0.771441278	-0.036643723	110.18	117.30	91.91	89.63	0	0	0	0	0	0	0	0	0	0	0	0	0	0	0	0	0	0	0	0	N/A	N/A
TR031597	LOC_Os01g24750.1	Serine/threonine protein phosphatase PP1, putative, expressed	0.015159485	-0.28166644	561.81	706.68	60.25	184.79	10	0	11	1	0	0	12	0	4	9	0	2	0	0	4	1	1	4	5	64	AK122182;AK105047;AK100195;AK064941	GO:0000163;GO:0000164;GO:0004722;GO:0006470
TR031598	LOC_Os01g24760.1	Hypothetical protein	0.870694339	0.027917894	83.45	80.26	44.92	50.81	0	0	0	0	0	0	0	0	0	0	0	0	0	0	0	0	0	0	0	0	N/A	N/A
TR031599	LOC_Os01g24770.1	Hypothetical protein	0.022044618	0.33694069	160.70	105.37	70.31	44.88	0	0	0	0	0	0	0	0	0	0	0	0	0	0	0	0	0	0	0	0	N/A	N/A
TR031600	LOC_Os01g24780.1	Cytochrome P450 family protein, expressed	0.217613283	0.167409069	99.87	80.55	54.22	46.59	0	0	0	0	0	0	0	0	2	1	0	0	0	0	0	0	2	0	0	5	AK069610	GO:0008395;GO:0009416;GO:0009741;GO:0016131;GO:0019825
TR031601	LOC_Os01g24790.1	Transferase family protein, expressed	0.006066841	0.448529739	180.44	107.70	84.74	68.19	0	0	0	0	0	0	2	0	5	5	0	0	0	0	0	0	0	0	0	12	AK071594	GO:0016740
TR031602	LOC_Os01g24810.1	Cytochrome P450 family protein	0.856883609	0.03062815	98.84	91.81	65.70	32.89	0	0	0	0	0	0	0	0	0	0	0	0	0	0	0	0	0	0	0	0	N/A	GO:0019825
TR031603	LOC_Os01g24820.1	NB-ARC domain containing protein	0.366974015	0.106206793	101.79	86.46	45.05	21.58	0	0	0	0	0	0	0	0	0	0	0	0	0	0	0	0	0	0	0	0	N/A	GO:0000166;GO:0005515;GO:0005737;GO:0006952;GO:0009626;GO:0009814;GO:0019897
TR031604	LOC_Os01g24840.1	Mariner transposase, putative	0.693050138	0.059430689	38.68	34.34	20.31	15.47	4	0	0	0	0	0	0	0	0	0	0	0	0	0	0	0	0	0	0	4	N/A	N/A
TR031605	LOC_Os01g24880.1;LOC_Os01g24880.2	VIP2 protein, putative, expressed	0.008450722	0.322730923	970.83	743.60	165.00	165.58	12	2	16	0	0	0	8	0	4	11	0	0	2	0	0	0	4	3	2	64	AK070217;AK058986	GO:0003677;GO:0005515;GO:0008270;GO:0003677;GO:0005515;GO:0008270
TR031606	LOC_Os01g24900.1	Hypothetical protein	0.710845913	0.043670057	89.57	85.55	41.11	48.11	0	0	0	0	0	0	0	0	0	0	0	0	0	0	0	0	0	0	0	0	N/A	N/A
TR031607	LOC_Os01g24920.1	WGR domain containing protein, expressed	0.087083549	-0.196084567	168.55	202.56	69.98	69.94	1	0	0	0	0	0	0	0	0	0	0	0	0	0	0	0	0	0	0	1	N/A	GO:0003950;GO:0005634;GO:0006471
TR031608	LOC_Os01g24930.1	Hypothetical protein	0.939920719	-0.011904503	103.58	105.36	79.13	77.20	0	0	0	0	0	0	0	0	0	0	0	0	0	0	0	0	0	0	0	0	N/A	N/A
TR031609	LOC_Os01g24940.1	Poly synthetase 2, putative	0.460182324	0.108915327	108.98	92.17	48.16	33.26	3	0	0	0	0	0	0	0	0	2	0	0	0	0	0	0	1	0	0	6	N/A	GO:0003677;GO:0003950;GO:0005634;GO:0006471
TR031610	LOC_Os01g24950.1	Exocyst complex subunit Sec15-like family protein, expressed	0.002497349	-0.369686159	332.43	458.57	40.78	83.95	4	5	7	0	0	0	5	0	2	1	0	0	0	0	5	0	3	0	14	46	AK102963	N/A
TR031611	LOC_Os01g24960.1	Dirigent, putative	0.597889223	0.090019907	125.62	110.96	56.00	47.14	0	0	0	0	0	0	0	0	0	0	0	0	0	0	0	0	0	0	0	0	N/A	GO:0006952;GO:0009807
TR031612	LOC_Os01g24970.1	Hypothetical protein	0.960608595	-0.007791885	92.24	95.79	49.36	47.86	0	0	0	0	0	0	0	0	0	0	0	0	0	0	0	0	0	0	0	0	N/A	N/A
TR031613	LOC_Os01g24980.1;LOC_Os01g24980.2	Oxidoreductase, 2OG-Fe oxygenase family protein, expressed	5.76E-05	-0.751351851	82.14	208.04	27.25	41.66	14	0	7	0	0	0	0	0	0	1	0	0	0	0	0	0	2	2	0	26	AK073503	GO:0009813;GO:0010261;GO:0016682;GO:0016706;GO:0009813;GO:0010261;GO:0016682;GO:0016706
TR031614	LOC_Os01g24990.1	Hypothetical protein	0.340923193	-0.091495276	72.85	85.71	38.47	45.90	0	0	0	0	0	0	0	0	0	0	1	0	0	0	0	0	0	0	0	1	N/A	N/A
TR031615	LOC_Os01g25000.1	Hypothetical protein	0.255991906	-0.105805053	67.34	80.42	17.88	25.28	0	0	0	0	0	0	0	0	0	0	0	0	0	0	0	0	0	0	0	0	N/A	N/A
TR031616	LOC_Os01g25010.1	Oxidoreductase, 2OG-Fe oxygenase family protein, expressed	9.87E-07	1.456657857	393.67	73.67	57.34	17.53	0	0	0	0	0	0	1	0	0	0	0	0	0	0	0	0	0	0	0	1	AK072222	GO:0009813;GO:0010261;GO:0016682;GO:0016706
TR031617	LOC_Os01g25030.1	Dirigent, putative	0.555123548	0.063729317	103.00	88.79	24.59	19.44	0	0	0	0	0	0	0	0	0	0	0	0	0	0	0	0	0	0	0	0	N/A	GO:0006952
TR031618	LOC_Os01g25040.1	Transposon protein, putative, CACTA, En/Spm sub-class	0.682074716	-0.049441649	80.77	88.17	38.64	32.49	0	0	0	0	0	0	0	0	0	0	0	0	0	0	0	0	0	0	0	0	N/A	N/A
TR031619	LOC_Os01g25050.1	Hypothetical protein	0.000290944	0.527016267	138.59	62.00	18.38	22.22	0	0	0	0	0	0	0	0	0	0	0	0	0	0	0	0	0	0	0	0	N/A	N/A
TR031620	LOC_Os01g25060.1	Transposon protein, putative, CACTA, En/Spm sub-class	0.969009228	0.00664432	93.01	91.06	39.73	38.89	0	0	0	0	0	0	0	0	0	0	0	0	0	0	0	0	0	0	0	0	N/A	N/A
TR031621	LOC_Os01g25090.1	Transposon protein, putative, CACTA, En/Spm sub-class	0.529543749	-0.071355255	84.91	93.61	11.45	8.05	0	0	0	0	0	0	0	0	0	0	0	0	0	0	0	0	0	0	0	0	N/A	N/A
TR031622	LOC_Os01g25100.1	Glutathione S-transferase IV, putative, expressed	0.910764526	-0.017673184	69.32	71.39	8.75	21.15	0	0	0	0	0	0	0	0	0	0	0	0	0	0	0	0	0	0	0	0	N/A	GO:0004364;GO:0005737;GO:0009407;GO:0009414
TR031623	LOC_Os01g25110.1	Clathrin adaptor complex small chain family protein	0.868181142	-0.031270898	72.39	77.76	17.90	51.10	0	0	0	0	0	0	0	0	0	0	0	0	0	0	0	0	0	0	0	0	N/A	GO:0006886;GO:0030125
TR031624	LOC_Os01g25150.1	Jacalin-like lectin domain containing protein	0.822456058	-0.040160447	80.00	86.55	29.92	30.25	0	0	0	0	0	0	0	0	0	0	0	0	0	0	0	0	0	0	0	0	N/A	N/A
TR031625	LOC_Os01g25160.1	Jacalin-like lectin domain containing protein	0.688877681	-0.054450092	73.87	82.83	18.70	28.84	0	0	0	0	0	0	0	0	0	0	0	0	0	0	0	0	0	0	0	0	N/A	N/A
TR031626	LOC_Os01g25189.3	Ergosterol biosynthesis ERG4/ERG24 family protein, expressed	0.199908333	-0.132105668	89.02	104.58	26.88	32.01	1	0	2	0	0	0	0	0	0	0	0	13	0	0	0	0	0	2	0	18	N/A	GO:0009793;GO:0009826;GO:0009918;GO:0016126;GO:0016132;GO:0030176;GO:0050613
TR031627	N/A	N/A	0.947561326	-0.01092504	78.04	79.02	46.49	31.58	0	0	0	0	0	0	0	0	0	0	0	0	0	0	0	0	0	0	0	0	N/A	N/A
TR031628	LOC_Os01g25220.1	Hypothetical protein	0.981978817	0.004129206	63.70	62.19	23.93	26.19	0	0	0	0	0	0	0	0	0	0	0	0	0	0	0	0	0	0	0	0	N/A	N/A
TR031629	LOC_Os01g25240.1	Expressed protein	0.408718291	-0.116179808	119.70	132.44	31.33	28.97	0	0	0	0	0	0	0	0	0	1	0	0	0	0	0	0	0	0	1	2	N/A	N/A
TR031630	LOC_Os01g25250.1	Hypothetical protein	0.166205514	-0.147515157	85.44	106.89	16.52	32.58	0	0	0	0	0	0	0	0	0	0	0	0	0	0	0	0	0	0	0	0	N/A	N/A
TR031631	LOC_Os01g25280.1	Salt stress-induced protein, putative, expressed	0.906787536	-0.022929154	109.65	117.47	53.70	61.98	1	2	0	0	0	0	0	0	0	0	0	0	0	0	0	0	0	0	0	3	N/A	N/A
TR031632	LOC_Os01g25290.1	Hypothetical protein	0.662865979	-0.070288423	97.42	102.58	31.57	27.82	0	0	0	0	0	0	0	0	0	0	0	0	0	0	0	0	0	0	0	0	N/A	N/A
TR031633	LOC_Os01g25300.1	Expressed protein	0.801188186	-0.046334541	112.72	118.87	39.60	35.33	2	0	0	0	0	0	0	0	0	0	0	0	0	0	0	0	2	0	0	4	AK107903;AK064594	N/A
TR031634	N/A	N/A	0.187631828	-0.12103198	267.97	298.03	98.87	126.74	0	0	0	0	0	0	0	0	0	0	0	0	0	0	0	0	0	0	0	0	N/A	N/A
TR031635	LOC_Os01g25320.1	TolA protein, expressed	0.000242204	-0.492611205	251.20	384.83	74.25	120.88	5	1	4	0	0	0	6	0	3	3	0	0	0	0	0	0	0	5	0	27	AK119920;AK100317	GO:0006457
TR031636	chr01:14290133	N/A	0.002039358	-0.663789502	287.29	502.98	78.59	160.29	0	0	0	0	0	0	0	0	0	0	0	0	0	0	0	0	0	0	0	0	N/A	N/A
TR031637	LOC_Os01g25340.1	Hypothetical protein	0.801826201	-0.05027846	72.86	81.06	25.33	34.12	0	0	0	0	0	0	0	0	0	0	0	0	0	0	0	0	0	0	0	0	N/A	N/A
TR031638	LOC_Os01g25370.1	SUMO protease, putative, expressed	0.000911758	-0.613890272	523.56	837.82	128.41	157.59	6	5	12	0	0	0	3	1	5	2	0	3	0	0	4	0	1	1	2	45	OSSEB1;AK120976	GO:0005634;GO:0006508;GO:0008234;GO:0009909;GO:0009911;GO:0016929
TR031639	LOC_Os01g25386.1	Glutathione-conjugate transporter, putative, expressed	5.91E-09	2.078497851	2758.06	548.70	761.98	195.21	2	12	15	1	0	0	8	0	9	12	0	2	0	0	1	0	8	3	0	73	N/A	GO:0042626
TR031640	LOC_Os01g25386.1	Glutathione-conjugate transporter, putative, expressed	1.16E-07	1.693647002	989.83	208.03	370.29	53.01	2	12	15	1	0	0	8	0	9	12	0	2	0	0	1	0	8	3	0	73	N/A	GO:0042626
TR031641	chr01:14359915	N/A	0.920781011	-0.021084034	101.94	112.88	23.87	47.82	0	0	0	0	0	0	0	0	0	0	0	0	0	0	0	0	0	0	0	0	N/A	N/A
TR031642	LOC_Os01g25430.1	Hypothetical protein	0.874001926	-0.023237927	74.37	79.75	25.98	30.70	0	0	0	0	0	0	0	0	0	0	0	0	0	0	0	0	0	0	0	0	N/A	N/A
TR031643	N/A	N/A	0.271745471	-0.168728535	87.36	129.94	24.43	68.43	0	0	0	0	0	0	0	0	0	0	0	0	0	0	0	0	0	0	0	0	N/A	N/A
TR031644	LOC_Os01g25450.1	AIG1 family protein, expressed	0.98917393	-0.002274749	56.88	57.39	19.94	17.95	0	0	0	0	0	0	0	0	0	6	0	0	4	0	0	0	0	0	0	10	N/A	GO:0004888;GO:0009707;GO:0045036
TR031645	LOC_Os01g25460.1	Leucine-rich repeat family protein, putative, expressed	0.00061778	0.576433243	241.78	126.49	83.26	24.97	0	0	0	0	0	0	1	0	2	47	0	0	0	1	0	0	8	0	0	59	AK064742	GO:0005515
TR031646	LOC_Os01g25484.1;LOC_Os01g25484.3	Nitrite/Sulfite reductase ferredoxin-like half domain containing protein, expressed	6.50E-05	1.787250857	2408.54	536.17	1574.00	309.81	85	11	85	2	0	0	35	0	4	17	0	36	0	0	5	0	8	7	11	306	AK061893	GO:0005739;GO:0006118;GO:0009536;GO:0016002;GO:0019419;GO:0047889;GO:0050311;GO:0050421;GO:0005739;GO:0006118;GO:0009536;GO:0016002;GO:0019419;GO:0047889;GO:0050311;GO:0050421
TR031647	chr01:14436990	N/A	0.857121415	-0.02712602	79.42	83.72	34.91	33.43	0	0	0	0	0	0	0	0	0	0	0	0	0	0	0	0	0	0	0	0	N/A	N/A
TR031648	LOC_Os01g25520.1	Hypothetical protein	0.003234197	0.418188331	156.62	90.57	47.03	31.45	1	0	0	0	0	0	0	0	0	0	0	0	0	0	0	0	0	0	0	1	N/A	GO:0005739;GO:0006118;GO:0047889;GO:0050421
TR031649	N/A	N/A	0.016794451	-0.276682295	338.66	437.81	179.09	234.22	0	0	0	0	0	0	0	0	0	0	0	0	0	0	0	0	0	0	0	0	N/A	N/A
TR031650	LOC_Os01g25550.1	Hypothetical protein	0.347075684	0.104234611	79.70	66.80	42.14	32.93	0	0	0	0	0	0	0	0	0	0	0	0	0	0	0	0	0	0	0	0	N/A	N/A
TR031651	LOC_Os01g25600.1	Tetratricopeptide repeat, putative, expressed	6.08E-08	2.512729877	1433.40	148.14	383.30	23.65	0	0	12	0	0	0	6	0	0	8	0	0	0	0	0	0	0	0	4	30	AK072081;AK060388	N/A
TR031652	LOC_Os01g25600.2	Tetratricopeptide repeat, putative, expressed	6.25E-05	0.717813688	256.10	108.34	90.46	21.26	0	0	2	0	0	0	1	0	0	0	0	0	0	0	0	0	0	0	1	4	N/A	N/A
TR031653	LOC_Os01g25610.1	40S ribosomal protein S4, putative, expressed	0.039424287	0.246575943	175.59	133.88	67.76	45.39	28	7	8	0	0	0	27	0	0	12	0	6	2	1	0	0	12	1	1	105	N/A	GO:0003735;GO:0005843;GO:0006412
TR031654	N/A	N/A	0.998898812	-0.000240126	98.82	94.74	29.96	29.79	0	0	0	0	0	0	0	0	0	0	0	0	0	0	0	0	0	0	0	0	N/A	N/A
TR031655	LOC_Os01g25630.1	NB-ARC domain containing protein	0.409428737	0.105968846	103.34	87.06	33.53	24.03	0	0	0	0	0	0	0	0	0	0	0	0	0	0	2	0	0	0	0	2	N/A	GO:0006952
TR031656	LOC_Os01g25720.1	NB-ARC domain containing protein, expressed	0.003705098	0.628178029	664.97	374.21	276.34	159.92	3	1	2	0	0	0	10	0	0	1	0	2	0	0	9	0	0	0	0	28	AK066435	GO:0006952
TR031657	LOC_Os01g25730.1	Retrotransposon protein, putative, unclassified	0.995101248	0.0012834	88.67	88.64	19.99	21.93	0	0	0	0	0	0	0	0	0	0	0	0	0	0	0	0	0	0	0	0	N/A	N/A
TR031658	LOC_Os01g25740.1	Powdery mildew resistance protein PM3b, putative	0.576686568	-0.120946605	203.07	229.51	77.91	110.50	0	0	0	0	0	0	0	0	0	0	0	0	0	0	0	0	0	0	1	1	N/A	GO:0006952
TR031659	LOC_Os01g25750.1	Hypothetical protein	0.963480298	0.007282663	82.22	84.16	38.98	45.91	0	0	0	0	0	0	0	0	0	0	0	0	0	0	0	0	0	0	0	0	N/A	N/A
TR031660	LOC_Os01g25760.1	Powdery mildew resistance protein PM3b, putative, expressed	0.91633665	-0.01672635	83.74	87.94	15.23	34.45	0	0	0	0	0	0	1	0	0	0	0	0	0	0	0	0	0	2	1	4	N/A	GO:0005737;GO:0006952;GO:0009814
TR031661	LOC_Os01g25770.1	Hypothetical protein	0.930986724	-0.015078485	95.79	96.71	43.71	53.50	0	0	0	0	0	0	0	0	0	0	0	0	0	0	0	0	0	0	0	0	N/A	N/A
TR031662	LOC_Os01g25800.1	Expressed protein	0.560068842	0.071834309	60.69	54.06	15.66	15.32	0	0	0	0	0	0	4	0	0	0	0	0	0	0	0	0	0	0	0	4	AK062321	N/A
TR031663	LOC_Os01g25810.1	NB-ARC domain containing protein, expressed	0.958522922	0.011576383	75.41	73.23	40.35	37.45	1	0	0	0	0	0	0	0	2	0	0	3	0	1	0	0	0	0	0	7	N/A	GO:0006952
TR031664	LOC_Os01g25820.1	Respiratory burst oxidase 2, putative, expressed	0.194165911	0.320307179	2664.38	2118.03	942.19	558.42	12	2	31	5	1	0	35	2	2	5	0	2	0	0	3	0	1	3	8	112	AY603975;AK121916;AK099714;AK065117;AK060770	GO:0006800;GO:0006952;GO:0009060;GO:0009408;GO:0010053;GO:0016174;GO:0043069
TR031665	chr01:14657974	N/A	0.973569573	0.005460902	91.55	94.12	47.58	64.12	0	0	0	0	0	0	0	0	0	0	0	0	0	0	0	0	0	0	0	0	N/A	N/A
TR031666	N/A	N/A	0.00750942	-0.374967235	1036.82	1326.68	274.04	261.62	0	0	0	0	0	0	0	0	0	0	0	0	0	0	0	0	0	0	0	0	N/A	N/A
TR031667	LOC_Os01g25910.1	Hypothetical protein	0.79311677	0.048556073	107.89	94.85	77.38	37.05	0	0	0	0	0	0	0	0	0	0	0	0	0	0	0	0	0	0	0	0	N/A	N/A
TR031668	LOC_Os01g25920.1	Hypothetical protein	0.002845423	0.858789105	5903.31	2854.08	4617.48	2169.84	4	0	13	0	0	0	3	1	0	6	0	0	0	0	7	0	17	0	0	51	AK120275	N/A
TR031669	LOC_Os01g25960.1	Retrotransposon protein, putative, Ty1-copia subclass	0.019754083	-0.236016341	77.66	114.66	35.55	66.36	0	0	0	0	0	0	0	0	0	0	0	0	0	0	0	0	0	0	0	0	N/A	N/A
TR031670	LOC_Os01g25990.1;LOC_Os01g25990.2	Esterase/lipase/thioesterase family protein, putative, expressed	0.209864747	-0.698986952	2411.58	5551.90	1043.28	3593.58	0	0	61	0	0	0	2	0	0	2	0	0	0	0	0	0	0	0	13	78	AK065466	GO:0003824;GO:0008152;GO:0008415;GO:0003824;GO:0008152;GO:0008415
TR031671	LOC_Os01g26000.1	Hydrolase, alpha/beta fold family protein, expressed	0.876284704	0.019626348	83.88	83.57	42.64	45.24	5	6	42	0	0	0	4	0	0	0	2	0	0	0	0	0	0	2	1	62	N/A	GO:0003824;GO:0008152;GO:0008415
TR031672	LOC_Os01g26010.1	Hypothetical protein	0.918044995	-0.018204569	89.34	92.50	50.18	60.69	0	0	0	0	0	0	0	0	0	0	0	0	0	0	0	0	0	0	0	0	N/A	N/A
TR031673	LOC_Os01g26020.1	Expressed protein	0.000917974	-0.45269362	170.79	278.28	41.78	77.24	4	0	0	0	0	0	1	0	4	3	0	0	0	0	0	0	0	0	0	12	AK070658	N/A
TR031674	LOC_Os01g26039.1	Esterase/lipase/thioesterase family protein, putative, expressed	1.49E-05	1.532866577	3328.46	1000.31	1675.00	348.12	0	0	2	0	0	0	3	0	1	1	0	6	0	0	0	0	4	2	0	19	AK065319	GO:0003824;GO:0008152;GO:0008415
TR031675	chr01:14742909	N/A	0.817033689	-0.029801367	51.20	53.99	14.55	15.52	0	0	0	0	0	0	0	0	0	0	0	0	0	0	0	0	0	0	0	0	N/A	N/A
TR031676	LOC_Os01g26039.1	Esterase/lipase/thioesterase family protein, putative, expressed	5.65E-06	1.609066846	1143.45	263.50	434.00	9.44	0	0	2	0	0	0	3	0	1	1	0	6	0	0	0	0	4	2	0	19	AK065319	GO:0003824;GO:0008152;GO:0008415
TR031677	LOC_Os01g26060.1	Hypothetical protein	0.964705526	0.00680384	84.72	85.87	37.75	45.93	0	0	0	0	0	0	0	0	0	0	0	0	0	0	0	0	0	0	0	0	N/A	N/A
TR031678	N/A	N/A	0.970306737	-0.00574289	89.05	88.99	36.87	26.69	0	0	0	0	0	0	0	0	0	0	0	0	0	0	0	0	0	0	0	0	N/A	N/A
TR031679	LOC_Os01g26080.1	Hypothetical protein	0.383997315	0.094134308	103.95	91.97	53.27	62.16	0	0	1	0	0	0	0	0	0	0	0	0	0	0	0	0	0	0	0	1	N/A	N/A
TR031680	LOC_Os01g26090.1	Hypothetical protein	0.451535738	-0.088151452	82.72	95.77	35.29	41.27	0	0	0	0	0	0	0	0	0	0	0	0	0	0	0	0	1	0	0	1	N/A	N/A
TR031681	LOC_Os01g26100.1	Hypothetical protein	0.979056353	-0.004166604	107.61	108.74	41.87	46.91	0	0	0	0	0	0	0	0	0	0	0	0	0	0	0	0	0	0	0	0	N/A	N/A
TR031682	LOC_Os01g26110.1	Hypothetical protein	0.435141534	0.088962692	88.44	76.82	56.24	46.18	0	0	0	0	0	0	0	0	0	0	0	0	0	0	0	0	0	0	0	0	N/A	N/A
TR031683	chr01:14777912	N/A	0.33816152	0.101161764	152.05	140.58	71.44	69.28	0	0	0	0	0	0	0	0	0	0	0	0	0	0	0	0	0	0	0	0	N/A	N/A
TR031684	N/A	N/A	0.022863064	-0.75039883	343.28	856.28	224.86	629.10	0	0	0	0	0	0	0	0	0	0	0	0	0	0	0	0	0	0	0	0	N/A	N/A
TR031685	chr01:14785833	N/A	0.148474374	0.148128705	172.00	140.28	46.20	59.21	0	0	0	0	0	0	0	0	0	0	0	0	0	0	0	0	0	0	0	0	N/A	N/A
TR031686	LOC_Os01g26150.1	Hypothetical protein	0.929403642	0.012265629	63.95	61.74	24.14	25.06	0	0	0	0	0	0	0	0	0	0	0	0	0	0	0	0	0	0	0	0	N/A	N/A
TR031687	LOC_Os01g26160.1	HASTY, putative, expressed	0.319285332	0.153046426	267.67	228.38	96.55	85.46	10	0	1	0	0	0	3	0	1	1	0	0	0	0	0	0	3	0	1	20	AK120610	GO:0005487;GO:0005635;GO:0009910;GO:0009944;GO:0009965;GO:0035281;GO:0048364;GO:0048367
TR031688	N/A	N/A	0.669184887	-0.073641941	108.64	124.04	59.16	85.86	0	0	0	0	0	0	0	0	0	0	0	0	0	0	0	0	0	0	0	0	N/A	N/A
TR031689	LOC_Os01g26210.1	Calcium binding EGF domain containing protein, expressed	0.891324559	0.029588998	93.73	85.92	54.46	35.02	0	0	4	0	0	0	0	0	0	0	0	0	0	0	0	0	0	0	2	6	N/A	GO:0004674;GO:0005886;GO:0006468;GO:0007166;GO:0009505;GO:0009751;GO:0009826;GO:0016301;GO:0048527
TR031690	LOC_Os01g26240.1	Retrotransposon protein, putative, Ty1-copia subclass	0.064028049	0.234129294	164.82	140.02	80.27	107.04	0	0	0	0	0	0	0	0	0	0	0	0	0	0	0	0	0	0	0	0	N/A	N/A
TR031691	LOC_Os01g26250.1	Hypothetical protein	0.701590069	0.045600282	105.00	104.76	88.56	97.05	0	0	0	0	0	0	0	0	0	0	0	0	0	0	0	0	0	0	0	0	N/A	N/A
TR031692	LOC_Os01g26270.1	Wall-associated kinase 3, putative	0.067085042	0.243703876	134.68	100.64	44.62	50.69	0	0	0	0	0	0	0	0	0	0	0	0	0	0	0	0	0	0	0	0	N/A	GO:0004674;GO:0005886;GO:0006468;GO:0007166;GO:0009505;GO:0009751;GO:0009826;GO:0016301;GO:0048527
TR031693	LOC_Os01g26280.1	Wall-associated kinase 3, putative, expressed	0.928852338	-0.019839229	87.80	96.54	31.99	59.97	0	0	2	0	0	0	2	0	0	0	0	0	0	0	0	0	0	0	0	4	N/A	GO:0004674;GO:0005886;GO:0006468;GO:0007166;GO:0009505;GO:0009751;GO:0009826;GO:0016301;GO:0048527
TR031694	LOC_Os01g26290.1	Hypothetical protein	0.000451965	0.694699499	224.97	95.54	115.11	49.15	0	0	0	0	0	0	0	0	2	0	0	0	0	0	0	0	1	0	0	3	N/A	N/A
TR031695	LOC_Os01g26300.1	Wall-associated kinase 1, putative, expressed	0.398070925	-0.084544506	64.93	78.72	32.58	54.36	0	0	0	0	0	0	0	0	0	0	0	0	0	0	0	0	0	0	0	0	N/A	GO:0004674;GO:0005618;GO:0005886;GO:0006468;GO:0009620;GO:0016301
TR031696	LOC_Os01g26310.1	Expressed protein	0.004545105	0.489641335	176.12	92.75	86.57	36.22	0	0	0	0	0	0	0	0	0	0	0	0	0	0	0	0	0	0	0	0	N/A	GO:0004674;GO:0005886;GO:0006468;GO:0007166;GO:0009505;GO:0009751;GO:0009826;GO:0016301;GO:0048527
TR031697	LOC_Os01g26320.1	Hypothetical protein	0.526147143	0.075980873	74.89	63.86	40.73	24.08	0	0	0	0	0	0	0	0	0	0	0	2	0	0	0	0	0	2	0	4	N/A	N/A
TR031698	LOC_Os01g26340.1	Dirigent-like protein	0.087929622	0.21229726	123.24	91.38	65.04	27.26	0	0	0	0	0	0	0	0	0	0	0	0	0	0	0	0	0	0	0	0	N/A	GO:0006952;GO:0009807
TR031699	LOC_Os01g26350.1	Hypothetical protein	0.980522644	-0.003627542	49.06	48.65	12.49	13.54	0	0	0	0	0	0	0	0	0	0	0	0	0	0	0	0	0	0	0	0	N/A	N/A
TR031700	AU093216	Cluster related to UPI00000A9A89	0.000475687	0.486233169	567.04	379.14	425.96	276.29	0	0	0	0	0	0	0	0	0	0	0	0	0	0	0	0	0	0	0	0	N/A	N/A
TR031701	N/A	N/A	0.956688821	-0.010953295	77.42	84.16	49.01	55.33	0	0	0	0	0	0	0	0	0	0	0	0	0	0	0	0	0	0	0	0	N/A	N/A
TR031702	LOC_Os01g26390.1	Protein kinase domain containing protein, expressed	0.02835903	-0.218029049	72.26	105.82	42.19	63.33	5	0	0	0	0	0	0	0	0	0	0	0	0	0	0	0	0	0	0	5	AK064115	GO:0004675;GO:0016301;GO:0030246
TR031703	LOC_Os01g26410.1	Hypothetical protein	0.990474574	0.002029697	104.25	102.80	64.43	56.38	0	0	0	0	0	0	0	0	0	0	0	0	0	0	0	0	0	0	0	0	N/A	N/A
TR031704	LOC_Os01g26832.1;LOC_Os01g26920.1	Expressed protein;expressed protein	0.229267168	0.133157198	531.61	475.77	86.66	110.13	2	0	2	0	0	0	14	0	3	4	0	0	1	0	0	0	1	0	3	30	AK119785;AK101542;AK101540;AK068655	N/A
TR031705	LOC_Os01g26840.1;LOC_Os01g26940.1	RNA recognition motif family protein, expressed;transposon protein, putative, CACTA, En/Spm sub-class, expressed	0.974586724	-0.009216486	621.69	612.06	154.73	153.18	8	4	5	0	0	0	0	1	3	3	0	3	0	0	1	0	2	1	4	35	AK101567	GO:0003723
TR031706	LOC_Os01g26844.1;LOC_Os01g26950.1	Hypothetical protein;hypothetical protein	0.674594546	-0.053962795	104.37	116.65	60.72	69.45	0	0	0	0	0	0	0	0	0	0	0	0	0	0	0	0	0	0	0	0	N/A	N/A
TR031707	LOC_Os01g26852.1;LOC_Os01g26970.2	Expressed protein;expressed protein	0.027941402	0.365619409	480.70	366.35	99.41	158.10	3	0	0	0	0	0	4	0	1	0	0	0	0	0	0	0	1	1	0	10	N/A	N/A
TR031708	LOC_Os01g26980.1	Transposable element protein, putative, MuDR	0.485292639	0.108008711	101.25	87.01	22.17	45.78	0	0	0	0	0	0	0	0	0	0	0	0	0	0	0	0	0	0	0	0	N/A	N/A
TR031709	LOC_Os01g27010.1	Retrotransposon protein, putative, Ty3-gypsy subclass	0.69838488	0.051769122	71.05	67.11	28.86	37.06	0	0	0	0	0	0	0	0	0	0	0	0	0	0	0	0	0	0	0	0	N/A	N/A
TR031710	LOC_Os01g27020.1;LOC_Os01g27020.2;LOC_Os01g27020.3	Transposon protein, putative, unclassified, expressed	5.83E-06	-0.745141181	655.24	1157.08	129.76	314.65	29	6	8	0	0	0	22	0	3	0	0	4	0	0	3	0	23	0	3	101	AK064909	N/A
TR031711	LOC_Os01g27030.1	Hypothetical protein	0.90718701	-0.016591265	72.07	69.98	14.47	9.30	0	0	0	0	0	0	0	0	0	0	0	0	0	0	0	0	0	0	0	0	N/A	N/A
TR031712	LOC_Os01g26872.1;LOC_Os01g27040.1	Chromatin remodelling complex ATPase chain, putative, expressed;Chromatin remodelling complex ATPase chain, putative, expressed	0.019806025	0.749087665	603.63	292.73	223.18	81.08	4	0	2	0	0	0	0	0	0	6	0	1	1	0	0	0	0	0	1	15	AK105265	GO:0003677;GO:0004386;GO:0005524;GO:0008094;GO:0003677;GO:0004386;GO:0005524;GO:0008094
TR031713	LOC_Os01g26876.1;LOC_Os01g27050.1	Flavin-containing monooxygenase family protein, putative, expressed;Flavin-binding monooxygenase-like family protein	1.55E-06	0.913666811	278.25	88.54	37.75	13.84	0	0	0	0	0	0	2	0	0	0	0	0	0	0	0	0	0	0	1	3	N/A	GO:0004497;GO:0006118;GO:0004497;GO:0006118
TR031714	LOC_Os01g27060.1	Hypothetical protein	0.545676215	0.1481999	767.92	598.77	715.18	602.24	0	0	0	0	0	0	0	0	0	0	0	0	0	0	0	0	0	0	0	0	N/A	N/A
TR031715	LOC_Os01g27070.1	Hypothetical protein	0.891645513	-0.025344632	89.23	93.65	26.20	41.48	0	0	0	0	0	0	0	0	0	0	0	0	0	0	0	0	0	0	0	0	N/A	N/A
TR031716	LOC_Os01g26896.1;LOC_Os01g27100.1	Hypothetical protein;hypothetical protein	0.983382386	-0.004957168	121.76	114.77	106.87	93.10	0	0	0	0	0	0	0	0	0	0	0	0	0	0	0	0	0	0	0	0	N/A	N/A
TR031717	LOC_Os01g27110.1	Hypothetical protein	0.93431716	0.015258378	77.35	74.23	12.97	23.66	0	0	0	0	0	0	0	0	0	0	0	0	0	0	0	0	0	0	0	0	N/A	N/A
TR031718	LOC_Os01g27120.1	Expressed protein	0.001875647	-0.470084424	98.97	167.46	40.44	8.51	0	0	0	0	0	0	1	0	1	0	0	0	0	0	0	0	0	0	0	2	AK067396	N/A
TR031719	LOC_Os01g26908.1;LOC_Os01g27130.1	Hypothetical protein;hypothetical protein	0.578685744	-0.096371576	63.06	72.69	15.68	27.09	0	0	0	0	0	0	0	0	0	0	0	0	0	0	0	0	0	0	0	0	N/A	N/A
TR031720	LOC_Os01g27150.1;LOC_Os01g27150.2	Cullin-1, putative, expressed	4.47E-05	-0.986064321	214.45	488.97	92.61	121.88	30	18	43	0	0	0	31	2	26	6	0	22	4	0	48	0	32	10	11	283	AY336990;AK104340;AK064940	GO:0000151;GO:0000794;GO:0004842;GO:0005515;GO:0005634;GO:0005737;GO:0005819;GO:0006511;GO:0007049;GO:0009524;GO:0009639;GO:0009733;GO:0009753;GO:0009793;GO:0009867;GO:0009911;GO:0009960;GO:0019005;GO:0000151;GO:0000794;GO:0004842;GO:0005515;GO:0005634;GO:0005737;GO:0005819;GO:0006511;GO:0007049;GO:0009524;GO:0009639;GO:0009733;GO:0009753;GO:0009793;GO:0009867;GO:0009911;GO:0009960;GO:0019005
TR031721	LOC_Os01g27160.1	Cullin-1, putative, expressed	0.74573202	0.04458536	91.69	82.80	30.77	17.90	23	0	0	0	0	0	0	0	1	2	0	4	0	0	0	0	2	0	0	32	AK073477	GO:0000151;GO:0000794;GO:0005515;GO:0005634;GO:0005737;GO:0005819;GO:0007049;GO:0009524;GO:0009733;GO:0009753;GO:0009793;GO:0009867;GO:0019005
TR031722	LOC_Os01g27170.1	Potassium transporter 7, putative, expressed	0.946336537	0.009997898	45.51	43.63	15.30	19.10	0	0	0	0	0	0	2	0	2	0	0	2	0	0	0	0	2	0	0	8	AK109760	GO:0006813;GO:0009605;GO:0009826;GO:0009932;GO:0015079;GO:0016020
TR031723	LOC_Os01g27180.1	Hypothetical protein	0.819667553	-0.055398281	372.69	443.53	173.67	341.29	0	0	0	0	0	0	0	0	0	0	0	0	0	0	0	0	0	0	0	0	N/A	N/A
TR031724	LOC_Os01g27190.1	C2 domain containing protein, expressed	0.801614591	-0.035676464	92.97	93.42	30.80	30.33	0	0	0	0	0	0	0	0	6	25	0	0	0	0	0	0	3	0	0	34	AK100805	N/A
TR031725	LOC_Os01g27200.1	Expressed protein	0.806522142	0.043369339	110.47	102.95	39.17	41.85	0	0	0	0	0	0	0	0	0	0	0	0	0	0	0	0	1	0	0	1	N/A	N/A
TR031726	LOC_Os01g27210.1	Glutathione S-transferase IV, putative, expressed	0.405566662	0.258165115	472.93	405.74	93.46	234.74	33	19	13	0	0	0	4	0	0	6	0	0	0	2	10	0	29	2	1	119	AK120046;AK101436;AK063796;AF309382	GO:0004364;GO:0005737;GO:0006952;GO:0009407;GO:0009507
TR031727	LOC_Os01g27230.1	12-oxophytodienoate reductase 1, putative, expressed	0.000152511	0.917136485	874.30	455.53	535.36	402.42	0	0	10	0	0	0	2	0	1	0	0	0	0	0	0	0	0	0	1	14	AK100034	GO:0009611;GO:0009695;GO:0010150;GO:0010193;GO:0016629
TR031728	N/A	N/A	0.743153163	-0.051236999	103.72	106.81	34.11	9.62	0	0	0	0	0	0	0	0	0	0	0	0	0	0	0	0	0	0	0	0	N/A	N/A
TR031729	LOC_Os01g27260.1	Glutathione S-transferase GSTF1, putative, expressed	0.005418958	-0.322629598	83.75	134.11	27.92	29.90	0	0	0	0	0	0	0	0	0	0	0	0	0	0	0	0	0	1	0	1	N/A	GO:0004364;GO:0005634;GO:0005737;GO:0005739;GO:0006950;GO:0009407;GO:0009414
TR031730	LOC_Os01g27280.1	Retrotransposon protein, putative, unclassified	0.77097847	-0.037333407	47.62	51.87	10.04	17.05	0	0	0	0	0	0	0	0	0	0	0	0	0	0	0	0	0	0	0	0	N/A	N/A
TR031731	LOC_Os01g27300.1	Glutathione S-transferase GSTF1, putative	0.611194608	-0.066570349	76.74	87.04	16.32	27.05	0	0	0	0	0	0	0	0	0	0	0	0	0	0	0	0	0	0	0	0	N/A	GO:0004364;GO:0005737;GO:0005792;GO:0005886;GO:0009407;GO:0009414
TR031732	LOC_Os01g27330.1	Hypothetical protein	0.896732141	-0.021466965	71.96	70.45	30.67	27.86	0	0	0	0	0	0	0	0	0	0	0	0	0	0	0	0	0	0	0	0	N/A	N/A
TR031733	LOC_Os01g27340.1	Glutathione S-transferase GSTF1, putative, expressed	0.354124762	-0.115759183	69.59	82.96	26.43	31.30	0	1	2	0	0	0	0	0	0	0	0	0	0	0	0	0	0	0	0	3	N/A	GO:0004364;GO:0005634;GO:0005737;GO:0005739;GO:0005792;GO:0005886;GO:0006950;GO:0009407
TR031734	LOC_Os01g27350.1	2-hydroxyisoflavanone dehydratase, putative	0.791066426	-0.036409925	68.04	74.03	23.20	35.87	0	0	0	0	0	0	0	0	0	0	0	0	0	0	0	0	0	0	0	0	N/A	N/A
TR031735	LOC_Os01g27360.1	Glutathione S-transferase GSTF1, putative, expressed	0.000931693	0.90431316	243.08	76.30	122.76	23.15	0	0	3	0	0	0	5	0	0	0	0	0	0	0	0	0	1	0	0	9	AK058900	GO:0004364;GO:0005634;GO:0005737;GO:0005739;GO:0006950;GO:0009407
TR031736	LOC_Os01g27370.1	Hypothetical protein	0.724196645	-0.053012826	84.94	89.57	29.55	13.54	0	0	0	0	0	0	0	0	0	0	0	0	0	0	0	0	0	0	0	0	N/A	N/A
TR031737	LOC_Os01g27380.1	Glutathione S-transferase GSTF2, putative, expressed	0.413257283	-0.096041794	81.56	94.91	37.58	29.41	0	0	0	0	0	0	0	0	0	0	0	0	0	0	0	0	0	0	0	0	N/A	GO:0004364;GO:0005634;GO:0005737;GO:0005739;GO:0006950;GO:0006952;GO:0009407;GO:0009507
TR031738	LOC_Os01g27390.1	Glutathione S-transferase GSTF2, putative, expressed	0.583053067	-0.061372397	83.94	91.27	31.98	19.79	0	1	0	0	0	0	2	0	0	1	0	0	0	0	0	0	0	0	0	4	AK062937	GO:0004364;GO:0005737;GO:0005739;GO:0005792;GO:0005886;GO:0006950;GO:0006952;GO:0009407;GO:0009507
TR031739	LOC_Os01g27400.1	Hypothetical protein	0.8989244	0.017448508	72.48	73.93	48.02	50.88	0	0	0	0	0	0	0	0	0	0	0	0	0	0	0	0	0	0	0	0	N/A	N/A
TR031740	LOC_Os01g27420.1	Retrotransposon protein, putative, Ty1-copia subclass	0.370743349	0.095237452	80.55	68.60	29.40	25.69	0	0	0	0	0	0	0	0	0	0	0	0	0	0	0	0	0	0	0	0	N/A	N/A
TR031741	LOC_Os01g27430.1	Hypothetical protein	0.794901724	-0.04862852	64.35	71.69	11.54	24.29	0	0	0	0	0	0	0	0	0	0	0	0	0	0	0	0	0	0	0	0	N/A	N/A
TR031742	LOC_Os01g27450.1	Hypothetical protein	0.700924403	-0.051498315	51.78	55.35	13.48	9.17	3	0	1	0	0	0	0	0	0	0	0	4	0	0	0	0	0	0	0	8	N/A	N/A
TR031743	LOC_Os01g27470.1	Ubiquitin family protein	0.580973345	0.059634204	90.96	83.49	45.36	47.00	0	0	0	0	0	0	0	0	0	0	0	0	0	0	0	0	0	0	0	0	N/A	N/A
TR031744	LOC_Os01g27480.1	Glutathione S-transferase GSTF1, putative, expressed	0.364388014	0.10017905	95.86	79.57	44.32	39.82	0	0	0	0	0	0	0	0	0	2	0	0	0	0	0	0	0	0	0	2	AK108314	GO:0004364;GO:0005737;GO:0005739;GO:0005792;GO:0005886;GO:0006950;GO:0009407;GO:0009414
TR031745	LOC_Os01g27500.1	Hypothetical protein	0.872090342	0.022851333	69.01	65.72	27.30	29.25	0	0	0	0	0	0	0	0	0	0	0	0	0	0	0	0	0	0	0	0	N/A	N/A
TR031746	LOC_Os01g27510.1	Hypothetical protein	0.005724527	0.28110029	235.71	173.85	61.77	47.87	0	0	0	0	0	0	0	0	0	0	0	0	0	0	0	0	0	0	0	0	N/A	N/A
TR031747	LOC_Os01g27520.1;LOC_Os01g27520.2	Asparaginyl-tRNA synthetase, cytoplasmic 3, putative, expressed	7.68E-09	1.564958795	1890.29	545.15	202.15	93.95	16	0	5	0	0	0	16	0	6	14	0	4	0	0	2	0	0	2	19	84	AK101893	GO:0004815;GO:0004816;GO:0005524;GO:0005737;GO:0005739;GO:0006421;GO:0006422;GO:0009507;GO:0004815;GO:0004816;GO:0005524;GO:0005737;GO:0005739;GO:0006421;GO:0006422;GO:0009507
TR031748	LOC_Os01g27580.1	Transposon protein, putative, Pong sub-class	0.944838652	-0.012890195	128.61	128.45	31.63	4.46	0	0	0	0	0	0	0	0	0	0	0	0	0	0	0	0	0	0	0	0	N/A	N/A
TR031749	LOC_Os01g27590.1	Transposon protein, putative, Pong sub-class, expressed	0.88223832	0.032587318	134.84	135.29	25.41	34.14	3	0	0	0	0	0	0	0	0	0	0	1	0	0	0	0	1	0	0	5	AK110973	N/A
TR031750	LOC_Os01g27600.1	Expressed protein	0.309458998	-0.114699959	107.82	129.48	34.97	59.88	0	0	0	0	0	0	0	0	0	1	0	0	0	0	0	0	0	0	0	1	AK107175	N/A
TR031751	LOC_Os01g27620.1	Hypothetical protein	0.580018739	0.137944319	544.59	376.27	467.79	269.89	0	0	0	0	0	0	0	0	0	0	0	0	0	0	0	0	0	0	0	0	N/A	N/A
TR031752	LOC_Os01g27630.1	Glutathione S-transferase I, putative, expressed	0.936137433	-0.012284732	75.17	74.90	15.17	18.02	0	0	0	0	0	0	0	0	6	7	0	0	1	0	0	0	0	0	1	15	N/A	GO:0004364;GO:0005634;GO:0005737;GO:0005739;GO:0006950;GO:0006952;GO:0009407;GO:0009507
TR031753	LOC_Os01g27640.1	Retrotransposon protein, putative, unclassified	0.944898332	-0.010808305	64.45	66.52	32.00	35.26	0	0	1	0	0	0	0	0	0	0	0	0	0	0	0	0	0	0	0	1	N/A	N/A
TR031754	LOC_Os01g27650.1	Pentatricopeptide, putative	0.887638231	0.025650529	81.72	76.74	33.09	18.22	0	0	0	0	0	0	0	0	0	0	0	0	0	0	0	0	0	0	0	0	N/A	N/A
TR031755	LOC_Os01g27680.1	Hypothetical protein	0.481104517	0.152419573	111.59	85.53	77.31	57.74	0	0	0	0	0	0	0	0	0	0	0	0	0	0	0	0	0	0	0	0	N/A	N/A
TR031756	LOC_Os01g27690.1	Hypothetical protein	0.702262877	-0.044613212	68.54	76.12	34.35	39.28	0	0	0	0	0	0	0	0	0	0	0	1	0	0	0	0	0	0	0	1	N/A	N/A
TR031757	LOC_Os01g27700.1	Multicopper oxidase family protein, expressed	0.690368841	-0.054217241	68.01	72.20	30.04	21.37	0	0	0	0	0	0	0	0	0	0	0	0	0	0	0	0	0	0	0	0	N/A	N/A
TR031758	LOC_Os01g27710.1	Hypothetical protein	0.020794078	0.278504956	203.95	148.15	30.51	49.77	0	0	0	0	0	0	0	0	0	0	0	0	0	0	0	0	0	0	0	0	N/A	N/A
TR031759	LOC_Os01g27720.1	Zinc finger family protein, putative, expressed	5.22E-05	-0.582542487	291.79	478.73	71.06	120.77	8	4	2	0	0	0	5	0	2	8	0	2	2	0	1	0	3	1	1	39	AK067148	GO:0005515;GO:0008270
TR031760	LOC_Os01g27730.1	Expressed protein	0.219796532	0.116967859	108.34	94.46	37.96	50.49	10	0	11	0	0	0	1	1	3	4	0	0	0	0	2	0	2	0	5	39	AK103410	GO:0005525
TR031761	LOC_Os01g27740.1	DnaJ domain containing protein, expressed	0.00074982	-0.724915207	170.59	335.72	66.29	78.80	12	0	2	0	0	0	2	0	1	3	0	4	1	0	0	0	0	1	2	28	AK102596	GO:0006457
TR031762	LOC_Os01g27750.1	Type I 3-dehydroquinase family protein, expressed	0.160128523	-0.528053403	242.41	478.61	23.48	477.37	6	2	7	0	0	0	8	0	0	4	0	0	0	1	2	0	2	1	2	35	AK121501;AK073323;AK063767	N/A
TR031763	LOC_Os01g27760.1	Hypothetical protein	0.288687659	-0.135023107	59.38	86.69	36.63	88.43	0	0	0	0	0	0	0	0	0	0	0	0	0	0	0	0	0	0	0	0	N/A	N/A
TR031764	LOC_Os01g27770.1	Dehydroquinate dehydratase, putative	0.555410367	0.058643352	80.06	72.99	31.47	30.11	0	0	0	0	0	0	0	0	0	0	0	0	0	0	0	0	0	0	0	0	N/A	N/A
TR031765	LOC_Os01g27780.1	Shikimate/quinate 5-dehydrogenase family protein, expressed	0.17139377	0.144817495	93.04	74.60	62.30	47.37	0	0	0	0	0	0	0	0	0	0	0	0	0	0	0	0	0	0	0	0	N/A	N/A
TR031766	LOC_Os01g27850.1	Hypothetical protein	0.294330809	-0.116057594	98.53	121.00	46.93	65.97	0	0	0	0	0	0	0	0	0	0	0	0	0	0	0	0	0	0	0	0	N/A	N/A
TR031767	LOC_Os01g27880.1;LOC_Os01g27880.2	Sucrose-phosphatase, putative, expressed	1.05E-07	2.848994049	2154.59	173.01	1071.24	44.69	5	0	2	0	0	0	1	0	8	4	0	0	0	0	4	0	2	0	0	26	AK071525	GO:0005634;GO:0005737;GO:0005986;GO:0050307;GO:0005634;GO:0005737;GO:0005986;GO:0050307
TR031768	chr01:15900236	N/A	0.136794619	-0.173360358	79.01	113.26	46.40	96.31	0	0	0	0	0	0	0	0	0	0	0	0	0	0	0	0	0	0	0	0	N/A	N/A
TR031769	LOC_Os01g27890.1	Cytochrome P450 family protein, expressed	0.004075022	-0.369950192	63.40	115.02	17.70	38.78	0	6	0	0	0	0	0	0	0	0	0	0	0	0	0	0	0	1	0	7	N/A	GO:0019825
TR031770	LOC_Os01g27940.1	Cyclin, N-terminal domain containing protein, expressed	0.272123015	-0.191643776	457.79	513.82	136.89	96.07	30	8	10	0	0	0	2	0	6	15	0	2	0	1	0	0	6	0	0	80	AK069233	GO:0000074;GO:0004693;GO:0005634;GO:0009651;GO:0016538;GO:0045449
TR031771	LOC_Os01g27970.1	Hypothetical protein	0.834163716	0.032415297	109.29	104.44	51.66	48.50	0	0	0	0	0	0	0	0	0	0	0	0	0	0	0	0	0	0	0	0	N/A	N/A
TR031772	LOC_Os01g27980.1	Hypothetical protein	0.911088792	0.019766092	93.60	90.21	41.46	43.46	0	0	0	0	0	0	0	0	0	0	0	0	0	0	0	0	0	0	0	0	N/A	N/A
TR031773	LOC_Os01g27990.2	NPL4 family protein, putative, expressed	7.98E-07	0.938369832	298.99	102.72	53.68	31.17	1	0	0	0	0	0	0	0	0	3	0	0	0	0	0	0	0	1	4	9	AK107503	N/A
TR031774	LOC_Os01g27990.1	NPL4 family protein, putative, expressed	4.85E-05	0.715072311	641.84	336.11	133.03	30.50	6	3	2	0	0	0	7	0	0	8	0	1	0	0	0	0	4	1	5	37	AK059266	N/A
TR031775	LOC_Os01g28030.1	Peroxidase 24 precursor, putative, expressed	4.11E-05	1.306530739	613.94	138.07	354.97	41.72	0	0	3	0	0	0	2	0	0	16	0	2	0	0	0	0	1	1	1	26	N/A	GO:0004601;GO:0005783;GO:0009269;GO:0009409;GO:0042538
TR031776	LOC_Os01g28050.1	Hypothetical protein	0.731214654	-0.040035235	69.01	78.50	37.86	53.95	0	0	0	0	0	0	0	0	0	0	0	0	0	0	0	0	0	0	0	0	N/A	N/A
TR031777	LOC_Os01g28080.1	Hypothetical protein	0.941799945	0.013598828	93.53	95.12	41.40	70.61	0	0	0	0	0	0	0	0	0	0	0	0	0	0	0	0	0	0	0	0	N/A	N/A
TR031778	LOC_Os01g28170.1	Transposon protein, putative, CACTA, En/Spm sub-class, expressed	0.310349169	0.098786566	108.68	92.61	34.37	27.70	0	0	0	0	0	0	0	0	0	0	0	0	0	0	0	0	0	0	0	0	N/A	N/A
TR031779	LOC_Os01g28220.1	Hypothetical protein	0.312055888	0.098245912	93.16	80.72	45.79	41.88	0	0	0	0	0	0	0	0	0	0	0	0	0	0	0	0	0	0	0	0	N/A	N/A
TR031780	LOC_Os01g28230.1	Hypothetical protein	0.884872457	-0.02302118	53.77	57.08	26.44	25.61	0	0	0	0	0	0	0	0	0	0	0	0	0	0	0	0	0	0	0	0	N/A	N/A
TR031781	LOC_Os01g28244.1	Retrotransposon protein, putative, unclassified	0.837583488	0.031949673	60.77	55.29	31.14	10.21	0	0	0	0	0	0	0	0	0	0	0	0	0	0	0	0	0	0	0	0	N/A	N/A
TR031782	LOC_Os01g28244.1	Retrotransposon protein, putative, unclassified	0.6593454	0.07327537	107.23	92.63	65.07	45.46	0	0	0	0	0	0	0	0	0	0	0	0	0	0	0	0	0	0	0	0	N/A	N/A
TR031783	LOC_Os01g28260.1	Hypothetical protein	0.225890446	-0.140140257	75.71	97.79	57.63	78.50	0	0	0	0	0	0	0	0	0	0	0	0	0	0	0	0	0	0	0	0	N/A	N/A
TR031784	LOC_Os01g28300.1	F-box domain containing protein, expressed	0.319004845	-0.136978211	116.68	133.72	93.89	118.79	2	0	0	0	0	0	0	0	0	2	0	0	0	0	1	0	1	2	1	9	N/A	N/A
TR031785	LOC_Os01g28310.1	Transposable element protein, putative, Transposase_24	0.700337868	-0.052894508	86.78	94.50	59.23	54.28	0	0	0	0	0	0	0	0	0	0	0	0	0	0	0	0	0	0	0	0	N/A	N/A
TR031786	LOC_Os01g28320.1	Hypothetical protein	0.873221567	0.026613952	89.73	84.47	63.71	51.30	0	0	0	0	0	0	0	0	0	0	0	0	0	0	0	0	0	0	0	0	N/A	N/A
TR031787	LOC_Os01g28360.1	Hypothetical protein	0.435760299	-0.093773983	58.18	71.60	22.28	38.15	0	0	0	0	0	0	0	0	0	0	0	0	0	0	0	0	0	0	0	0	N/A	N/A
TR031788	LOC_Os01g28380.1	Hypothetical protein	0.967204379	-0.00675757	47.82	49.46	18.21	17.56	0	0	0	0	0	0	0	0	0	0	0	0	0	0	0	0	0	0	0	0	N/A	N/A
TR031789	LOC_Os01g28400.1	Transposon protein, putative, Mutator sub-class, expressed	0.993246117	0.001432926	78.26	78.99	41.39	31.16	0	0	0	0	0	0	0	0	0	0	0	0	0	0	0	0	0	0	0	0	N/A	N/A
TR031790	LOC_Os01g28410.1	Hypothetical protein	0.274423204	0.115011099	83.50	68.97	12.41	21.43	0	0	0	0	0	0	0	0	0	0	0	0	0	0	0	0	0	0	0	0	N/A	N/A
TR031791	LOC_Os01g28450.1	Pathogenesis-related protein PRB1-3 precursor, putative, expressed	0.109194843	0.448602897	182.64	77.16	149.53	25.58	0	1	10	0	0	0	0	0	0	3	0	0	0	0	0	0	5	1	2	22	N/A	GO:0005576;GO:0006952;GO:0009627;GO:0009723;GO:0009751;GO:0009753
TR031792	LOC_Os01g28460.1	Hypothetical protein	0.437728517	-0.112080493	65.15	83.34	25.54	42.61	0	0	0	0	0	0	0	0	0	0	0	0	0	0	0	0	0	0	0	0	N/A	N/A
TR031793	LOC_Os01g28474.1	Transferase family protein, expressed	2.20E-06	-1.759980172	45.23	417.40	11.03	174.46	0	0	0	0	0	0	1	0	0	3	0	0	0	0	0	0	0	1	0	5	AK107406	GO:0016740
TR031794	LOC_Os01g28474.1	Transferase family protein, expressed	0.000242716	-0.934454034	97.15	267.60	63.00	58.55	0	0	0	0	0	0	1	0	0	3	0	0	0	0	0	0	0	1	0	5	AK107406	GO:0016740
TR031795	LOC_Os01g28490.1	Retrotransposon protein, putative, Ty1-copia subclass	0.341732938	-0.127395713	64.66	88.34	31.41	68.36	0	0	0	0	0	0	0	0	0	0	0	0	0	0	0	0	0	0	0	0	N/A	N/A
TR031796	LOC_Os01g28500.1;LOC_Os01g28500.2	Pathogenesis-related protein PRMS precursor, putative, expressed	8.25E-05	-2.58070447	222.91	2156.49	80.00	1234.33	0	0	9	0	0	0	21	0	4	16	0	0	0	0	0	0	10	0	2	62	AK121108	GO:0005576;GO:0006952;GO:0009627;GO:0009723;GO:0009751;GO:0009753;GO:0005576;GO:0006952;GO:0009627;GO:0009723;GO:0009751;GO:0009753
TR031797	LOC_Os01g28510.1	Expressed protein	0.628183561	0.066141669	96.68	86.69	74.95	60.96	0	0	0	0	0	0	0	0	0	0	0	0	0	0	0	0	1	0	0	1	AK105518	N/A
TR031798	LOC_Os01g28520.1	F-box domain containing protein	0.065971392	-0.273426669	181.91	251.22	54.27	87.19	0	0	0	0	0	0	0	0	0	0	0	0	0	0	0	0	0	0	0	0	N/A	N/A
TR031799	LOC_Os01g28530.1	Retrotransposon protein, putative, Ty3-gypsy subclass	0.326988645	-0.099597165	58.61	68.59	35.57	31.59	0	0	0	0	0	0	0	0	0	0	0	0	0	0	0	0	0	0	0	0	N/A	N/A
TR031800	LOC_Os01g28540.1	Expressed protein	0.017412526	0.36292516	1047.46	778.43	422.78	323.69	0	0	12	0	0	0	7	0	3	2	0	0	0	0	0	0	0	1	2	27	AK071607;AK060075	N/A
TR031801	LOC_Os01g28570.1	Pentatricopeptide, putative	0.569671873	-0.071257913	56.25	70.63	26.14	47.64	0	0	0	0	0	0	0	0	0	0	0	0	0	0	0	0	0	0	0	0	N/A	N/A
TR031802	LOC_Os01g28580.1	Expressed protein	0.050860288	-0.172008961	156.77	194.61	86.20	109.82	0	0	0	0	0	0	0	0	0	0	0	0	0	0	0	0	0	0	0	0	AK120825	N/A
TR031803	LOC_Os01g28600.1	Exo70 exocyst complex subunit family protein, expressed	0.958237762	-0.009057164	66.32	64.50	35.37	23.91	11	0	0	0	0	0	0	0	0	0	0	0	0	0	0	0	0	0	0	11	N/A	GO:0000145;GO:0005515;GO:0006904
TR031804	LOC_Os01g28610.1	Hypothetical protein	0.973833508	0.005608227	128.87	124.93	56.36	40.49	0	0	0	0	0	0	0	0	0	0	0	0	0	0	0	0	0	0	0	0	N/A	N/A
TR031805	LOC_Os01g28620.1	Hypothetical protein	0.709127474	-0.051502616	54.86	62.54	21.50	20.21	0	0	0	0	0	0	0	0	0	0	0	0	0	0	0	0	0	0	0	0	N/A	N/A
TR031806	LOC_Os01g28630.1	Retrotransposon protein, putative, unclassified	0.977973993	0.005034315	94.57	89.19	34.93	27.68	0	0	0	0	0	0	0	0	0	0	0	0	0	0	0	0	0	0	0	0	N/A	N/A
TR031807	LOC_Os01g28640.1	Retrotransposon protein, putative, Ty3-gypsy subclass	0.320994059	-0.123925292	63.56	75.99	20.49	22.63	0	0	0	0	0	0	0	0	0	0	0	0	0	0	0	0	0	0	0	0	N/A	N/A
TR031808	LOC_Os01g28650.1	Hypothetical protein	0.793798491	-0.031481109	88.60	92.24	25.00	29.41	0	0	0	0	0	0	0	0	0	0	0	0	0	0	0	0	0	0	0	0	N/A	N/A
TR031809	LOC_Os01g28660.1	Hypothetical protein	0.381211774	-0.090939191	93.63	105.99	35.40	39.64	0	0	0	0	0	0	0	0	0	0	0	0	0	0	0	0	0	0	0	0	N/A	N/A
TR031810	LOC_Os01g28680.8	LEC14B, putative, expressed	8.72E-06	1.102085804	547.38	178.58	163.53	50.18	0	0	0	0	0	0	0	0	0	0	0	0	0	0	0	0	1	0	0	1	N/A	GO:0000166;GO:0005834;GO:0007186;GO:0009910
TR031811	LOC_Os01g28680.3;LOC_Os01g28680.4;LOC_Os01g28680.5	LEC14B, putative, expressed	2.36E-05	0.741384845	441.48	215.08	82.75	79.18	12	26	66	0	0	0	9	0	3	0	0	0	0	0	1	0	1	2	4	124	N/A	GO:0000166;GO:0005834;GO:0007186;GO:0009910;GO:0000166;GO:0005834;GO:0007186;GO:0009910;GO:0000166;GO:0005834;GO:0007186;GO:0009910
TR031812	LOC_Os01g28680.6	LEC14B, putative, expressed	4.41E-05	1.021659361	769.02	321.57	300.87	134.40	5	10	26	0	0	0	15	0	5	1	0	0	0	0	1	0	1	1	2	67	AK070583	GO:0000166;GO:0005834;GO:0007186;GO:0009910
TR031813	CF336929	N/A	0.000114995	0.823706771	418.18	185.40	114.10	57.27	0	0	0	0	0	0	0	0	0	0	0	0	0	0	0	0	0	0	0	0	N/A	N/A
TR031814	LOC_Os01g28690.2	Expressed protein	0.886166064	0.034129336	211.27	179.32	127.90	91.98	5	0	0	0	0	0	0	0	2	2	0	7	0	0	1	0	0	1	0	18	AK072730	GO:0005215;GO:0005634;GO:0009870;GO:0009910;GO:0015288
TR031815	LOC_Os01g28690.1	Expressed protein	0.693065756	-0.055089299	74.42	83.66	20.48	44.86	6	0	0	0	0	0	0	0	1	3	0	15	0	0	0	0	0	2	0	27	AK105445	GO:0005215;GO:0005634;GO:0009870;GO:0009910;GO:0015288
TR031816	LOC_Os01g28700.1	Hypothetical protein	0.857121415	-0.027866684	60.62	61.55	32.20	21.30	0	0	0	0	0	0	0	0	0	0	0	0	0	0	0	0	0	0	0	0	N/A	N/A
TR031817	LOC_Os01g28730.1	Serine/threonine protein kinase, putative, expressed	0.495007574	-0.073290077	99.97	116.78	42.11	55.51	0	1	0	0	0	0	0	0	0	0	0	0	0	0	0	0	0	0	0	1	N/A	GO:0004672;GO:0004702;GO:0005524;GO:0006468;GO:0016301
TR031818	LOC_Os01g28750.1	Hypothetical protein	0.457012845	-0.109131545	128.46	147.86	21.33	23.73	8	0	0	0	0	0	0	0	0	0	0	0	0	0	0	0	0	0	0	8	N/A	N/A
TR031819	LOC_Os01g28760.1	Retrotransposon protein, putative, Ty1-copia subclass	0.90867952	-0.017857248	105.96	106.26	47.33	38.84	0	0	0	0	0	0	0	0	0	0	0	0	0	0	0	0	0	0	0	0	N/A	N/A
TR031820	LOC_Os01g28770.1	Hypothetical protein	0.584937253	-0.144447661	81.55	115.23	21.97	95.45	0	0	0	0	0	0	0	0	0	0	0	0	0	0	0	0	0	0	0	0	N/A	N/A
TR031821	LOC_Os01g28780.1	Hypothetical protein	0.967204379	0.008052873	100.88	100.53	31.43	53.83	0	0	0	0	0	0	0	0	0	0	0	0	0	0	0	0	0	0	0	0	N/A	N/A
TR031822	LOC_Os01g28790.1	Expressed protein	6.61E-09	-1.706006632	318.08	1346.25	132.20	551.98	2	14	11	0	0	0	10	0	5	9	0	0	0	0	0	0	23	3	22	99	AK120910;AK119688	N/A
TR031823	LOC_Os01g28800.1	Retrotransposon, putative, centromere-specific	0.822456058	-0.033002728	88.34	92.74	19.43	22.81	0	0	0	0	0	0	0	0	0	0	0	0	0	0	0	0	0	0	0	0	N/A	N/A
TR031824	LOC_Os01g28810.1	Expressed protein	0.861563499	0.030963585	79.48	75.82	26.98	31.91	5	0	0	0	0	0	0	0	3	0	0	0	0	0	0	0	0	1	0	9	N/A	N/A
TR031825	LOC_Os01g28820.1	Hypothetical protein	0.892600906	0.018687943	88.86	87.03	34.64	33.56	0	0	0	0	0	0	0	0	0	0	0	0	0	0	0	0	0	0	0	0	N/A	N/A
TR031826	LOC_Os01g28830.1	Hypothetical protein	0.300583012	-0.145121264	77.78	98.55	29.14	56.78	0	0	0	0	0	0	0	0	0	0	0	0	0	0	0	0	0	0	0	0	N/A	N/A
TR031827	LOC_Os01g28840.1	C4-dicarboxylate transporter/malic acid transport family protein, putative, expressed	0.457409553	-0.075036202	94.27	106.55	17.14	27.67	10	2	0	0	0	0	1	0	0	0	0	0	0	0	0	0	4	0	0	17	AK073340;AK064337	GO:0005215;GO:0016021
TR031828	N/A	N/A	0.980957299	-0.004553404	76.72	77.47	25.28	46.34	0	0	0	0	0	0	0	0	0	0	0	0	0	0	0	0	0	0	0	0	N/A	N/A
TR031829	LOC_Os01g28882.1	Hypothetical protein	0.951742211	0.010091816	80.60	77.88	39.38	37.25	0	0	0	0	0	0	0	0	0	0	0	0	0	0	0	0	0	0	0	0	N/A	N/A
TR031830	LOC_Os01g28920.1	Hypothetical protein	0.411619522	0.086137417	98.30	86.12	43.60	33.29	0	0	0	0	0	0	0	0	0	0	0	0	0	0	0	0	0	0	0	0	N/A	N/A
TR031831	LOC_Os01g28930.1	Hypothetical protein	0.957904651	-0.01052939	107.73	105.06	47.81	19.84	0	0	0	0	0	0	0	0	0	0	0	0	0	0	0	0	0	0	0	0	N/A	N/A
TR031832	LOC_Os01g28940.1	Hypothetical protein	0.68903769	-0.049598509	90.67	99.75	38.96	55.33	0	0	0	0	0	0	0	0	0	0	0	0	0	0	0	0	0	0	0	0	N/A	N/A
TR031833	LOC_Os01g28970.1	Expressed protein	0.000262303	-2.388390954	184.81	1768.35	65.25	1191.71	2	0	0	0	0	0	0	0	0	0	0	0	0	0	0	0	0	0	0	2	AK106513	N/A
TR031834	LOC_Os01g29100.1	Retrotransposon protein, putative, unclassified	0.611197949	0.073941867	110.72	95.92	44.03	25.16	0	0	0	0	0	0	0	0	0	0	0	0	0	0	0	0	0	0	0	0	N/A	N/A
TR031835	LOC_Os01g29140.1	Hypothetical protein	0.630138115	0.074798628	90.24	77.23	34.76	29.02	0	0	0	0	0	0	0	0	0	1	0	0	0	0	0	0	0	0	0	1	N/A	N/A
TR031836	LOC_Os01g29150.1	Cytochrome P450 family protein, expressed	0.371120213	-0.103056259	74.09	86.19	15.85	22.51	1	0	1	0	0	0	2	0	1	2	0	0	0	0	0	0	1	0	0	8	N/A	GO:0008395;GO:0009416;GO:0009741;GO:0016131;GO:0019825
TR031837	LOC_Os01g29170.1	Retrotransposon protein, putative, Ty1-copia subclass	0.894447045	0.031331398	66.68	60.34	37.91	7.76	0	0	0	0	0	0	0	0	0	0	0	0	0	0	0	0	0	0	0	0	N/A	N/A
TR031838	LOC_Os01g29180.1;LOC_Os01g29180.2	Expressed protein	1.12E-05	-1.036293698	120.00	359.27	47.06	124.37	2	0	1	0	0	0	2	0	0	1	0	4	0	0	3	0	0	1	0	14	AK063630	N/A
TR031839	LOC_Os01g29190.1	Retrotransposon protein, putative, Ty3-gypsy subclass	0.867703966	-0.026004873	50.64	52.34	15.92	22.15	0	0	0	0	0	0	0	0	0	0	0	0	0	0	0	0	0	0	0	0	N/A	N/A
TR031840	LOC_Os01g29210.1	Hypothetical protein	0.327643789	0.11894107	80.19	63.27	48.58	28.20	0	0	0	0	0	0	0	0	0	0	0	0	0	0	0	0	0	0	0	0	N/A	N/A
TR031841	LOC_Os01g29220.1	Expressed protein	0.001700211	-0.545607869	224.80	371.96	143.64	224.38	0	0	1	0	0	0	0	0	0	0	0	0	0	0	0	0	0	0	0	1	N/A	N/A
TR031842	LOC_Os01g29230.1	Expressed protein	0.004143524	-0.815183022	652.43	1204.92	298.02	535.42	1	0	1	0	0	0	1	0	0	0	0	0	0	0	0	0	0	0	1	4	N/A	N/A
TR031843	LOC_Os01g29240.1	Expressed protein	0.800006186	-0.037538107	96.78	101.05	31.59	28.69	0	0	0	0	0	0	0	0	2	0	0	0	0	0	0	0	0	0	0	2	AK071508	N/A
TR031844	LOC_Os01g29250.1	Retrotransposon protein, putative, Ty1-copia subclass, expressed	0.557159623	-0.067844142	86.55	96.64	25.43	36.45	0	0	0	0	0	0	0	0	0	0	0	0	0	0	0	0	0	0	0	0	N/A	N/A
TR031845	LOC_Os01g29280.1	Expressed protein	0.044289665	0.204072577	138.16	102.39	28.03	14.82	0	0	4	0	0	0	5	0	0	2	0	0	0	0	0	0	0	2	0	13	AK061076	N/A
TR031846	LOC_Os01g29300.1	Hypothetical protein	0.732914031	0.040822375	80.07	75.85	24.55	25.83	0	0	0	0	0	0	0	0	0	0	0	0	0	0	0	0	0	0	0	0	N/A	N/A
TR031847	LOC_Os01g29330.1	Expressed protein	0.000897382	0.393800279	149.57	82.31	45.42	27.83	0	0	5	0	0	0	0	0	0	1	0	0	0	1	0	0	2	2	7	18	AK108444	N/A
TR031848	chr01:16764733	N/A	0.000540668	-0.759802814	101.63	250.87	41.29	98.42	0	0	0	0	0	0	0	0	0	0	0	0	0	0	0	0	0	0	0	0	N/A	N/A
TR031849	LOC_Os01g29350.1	Hypothetical protein	1.16E-06	1.502206066	926.76	252.27	153.14	79.86	0	0	0	0	0	0	0	0	0	0	0	0	0	0	0	0	0	0	0	0	N/A	N/A
TR031850	LOC_Os01g29390.1	Retrotransposon protein, putative, Ty3-gypsy subclass	0.062586804	0.218675203	161.11	104.03	88.67	50.98	2	0	2	0	0	0	3	0	0	6	0	0	0	0	6	0	0	1	1	21	N/A	N/A
TR031851	AK101833;AK067433	Hypothetical protein OJ1123_G09.29-2 related cluster	2.13E-05	0.898607007	532.01	216.03	256.29	83.80	0	0	0	0	0	0	0	0	0	0	0	0	0	0	0	0	0	0	0	0	AK101833;AK067433	N/A
TR031852	N/A	N/A	0.760699778	0.039555671	96.44	89.87	32.61	17.48	0	0	0	0	0	0	0	0	0	0	0	0	0	0	0	0	0	0	0	0	N/A	N/A
TR031853	LOC_Os01g29409.1	Met-10 family protein, putative, expressed	6.01E-07	1.055779398	1096.88	459.87	192.25	137.14	8	0	17	0	0	0	8	0	0	3	0	0	0	0	1	0	2	1	4	44	AK106834;AK067433	N/A
TR031854	LOC_Os01g29430.1	Pentatricopeptide, putative, expressed	0.942669214	-0.014414421	146.52	140.29	81.87	65.95	0	0	2	0	0	0	0	0	0	3	0	0	0	0	0	0	2	2	3	12	AK119355	N/A
TR031855	chr01:16826639	N/A	0.764357538	0.04040578	89.94	89.54	46.82	65.16	0	0	0	0	0	0	0	0	0	0	0	0	0	0	0	0	0	0	0	0	N/A	N/A
TR031856	LOC_Os01g29450.1	Retrotransposon protein, putative, unclassified	0.900242628	-0.029676987	84.96	91.68	53.55	44.02	0	0	0	0	0	0	0	0	0	0	0	0	0	0	0	0	0	0	0	0	N/A	N/A
TR031857	LOC_Os01g29469.1	Dual specificity phosphatase, catalytic domain containing protein, expressed	3.71E-07	1.619536326	914.50	215.37	97.30	26.58	4	0	1	0	0	0	2	0	8	1	0	0	0	1	2	0	1	1	0	21	AK103881;AK102282	GO:0008138
TR031858	N/A	N/A	8.72E-07	1.466863752	699.59	167.74	183.63	36.78	0	0	0	0	0	0	0	0	0	0	0	0	0	0	0	0	0	0	0	0	N/A	N/A
TR031859	LOC_Os01g29488.1	Retrotransposon, putative, centromere-specific	0.000298826	0.743650299	388.56	181.29	45.43	37.89	0	0	0	0	0	0	0	0	0	0	0	0	0	0	0	0	0	0	0	0	N/A	N/A
TR031860	LOC_Os01g29488.1	Retrotransposon, putative, centromere-specific	0.513472003	0.072806303	69.62	60.73	32.24	38.46	0	0	0	0	0	0	0	0	0	0	0	0	0	0	0	0	0	0	0	0	N/A	N/A
TR031861	LOC_Os01g29507.1	Hypothetical protein	0.914687938	-0.017686612	94.29	96.83	31.97	41.29	16	0	3	0	0	0	0	0	3	0	0	17	0	0	0	0	2	0	1	42	N/A	N/A
TR031862	LOC_Os01g29507.1	Hypothetical protein	0.721707318	0.061032799	72.45	61.63	45.52	17.59	16	0	3	0	0	0	0	0	3	0	0	17	0	0	0	0	2	0	1	42	N/A	N/A
TR031863	LOC_Os01g29560.1	Retrotransposon protein, putative, Ty3-gypsy subclass	0.957693077	0.009286818	76.24	79.37	29.34	54.28	0	0	0	0	0	0	0	0	0	0	0	0	0	0	0	0	0	0	0	0	N/A	N/A
TR031864	LOC_Os01g29600.1	Hypothetical protein	0.806523796	-0.036078327	61.63	66.76	14.32	27.93	0	0	2	0	0	0	0	0	0	0	0	0	0	0	0	0	0	0	0	2	N/A	N/A
TR031865	LOC_Os01g29610.1	Hypothetical protein	0.770769633	0.09234828	1521.21	1376.25	566.53	464.01	0	0	9	0	0	0	1	0	0	2	0	0	0	0	1	0	1	0	0	14	N/A	N/A
TR031866	N/A	N/A	0.502925442	0.078281217	146.08	132.70	54.91	54.19	0	0	0	0	0	0	0	0	0	0	0	0	0	0	0	0	0	0	0	0	N/A	N/A
TR031867	LOC_Os01g29690.1	Expressed protein	0.14854721	0.147164889	158.83	132.69	42.24	53.14	0	1	0	0	0	0	0	0	0	0	0	0	0	0	0	0	0	0	0	1	N/A	N/A
TR031868	LOC_Os01g29740.1	Expressed protein	0.002745732	0.576583138	504.79	294.55	96.74	56.62	0	0	0	0	0	0	0	0	0	0	0	0	0	0	0	0	1	0	0	1	AK107724	N/A
TR031869	LOC_Os01g29760.1	Retrotransposon protein, putative, unclassified, expressed	0.937770981	0.015707535	88.12	85.57	34.53	52.11	0	0	0	0	0	0	0	0	0	0	0	0	0	0	0	0	0	0	0	0	N/A	N/A
TR031870	LOC_Os01g29770.1	Hypothetical protein	0.939539171	-0.013211598	84.02	83.85	39.69	29.75	0	0	0	0	0	0	0	0	0	0	0	0	0	0	0	0	0	0	0	0	N/A	N/A
TR031871	LOC_Os01g29780.1	Retrotransposon protein, putative, unclassified	0.622989643	-0.059804265	91.54	101.46	41.59	50.93	6	0	0	0	0	0	0	0	0	0	0	0	0	0	0	0	0	0	0	6	N/A	N/A
TR031872	LOC_Os01g29790.1	Hypothetical protein	0.000253944	-0.507348885	82.84	177.94	42.43	108.63	0	0	0	0	0	0	0	0	0	0	0	0	0	0	0	0	0	0	0	0	N/A	N/A
TR031873	N/A	N/A	0.266801959	0.146528734	126.48	104.27	78.50	56.35	0	0	0	0	0	0	0	0	0	0	0	0	0	0	0	0	0	0	0	0	N/A	N/A
TR031874	LOC_Os01g29820.1	Expressed protein	0.016490334	-0.424211934	226.53	357.51	102.00	212.70	5	0	5	0	0	0	0	0	2	36	0	0	0	0	2	0	2	1	1	54	AK072999	GO:0005634;GO:0010100
TR031875	LOC_Os01g29830.1	Expressed protein	0.592695261	-0.073252584	274.95	287.88	49.67	85.81	1	0	2	0	0	0	3	0	1	1	0	0	0	0	0	0	1	0	1	10	AK066701	N/A
TR031876	LOC_Os01g29840.1	No apical meristem, putative, expressed	0.7776606	0.036436184	90.01	85.83	33.42	47.01	0	0	0	0	0	0	0	0	0	149	0	96	1	3	0	0	3	6	0	258	AK107407	GO:0003700;GO:0007275
TR031877	LOC_Os01g29870.1	Multidrug resistance protein 1, putative, expressed	0.552497354	-0.083813771	75.02	93.99	35.01	65.74	1	0	0	0	0	0	0	0	0	0	0	0	0	0	0	0	0	0	0	1	N/A	GO:0008559;GO:0009733;GO:0009735;GO:0009926;GO:0016020;GO:0042626
TR031878	LOC_Os01g29890.1	Hypothetical protein	0.125994187	0.205170426	175.05	149.09	87.47	94.26	0	0	0	0	0	0	0	0	0	0	0	0	0	0	0	0	0	0	0	0	N/A	N/A
TR031879	LOC_Os01g30970.1	Expressed protein	0.279384767	-0.117495594	67.78	84.97	52.52	54.59	0	0	0	0	0	0	0	0	4	3	0	0	0	0	0	0	0	0	0	7	N/A	N/A
TR031880	LOC_Os01g31050.1	Hypothetical protein	0.998898812	0.000203801	82.04	84.16	47.38	56.49	3	0	5	0	0	0	2	0	0	0	0	0	0	0	0	0	0	2	0	12	N/A	N/A
TR031881	LOC_Os01g31070.1	Retrotransposon protein, putative, Ty3-gypsy subclass	0.6242332	0.05555392	92.92	89.68	50.18	50.83	0	0	0	0	0	0	0	0	0	0	0	0	0	0	0	0	0	0	0	0	N/A	N/A
TR031882	LOC_Os01g31100.1	Hypothetical protein	0.586564966	-0.066808664	63.67	71.75	50.28	61.12	0	0	0	0	0	0	0	0	0	0	0	0	0	0	0	0	0	0	0	0	N/A	N/A
TR031883	LOC_Os01g31110.1	CRS2-associated factor 1, putative, expressed	5.54E-05	1.021593773	1835.65	844.80	298.13	217.56	2	0	34	0	0	0	41	0	22	5	0	6	1	0	3	0	4	7	0	125	AK065221	N/A
TR031884	LOC_Os01g31120.1	Hypothetical protein	0.886589411	0.023306793	74.16	70.34	47.62	42.30	0	0	0	0	0	0	0	0	0	0	0	0	0	0	0	0	0	0	0	0	N/A	N/A
TR031885	LOC_Os01g31130.1	Retrotransposon protein, putative, Ty3-gypsy subclass	0.626342188	-0.07071362	53.71	63.31	10.82	38.85	0	0	0	0	0	0	0	0	0	0	0	0	0	0	0	0	0	0	0	0	N/A	N/A
TR031886	LOC_Os01g31150.1	Retrotransposon protein, putative, unclassified	0.307153943	-0.109570737	60.79	75.38	30.13	33.47	0	0	0	0	0	0	0	0	0	0	0	0	0	0	0	0	0	0	0	0	N/A	N/A
TR031887	LOC_Os01g31160.1	Retrotransposon protein, putative, unclassified	0.806921526	-0.039042324	71.53	72.73	44.49	24.04	0	0	0	0	0	0	0	0	0	0	0	0	0	0	0	0	0	0	0	0	N/A	N/A
TR031888	LOC_Os01g31170.1	Hypothetical protein	0.97229592	-0.005196402	91.51	92.07	40.23	44.98	0	0	0	0	0	0	0	0	0	0	0	0	0	0	0	0	0	0	0	0	N/A	N/A
TR031889	LOC_Os01g31180.1	Retrotransposon protein, putative, Ty1-copia subclass	0.980811075	-0.004293876	96.58	100.85	36.40	53.00	0	0	0	0	0	0	0	0	0	0	0	0	0	0	0	0	0	0	0	0	N/A	N/A
TR031890	LOC_Os01g31210.1	Hypothetical protein	0.30338625	-0.118851166	76.43	98.17	38.53	62.47	0	0	0	0	0	0	0	0	0	0	0	0	0	0	0	0	0	0	0	0	N/A	N/A
TR031891	LOC_Os01g31220.1;LOC_Os01g31220.2	Expressed protein	0.13696703	-0.160753956	249.78	294.04	55.92	70.04	7	2	10	0	0	0	9	0	2	9	0	8	0	0	2	0	6	0	2	57	AK069894	N/A
TR031892	LOC_Os01g31230.1	Retrotransposon protein, putative, Ty3-gypsy subclass	0.425554168	0.084948352	107.27	95.22	74.05	70.92	0	0	0	0	0	0	0	0	0	0	0	0	0	0	0	0	0	0	0	0	N/A	N/A
TR031893	LOC_Os01g31240.1	Retrotransposon, putative, centromere-specific	0.00806796	-0.282858141	83.26	132.07	50.80	81.11	0	0	0	0	0	0	0	0	0	0	0	0	0	0	0	0	0	0	0	0	N/A	N/A
TR031894	LOC_Os01g31270.1	Annexin-like protein RJ4, putative	0.180188351	-0.123035196	77.00	97.74	53.02	62.33	0	0	0	0	0	0	0	0	0	0	0	0	0	0	0	0	0	0	0	0	N/A	GO:0005509;GO:0005544;GO:0006979;GO:0009928;GO:0015774
TR031895	LOC_Os01g31350.1	Retrotransposon, putative, centromere-specific	0.577218118	-0.086243252	49.98	62.39	15.66	39.05	0	0	0	0	0	0	0	0	0	0	0	0	0	0	0	0	0	0	0	0	N/A	N/A
TR031896	LOC_Os01g31360.1;LOC_Os01g31360.2;LOC_Os01g31360.3;LOC_Os01g31360.4;LOC_Os01g31360.5	Expressed protein	7.50E-08	2.563635867	4869.78	742.43	1358.70	257.37	13	0	42	0	0	0	26	0	5	46	8	55	0	0	10	0	14	1	13	233	AK062264	N/A
TR031897	LOC_Os01g31370.1	Glycosyltransferase, putative, expressed	0.000714795	-0.33724538	75.56	128.01	29.89	47.24	2	2	0	0	0	0	2	0	3	3	0	0	0	0	1	1	1	0	0	15	N/A	N/A
TR031898	LOC_Os01g31400.1	Retrotransposon protein, putative, Ty3-gypsy subclass	0.195329756	0.302485765	284.13	246.49	78.33	170.33	0	0	0	0	0	0	0	0	0	0	0	0	0	0	0	0	0	0	0	0	N/A	N/A
TR031899	LOC_Os01g31450.1	Retrotransposon protein, putative, unclassified, expressed	0.000121527	-1.976660024	152.75	980.21	58.48	531.93	0	0	0	0	0	0	0	0	0	0	0	0	0	0	0	0	2	0	0	2	AK119423	N/A
TR031900	LOC_Os01g31460.1	Hypothetical protein	0.498243858	0.088015412	79.27	65.90	45.93	31.83	0	0	0	0	0	0	0	0	0	0	0	0	0	0	0	0	0	0	0	0	N/A	N/A
TR031901	LOC_Os01g31470.1	Mov34/MPN/PAD-1 family protein, expressed	9.10E-05	-0.550557925	205.54	331.06	80.78	73.02	15	3	6	0	0	0	4	0	13	4	0	2	0	0	5	0	1	1	5	59	AK102705	GO:0006511
TR031902	LOC_Os01g31480.1	Hypothetical protein	0.352335468	-0.114177593	86.05	99.98	42.17	46.20	0	0	0	0	0	0	0	0	0	0	0	0	0	0	0	0	0	0	0	0	N/A	N/A
TR031903	TA29302_4530	Cluster related to UPI00000A5550	0.897395088	0.01951032	104.47	98.79	22.61	20.61	0	0	0	0	0	0	0	0	0	0	0	0	0	0	0	0	0	0	0	0	N/A	N/A
TR031904	LOC_Os01g31570.1	Hypothetical protein	0.453252014	-0.111343903	107.94	120.80	36.57	41.98	2	0	0	0	0	0	0	0	0	0	0	0	0	0	0	0	0	1	1	4	N/A	N/A
TR031905	chr01:17601680	N/A	0.57065805	0.082345168	74.95	64.18	23.66	24.99	0	0	0	0	0	0	0	0	0	0	0	0	0	0	0	0	0	0	0	0	N/A	N/A
TR031906	LOC_Os01g31610.1	Tyrosyl-tRNA synthetase family protein, expressed	0.001059431	0.557784893	513.55	309.44	33.23	92.73	4	0	1	0	0	0	6	0	0	5	0	0	0	0	0	0	1	0	1	18	AK066713	GO:0004812;GO:0005524;GO:0006418
TR031907	LOC_Os01g31629.1	Expressed protein	0.460305912	-0.096282347	246.42	268.20	30.81	70.00	8	0	2	0	0	0	0	0	2	1	0	0	0	0	0	0	0	0	2	15	AK072794	N/A
TR031908	LOC_Os01g31650.1	Retrotransposon protein, putative, unclassified	0.773609578	-0.06038794	52.72	59.17	15.88	34.21	0	0	0	0	0	0	0	0	0	0	0	0	0	0	0	0	0	0	0	0	N/A	N/A
TR031909	LOC_Os01g31670.1	Retrotransposon protein, putative, unclassified	0.779008622	-0.03905756	79.63	84.20	37.56	39.82	0	0	0	0	0	0	0	0	0	0	0	0	0	0	0	0	0	0	0	0	N/A	N/A
TR031910	LOC_Os01g31680.1;LOC_Os01g31680.2	Sec-independent protein translocase TatC containing protein, expressed	9.92E-07	2.182077322	935.12	107.62	383.80	39.88	5	6	17	2	0	0	22	0	2	5	0	2	0	0	0	0	4	0	7	72	AK067297	GO:0009977;GO:0010027;GO:0009977;GO:0010027
TR031911	LOC_Os01g31700.1	Hypothetical protein	0.99233496	0.001789549	73.68	74.58	21.41	43.31	0	0	0	0	0	0	0	0	0	0	0	0	0	0	0	0	0	0	0	0	N/A	N/A
TR031912	LOC_Os01g31760.1	Acyl-ACP thioesterase family protein	0.807540713	0.034770103	61.87	56.65	33.84	15.89	0	0	0	0	0	0	0	0	0	0	0	0	0	0	0	0	0	0	0	0	N/A	GO:0000036;GO:0006633;GO:0009536
TR031913	LOC_Os01g31770.1	Oxidoreductase, 2OG-Fe oxygenase family protein, putative, expressed	0.938076273	0.015653418	420.41	394.82	115.50	32.18	4	2	11	0	0	0	9	0	2	16	0	0	0	0	0	0	1	2	2	49	AK106095;AK104357;AK065149	N/A
TR031914	LOC_Os01g31780.1	Hypothetical protein	0.64411394	-0.050848309	82.74	89.41	9.59	9.22	0	0	0	0	0	0	0	0	0	0	0	0	0	0	0	0	0	0	0	0	N/A	N/A
TR031915	LOC_Os01g31820.1	Hypothetical protein	0.909455408	0.027309481	153.85	113.97	122.16	34.32	0	0	0	0	0	0	0	0	0	0	0	0	0	0	0	0	0	0	0	0	N/A	N/A
TR031916	LOC_Os01g31830.1	Hypothetical protein	0.577455019	-0.070145647	99.42	106.65	27.38	29.02	0	0	0	0	0	0	0	0	0	0	0	0	0	0	0	0	0	0	0	0	N/A	N/A
TR031917	BM422125	Hypothetical protein P0507H06.32 related cluster	0.133668559	-0.138375631	68.10	88.54	20.38	38.99	0	0	0	0	0	0	0	0	0	0	0	0	0	0	0	0	0	0	0	0	N/A	N/A
TR031918	LOC_Os01g31860.1	Hypothetical protein	0.764035091	-0.054293438	102.37	113.35	6.57	30.33	0	0	0	0	0	0	0	0	0	0	0	0	0	0	0	0	0	0	0	0	N/A	N/A
TR031919	LOC_Os01g31870.1;LOC_Os01g31870.5	Natural resistance-associated macrophage protein, expressed	0.009257973	-0.288224835	1339.17	1690.10	369.72	756.96	7	0	24	0	0	0	94	0	11	1	0	0	0	0	2	0	0	2	3	144	AK068118	GO:0005384;GO:0006828;GO:0006875;GO:0015103;GO:0015691;GO:0015692;GO:0030001;GO:0046873;GO:0005384;GO:0006828;GO:0006875;GO:0015103;GO:0015691;GO:0015692;GO:0030001;GO:0046873
TR031920	LOC_Os01g31870.2	Natural resistance-associated macrophage protein, expressed	0.008274716	-0.442959786	259.20	375.70	111.30	164.48	1	0	1	0	0	0	4	0	1	0	0	0	0	0	0	0	0	0	0	7	N/A	GO:0005384;GO:0006828;GO:0006875;GO:0015103;GO:0015691;GO:0015692;GO:0030001;GO:0046873
TR031921	LOC_Os01g31890.1	Transposon protein, putative, unclassified, expressed	0.004924255	-0.622975598	74.50	189.36	23.44	106.84	0	2	2	0	0	0	2	0	0	3	0	0	0	0	0	0	0	0	0	9	AK068046	N/A
TR031922	LOC_Os01g31920.1	Hypothetical protein	0.78858437	-0.044393849	72.82	83.53	17.32	52.22	0	0	0	0	0	0	0	0	0	0	0	0	0	0	0	0	0	0	0	0	N/A	N/A
TR031923	LOC_Os01g31930.1	Hypothetical protein	0.970306737	0.006574598	73.87	72.90	25.08	32.53	0	0	0	0	0	0	0	0	0	0	0	0	0	0	0	0	0	0	0	0	N/A	N/A
TR031924	LOC_Os01g31940.1	Expressed protein	1.40E-05	1.282752861	497.82	128.58	131.40	43.23	0	1	0	0	0	0	2	0	0	3	0	0	0	0	0	0	6	0	1	13	AK106017	GO:0005345;GO:0005887;GO:0006863;GO:0010184;GO:0015211
TR031925	LOC_Os01g31950.1	Hypothetical protein	0.611340994	-0.080199172	90.65	101.65	34.90	37.90	0	0	0	0	0	0	0	0	0	0	0	0	0	0	0	0	0	0	0	0	N/A	N/A
TR031926	LOC_Os01g31960.1	Hypothetical protein	0.91510142	-0.017852166	84.78	88.01	31.08	30.77	0	0	0	0	0	0	0	0	0	0	0	0	0	0	0	0	0	0	0	0	N/A	N/A
TR031927	LOC_Os01g31970.1	Hypothetical protein	0.55550107	-0.069575309	90.38	98.65	38.72	34.64	0	0	0	0	0	0	0	0	0	0	0	0	0	0	0	0	0	0	0	0	N/A	N/A
TR031928	LOC_Os01g31980.1	MATE efflux family protein, expressed	0.000492824	0.842095682	579.43	269.36	217.75	90.54	18	4	1	0	0	0	2	0	1	1	0	0	0	0	7	0	1	0	0	35	AK103784	GO:0005215;GO:0015297;GO:0016020
TR031929	LOC_Os01g32070.1	Retrotransposon protein, putative, unclassified	0.843586186	0.027505031	101.64	95.29	43.93	36.24	0	0	0	0	0	0	0	0	0	0	0	0	0	0	0	0	0	0	0	0	N/A	N/A
TR031930	LOC_Os01g32080.2	Thiamine pyrophosphate enzyme, central domain containing protein, expressed	0.106933754	0.195311447	165.58	128.61	35.98	28.35	18	19	23	0	0	0	21	0	7	1	0	0	0	0	5	0	0	3	1	98	AK065111	GO:0003984;GO:0004737;GO:0009082
TR031931	LOC_Os01g32090.1	Pentatricopeptide, putative, expressed	0.807848589	0.030500278	98.65	94.06	27.71	38.00	1	0	0	0	0	0	0	0	0	0	0	0	0	0	0	0	0	2	1	4	N/A	N/A
TR031932	LOC_Os01g32120.1	EF hand family protein, expressed	0.002148387	-0.435965342	61.45	134.41	11.05	65.22	2	0	7	0	0	0	0	0	1	0	0	0	0	0	0	0	0	0	0	10	AK072726	GO:0000325;GO:0005509;GO:0005515;GO:0043269
TR031933	LOC_Os01g32130.1	Expressed protein	0.001872112	0.422200093	231.52	148.29	55.62	53.32	9	0	3	0	0	0	2	0	0	6	0	0	0	0	0	0	1	0	3	24	N/A	N/A
TR031934	LOC_Os01g32150.1	Hypothetical protein	0.769442158	-0.035406622	54.41	58.73	24.23	21.67	0	0	0	0	0	0	0	0	0	0	0	0	0	0	0	0	0	0	0	0	N/A	N/A
TR031935	LOC_Os01g32160.1	Hypothetical protein	0.784784757	-0.045773812	60.07	64.34	34.04	25.88	0	0	0	0	0	0	0	0	0	0	0	0	0	0	0	0	0	0	0	0	N/A	N/A
TR031936	LOC_Os01g32170.1	Pentatricopeptide, putative, expressed	0.313824934	-0.391548497	137.16	324.22	31.31	356.35	1	0	3	0	0	0	1	0	0	0	0	0	0	0	0	0	0	0	1	6	AK109825;AK102377	N/A
TR031937	N/A	N/A	0.612079395	-0.078447814	71.55	82.51	35.59	30.40	0	0	0	0	0	0	0	0	0	0	0	0	0	0	0	0	0	0	0	0	N/A	N/A
TR031938	LOC_Os01g32184.1;LOC_Os01g32184.2	Tetratricopeptide repeat protein 5, putative, expressed	6.34E-05	-0.749775065	241.17	456.17	84.92	156.37	1	3	24	0	0	0	0	0	0	3	0	1	0	0	0	0	1	2	1	36	AK073118	N/A
TR031939	LOC_Os01g32200.1	Hypothetical protein	0.905355884	0.017873578	88.92	86.66	37.42	36.05	0	0	0	0	0	0	0	0	0	0	0	0	0	0	0	0	0	0	0	0	N/A	N/A
TR031940	chr01:18014138	N/A	0.902095683	-0.018110795	107.53	108.94	28.50	42.91	0	0	0	0	0	0	0	0	0	0	0	0	0	0	0	0	0	0	0	0	N/A	N/A
TR031941	LOC_Os01g32270.1	Hypothetical protein	0.992127662	-0.001659522	76.44	79.04	17.03	31.04	0	0	1	0	0	0	0	0	0	0	0	0	0	0	0	0	0	1	0	2	N/A	N/A
TR031942	LOC_Os01g32280.1	Integral membrane family protein, putative, expressed	0.052263565	0.203188783	531.73	438.23	26.30	53.29	1	0	4	0	0	0	1	1	0	1	0	0	0	0	2	0	3	1	0	14	AK099867	N/A
TR031943	LOC_Os01g32310.1	Hypothetical protein	0.689778384	0.094999136	79.60	65.98	20.70	7.05	0	0	0	0	0	0	0	0	0	0	0	0	0	0	0	0	0	0	0	0	N/A	N/A
TR031944	LOC_Os01g32330.1	Farnesylated protein 2, putative, expressed	7.90E-06	1.786436445	4052.96	1239.86	1000.88	901.75	4	0	20	0	0	0	32	0	2	7	0	0	0	0	0	0	0	3	28	96	AK060145	GO:0030001;GO:0046872
TR031945	N/A	N/A	0.275974733	-0.14596256	93.48	134.08	43.66	91.69	0	0	0	0	0	0	0	0	0	0	0	0	0	0	0	0	0	0	0	0	N/A	N/A
TR031946	LOC_Os01g32350.2	ATP-dependent Clp protease proteolytic subunit 1, putative, expressed	0.002706803	0.716586131	810.27	459.51	71.88	174.03	11	0	2	1	0	0	12	0	1	4	0	0	0	0	0	0	0	3	0	34	N/A	GO:0005739;GO:0005759;GO:0006510;GO:0008462;GO:0009534;GO:0009535;GO:0009570;GO:0009840
TR031947	LOC_Os01g32364.1	Glycosyl hydrolase family 1 protein, expressed	0.018176249	0.232264195	166.55	122.03	61.24	51.92	7	0	3	0	0	0	4	0	3	2	0	1	0	0	6	0	4	1	1	32	AK069177	GO:0004553
TR031948	N/A	N/A	0.007181185	0.43635729	236.34	130.72	132.97	44.81	0	0	0	0	0	0	0	0	0	0	0	0	0	0	0	0	0	0	0	0	N/A	N/A
TR031949	LOC_Os01g32380.1	Expressed protein	0.801188186	0.048142554	138.16	120.18	52.27	43.96	3	2	2	0	0	0	1	0	0	4	0	0	3	0	0	0	13	0	1	29	N/A	N/A
TR031950	LOC_Os01g32430.1	Hypothetical protein	0.864071635	-0.023805024	108.81	110.68	50.85	61.39	0	0	0	0	0	0	0	0	0	0	0	0	0	0	0	0	0	0	0	0	N/A	N/A
TR031951	AK111287;AK101435	Hypothetical protein P0455H03.7-1 related cluster;Hypothetical protein P0455H03.7-1 related cluster	0.309124597	0.110145491	172.97	158.62	58.20	53.82	0	0	0	0	0	0	0	0	0	0	0	0	0	0	0	0	0	0	0	0	AK111287;AK101435	N/A
TR031952	LOC_Os01g32450.1	Hypothetical protein	0.761993468	0.041223907	119.02	108.47	53.66	45.26	0	0	0	0	0	0	0	0	0	0	0	0	0	0	0	0	0	0	0	0	N/A	N/A
TR031953	LOC_Os01g32460.1	Expressed protein	0.000389593	0.840735355	275.03	94.76	104.85	44.31	0	0	2	0	0	0	17	0	0	0	0	0	0	0	0	0	1	0	0	20	AK120501	N/A
TR031954	LOC_Os01g32470.1	Zinc knuckle family protein	0.893741363	-0.025348339	82.57	82.44	36.44	32.94	0	0	0	0	0	0	0	0	0	0	0	0	0	0	0	0	0	0	0	0	N/A	N/A
TR031955	LOC_Os01g32500.1	Retrotransposon protein, putative, Ty3-gypsy subclass	0.702208913	0.04883962	83.53	75.54	33.51	28.53	0	0	0	0	0	0	0	0	0	0	0	0	0	0	0	0	0	0	0	0	N/A	N/A
TR031956	LOC_Os01g32510.1	Transposon protein, putative, unclassified	0.366211743	-0.114082045	74.17	92.95	24.60	37.62	0	0	0	0	0	0	0	0	0	0	0	0	0	0	0	0	0	0	0	0	N/A	N/A
TR031957	LOC_Os01g32520.1	Hypothetical protein	0.85827758	-0.025274209	86.82	93.74	48.72	61.87	0	0	0	0	0	0	0	0	0	0	0	0	0	0	0	0	0	0	0	0	N/A	N/A
TR031958	LOC_Os01g32560.1	Expressed protein	0.498576229	0.08499169	55.83	44.76	17.01	13.50	0	0	0	0	0	0	0	0	0	0	0	0	0	0	0	0	1	0	0	1	AK111146	N/A
TR031959	N/A	N/A	0.235967809	0.130473358	95.36	78.68	40.24	23.37	0	0	0	0	0	0	0	0	0	0	0	0	0	0	0	0	0	0	0	0	N/A	N/A
TR031960	LOC_Os01g32630.1	Retrotransposon protein, putative, Ty1-copia subclass	0.642313929	0.072619644	85.65	70.38	55.06	30.95	0	0	0	0	0	0	0	0	0	0	0	0	0	0	0	0	0	0	0	0	N/A	N/A
TR031961	LOC_Os01g32640.1	F-box domain containing protein, expressed	0.371698458	-0.093359597	106.21	122.48	50.44	53.19	0	0	0	0	0	0	1	0	0	1	0	0	0	0	0	0	2	0	0	4	AK109797	N/A
TR031962	LOC_Os01g32650.1	Hypothetical protein	0.749482296	0.037161717	107.60	100.52	39.83	38.37	0	0	0	0	0	0	0	0	0	0	0	0	0	0	0	0	0	0	0	0	N/A	N/A
TR031963	LOC_Os01g32660.1;LOC_Os01g32660.2;LOC_Os01g32660.3	Protein kinase domain containing protein, expressed	0.935388548	0.027155325	1584.85	1633.01	467.89	846.41	22	15	37	0	0	0	18	0	18	13	0	12	0	5	1	0	19	6	12	178	AK059461;AF216314	GO:0000165;GO:0004708;GO:0005515;GO:0005737;GO:0009611;GO:0009628;GO:0016301;GO:0000165;GO:0004708;GO:0005515;GO:0005737;GO:0009611;GO:0009628;GO:0016301;GO:0000165;GO:0004708;GO:0005515;GO:0005737;GO:0009611;GO:0009628;GO:0016301
TR031964	LOC_Os01g32680.1	Retrotransposon protein, putative, unclassified	0.922222534	-0.01511626	103.30	106.55	58.22	65.21	0	0	0	0	0	0	0	0	0	0	0	0	0	0	0	0	0	2	0	2	N/A	N/A
TR031965	LOC_Os01g32700.1	Transposon protein, putative, unclassified	0.942587836	-0.014281759	87.07	93.58	45.24	43.34	0	0	0	0	0	0	0	0	0	0	0	0	0	0	0	0	0	0	0	0	N/A	N/A
TR031966	LOC_Os01g32710.1	Hydroxyproline-rich glycoprotein family protein, putative	0.031876547	-0.339740119	203.34	266.19	107.46	99.58	0	0	0	0	0	0	0	0	0	0	0	0	0	0	0	0	0	0	0	0	N/A	N/A
TR031967	LOC_Os01g32720.1	Expressed protein	0.007914476	-0.305200431	603.35	738.19	176.41	136.71	4	0	1	0	0	0	0	0	0	3	0	0	0	0	0	0	1	0	0	9	AK064570	N/A
TR031968	LOC_Os01g32730.2	Tetratricopeptide repeat, putative, expressed	0.028713366	0.275981026	113.60	74.44	62.15	42.85	3	0	10	0	0	0	8	1	2	0	0	0	0	0	0	0	1	0	0	25	N/A	GO:0009941;GO:0015995
TR031969	LOC_Os01g32740.1	Hypothetical protein	0.260729318	-0.11254573	56.97	70.43	22.38	32.76	0	0	0	0	0	0	0	0	0	0	0	0	0	0	0	0	0	0	0	0	N/A	N/A
TR031970	LOC_Os01g32750.1	TATA box-binding protein-associated factor, putative, expressed	0.763749511	0.060297203	1577.78	1444.53	619.18	297.01	7	2	18	0	0	0	0	0	1	4	0	1	0	0	4	0	0	2	1	40	AK120931	GO:0005634;GO:0006352;GO:0016986
TR031971	LOC_Os01g32760.1	Hypothetical protein	0.952151752	-0.008553135	56.88	57.31	32.86	34.52	0	0	0	0	0	0	0	0	0	0	0	0	0	0	0	0	0	0	0	0	N/A	N/A
TR031972	LOC_Os01g32770.1	Expressed protein	5.33E-06	-1.05821948	112.46	373.18	47.70	115.49	38	22	16	0	0	0	12	0	9	55	0	6	2	1	3	0	36	10	4	214	AK071246	N/A
TR031973	LOC_Os01g32780.1	Universal stress protein family protein, expressed	1.02E-05	-2.339358238	429.18	2866.44	86.40	1635.90	14	0	12	1	0	0	1	0	0	25	1	17	0	0	3	0	6	3	5	88	AK070914	GO:0006950
TR031974	LOC_Os01g32790.1	Expressed protein	0.270669086	0.308504743	926.57	710.08	216.72	211.70	5	1	5	0	0	0	2	0	0	4	1	10	0	0	0	0	9	0	2	39	AK058499	N/A
TR031975	LOC_Os01g32800.1;LOC_Os01g32800.2;LOC_Os01g32800.3	PCI domain containing protein, expressed	0.246371595	-0.209149601	624.42	722.81	87.28	148.67	34	6	2	1	0	0	1	0	11	17	0	0	0	0	4	0	6	0	2	84	AK069825	GO:0005634;GO:0006511;GO:0008541;GO:0030163;GO:0005634;GO:0006511;GO:0008541;GO:0030163;GO:0005634;GO:0006511;GO:0008541;GO:0030163
TR031976	LOC_Os01g32830.1	Expressed protein	1.20E-08	2.856902502	2341.25	218.79	347.62	112.87	2	0	7	0	0	0	2	0	0	0	0	0	0	0	0	0	0	1	4	16	AK072161;AK059042	GO:0009706
TR031977	LOC_Os01g32840.1	Expressed protein	0.070761725	0.244044429	225.42	174.43	110.68	74.22	0	0	0	0	0	0	0	0	2	1	0	0	0	0	0	0	0	1	0	4	N/A	N/A
TR031978	LOC_Os01g32860.1	Hypothetical protein	0.733280639	-0.049418235	59.25	62.81	29.56	16.01	0	0	0	0	0	0	0	0	0	0	0	0	0	0	0	0	0	0	0	0	N/A	N/A
TR031979	chr01:18372627	N/A	0.046973121	-0.202132579	109.32	145.95	39.36	67.85	0	0	0	0	0	0	0	0	0	0	0	0	0	0	0	0	0	0	0	0	N/A	N/A
TR031980	LOC_Os01g32880.1	Adaptin N terminal region family protein, expressed	0.013920841	-0.258868414	161.06	216.05	65.51	93.78	5	9	3	0	0	0	4	0	4	6	0	10	0	0	3	0	2	0	0	46	AK099665;AK070837	GO:0030276
TR031981	LOC_Os01g32890.1	Expressed protein	0.74196391	-0.046707961	68.30	78.29	26.99	55.03	0	0	0	0	0	0	1	0	0	1	0	0	0	0	0	0	0	0	0	2	N/A	N/A
TR031982	LOC_Os01g32900.1	Hypothetical protein	0.768397072	0.05944284	75.59	64.52	58.34	24.28	0	0	0	0	0	0	0	0	0	0	0	0	0	0	0	0	0	0	0	0	N/A	N/A
TR031983	LOC_Os01g32910.1	Hypothetical protein	0.97599699	0.004624139	106.34	93.39	49.30	33.28	0	0	0	0	0	0	0	0	0	0	0	0	0	0	0	0	0	0	0	0	N/A	N/A
TR031984	LOC_Os01g32920.1	Hypothetical protein	0.21912598	-0.15073448	79.03	102.24	24.76	28.37	0	0	0	0	0	0	1	0	0	0	0	0	0	0	0	0	0	0	0	1	N/A	GO:0003676;GO:0003700;GO:0008270;GO:0045449
TR031985	LOC_Os01g32930.1	SGS domain containing protein, expressed	0.988737841	0.002552048	117.51	111.60	53.56	43.42	0	0	0	0	0	0	0	0	0	0	0	0	0	0	0	0	0	0	0	0	N/A	GO:0006511;GO:0009734;GO:0019005;GO:0030163;GO:0042831
TR031986	LOC_Os01g32940.1	Hypothetical protein	0.757297436	0.053590836	108.09	102.40	65.82	65.41	0	0	0	0	0	0	0	0	0	0	0	0	0	0	0	0	0	0	0	0	N/A	N/A
TR031987	LOC_Os01g32950.1	Hypothetical protein	0.159490379	0.224643102	144.70	114.57	41.87	70.57	0	0	0	0	0	0	0	0	0	0	0	0	0	0	0	0	0	0	0	0	N/A	N/A
TR031988	LOC_Os01g32964.1	Protein phosphatase 2C containing protein, expressed	0.000199614	-0.514134356	498.54	754.57	175.13	225.94	6	1	6	0	0	0	3	0	0	6	0	4	0	0	5	0	1	2	0	34	AK059183	GO:0015071
TR031989	LOC_Os01g32964.1	Protein phosphatase 2C containing protein, expressed	0.000515084	-0.578020215	344.95	551.01	96.64	79.14	6	1	6	0	0	0	3	0	0	6	0	4	0	0	5	0	1	2	0	34	N/A	GO:0015071
TR031990	LOC_Os01g32980.1	Mitochondrial carrier protein, expressed	0.976069839	-0.005839533	369.18	362.51	78.52	67.34	0	0	4	0	0	0	5	0	0	2	0	0	0	0	3	0	0	0	0	14	N/A	GO:0005215;GO:0005488;GO:0005743;GO:0006810;GO:0006839
TR031991	N/A	N/A	0.215946959	0.150529823	902.85	767.23	133.03	137.60	0	0	0	0	0	0	0	0	0	0	0	0	0	0	0	0	0	0	0	0	N/A	N/A
TR031992	LOC_Os01g33020.2	Sybindin-like family protein, expressed	0.938939662	-0.014155095	153.92	159.76	84.63	75.44	4	3	7	0	0	0	5	0	1	7	0	2	2	0	1	0	1	3	2	38	AK058445	N/A
TR031993	LOC_Os01g33030.1	Brix domain containing protein, expressed	0.145076804	0.354893795	669.32	483.88	180.93	111.85	12	0	9	0	0	0	0	0	2	10	0	3	0	0	0	0	2	2	2	42	AK100776	N/A
TR031994	LOC_Os01g33040.1	Kinesin heavy chain, putative, expressed	0.761294126	0.087581501	85.50	71.70	61.97	23.00	7	0	0	0	0	0	0	0	0	2	0	5	0	0	1	0	4	2	0	21	AK103077	GO:0003777;GO:0007112;GO:0010245
TR031995	LOC_Os01g33050.1	Ribosome biogenesis protein RLP24, putative, expressed	2.38E-05	-0.828430197	137.67	334.88	29.75	83.16	20	6	13	0	0	0	7	0	0	9	0	17	0	0	2	0	15	2	2	93	AK073707;AK063801	GO:0003735;GO:0005840;GO:0006412;GO:0007046
TR031996	LOC_Os01g33060.1	HEAT repeat family protein, expressed	0.439299055	0.148570785	311.65	255.04	210.64	84.72	10	2	2	0	0	0	4	0	5	2	0	0	0	1	5	0	0	2	2	35	AK121086	N/A
TR031997	LOC_Os01g33070.1	Pentatricopeptide, putative	0.92660748	0.012733283	85.52	83.38	18.69	19.72	0	0	0	0	0	0	0	0	0	0	0	0	0	0	0	0	0	0	0	0	N/A	GO:0009507;GO:0031425;GO:0031426
TR031998	LOC_Os01g33080.1	Fimbrin-like protein 2, putative, expressed	0.141067186	-0.183561441	127.97	149.65	42.80	62.39	0	1	0	0	0	0	0	0	0	2	0	0	0	0	0	0	1	0	0	4	AK119316	GO:0003779
TR031999	LOC_Os01g33090.1	Receptor-like protein kinase, putative, expressed	0.000358258	-0.467996154	104.12	180.67	30.63	57.19	13	1	0	0	0	0	0	0	3	1	0	0	0	0	0	0	1	1	1	21	N/A	GO:0004674;GO:0005524;GO:0006468;GO:0007169;GO:0016301
[truncated: 41,312 more rows]
