# Supplementary material for: Identification and Functional Analysis of Light-Responsive Unique Genes and Gene Family Members in Rice
Source: PLoS Genet. 2008 Aug 22;4(8):e1000164. doi: 10.1371/journal.pgen.1000164 (PMC2515340; doi:10.1371/journal.pgen.1000164)
Supplement: Table S2 — Microarray Data Used for Figure 2. Gene_id is a simplified gene identifier; U indicates unique gene; P indicates predominantly light-induced gene family member; R indicates not predominantly light-induced gene family member; Redundancy of gene sequences is marked as U (Unique) or R (Not predominant); Predominant expression within a gene family is marked as P (Predominant); Knockout lines which were analyzed in this study are described and PFG indicates Plant Functional Genomics Laboratory in POSTECH, South Korea; Phenotypes related to light response are described; Co-segregation of observed phenotypes and T-DNA insertion is indicated as Yes or NO; Oligo_id is the name of the NSF 45K oligo; locus_id is the TIGR version 5 gene models based on gene locus; annotation indicates the putative function of the gene; NSF45K_light_vs_dark is the average log2 (natural light/dark) value derived using the NSF45K array data; BGI far-red_light_vs_dark is the average log2 (far-red light/dark) value derived using the BGI/Yale array data; BGI white_light_vs_dark is the average log2 (whole seedling treated with white light/dark) value derived using the BGI/Yale array data; BGI root white light_vs_dark is the average log2 (root treated with white light/dark) value derived using the BGI/Yale array data; BGI shoot white light_vs_dark is the average log2 (shoot treated with white light/dark) value derived using the BGI/Yale array data; BGI red_light_vs_dark is the average log2 (red light/dark) value derived using the BGI/Yale array data; udt1-1_anther vs WT is the average log2 (udt1-1 anther/ wild type anther) value derived using BGI/Yale array; BGI anther_meiosis_vs PL is the average log2 (wild type anther in meiosis/palea-lemma) value derived using BGI/Yale array; BGI_anther_young_microspore_vs PL is the average log2 (wild type anther in young microspore stage/palea-lemma) value derived using BGI/Yale array; BGI_anther_vacuolated_pollen_vs PL is the average log2 (wild type anther in vacu [file pgen.1000164.s012.xls]

## Sheet: one channel
gene	Redundancy	Predominant expression	Consistency of gene expression	Knockout line	Phenotype	Co-segregation	oligoID	locus (loci)	annotation	Seedling_root	Seedling_shoot	Seedling_leaf	Young_leaf	Mature_leaf	Suspension_cell	SAM	P1_0-3cm	P2_3-5cm	P3_5-10cm	P4_10-15cm	P5_15-22cm	P6_22-30cm	Seed_S1_0-2dap	Seed_S2_3-4dap	Seed_S3_5-10dap	Seed_S4_11-20dap	Seed_S5_21-29dap	10-d_embryo	10-d_endosperm	Mature_ovary	Mature_stigmas	Anther
U1	U		Yes	1B-14224/1C-03301	Albino/Albino	Yes/Yes	TR030047	LOC_Os01g01710.1, LOC_Os01g01710.2	1-deoxy-D-xylulose 5-phosphate reductoisomerase, chloroplast precursor, putative, expressed;	10.5498	12.6878	12.4551	9.89178	9.15735	9.49386	9.74483	10.4838	9.91588	11.5493	11.102	9.97585	9.13443	10.1824	12.4841	12.1066	11.9381	11.8265	9.83447	8.56224	10.007	9.30606	7.24793
U2	U		Yes	3A-08586/3A-00098	Pale green/NA	ND/NA	TR032481	LOC_Os01g40710	Expressed protein	9.13186	12.9661	12.0011	9.66888	9.36632	7.44294	9.783	10.8533	10.6439	11.1189	11.6165	10.8329	11.8576	12.3211	12.452	11.6777	12.2641	12.3769	7.92481	10.2946	10.9454	11.5622	9.99435
U3	U		Yes	4A-00716/1C-06727	Pale green/NA	Yes/NA	TR034826	LOC_Os01g71190.1	Photosystem II reaction center W protein, putative, expressed	6	11.9944	10.4878	7.16993	5.35755	4.85798	6.88264	6.40939	7.83289	7.64386	5.97728	7.01123	6.47573	5.97728	10.7211	9.64566	10.1923	9.69349	5.35755	5.39232	8.18982	7.06609	8.01681
U4	U		Yes	2A-50128/4A-50119	Pale green/pale green	Yes/Yes	TR039013	LOC_Os02g57030.1	Expressed protein	6.76818	12.5589	11.2366	7.12928	6.62936	6.42626	7.53138	9.54496	9.63481	8.48784	8.90689	7.99435	7.16993	6.79442	11.9643	10.9901	11.3597	11.5943	6.70044	8.27146	9.47978	9.24317	7.26679
U5	U		Yes	1A-09123/3A-03564	Albino/Albino	Yes/ND	TR039446	LOC_Os03g04470.1	Expressed protein	2.58496	12.3163	12.6784	6.89482	7.22882	5.80735	7.53138	9.24555	9.2503	8.94251	8.12928	7.83289	6.53916	5.58496	12.4414	11.7474	11.9741	12.1124	6.74147	7.15987	9.00282	4.85798	5.97728
U6	U		Yes	1B-01520/4A-00253	No phenotype/semi dwarf	No/No	TR039588	LOC_Os03g06230.1	Expressed protein	10.0362	11.3842	10.952	9.74819	9.61102	9.58684	10.1824	10.983	9.63481	10.2143	9.9263	8.43463	7.53138	7.7211	10.3597	9.48382	9.78463	10.1699	10.1163	9.1267	11.5939	12.5746	9.13955
U7	U		Yes	1B-01342/1C-06809	Dwarf/No phenotype	No/No	TR040682	LOC_Os03g19760.1, LOC_Os03g19760.2	HAD-superfamily hydrolase, subfamily IA, variant 3 containing protein, expressed;	8.91588	12.4648	12.6309	9.05799	8.58496	9.25739	9.37938	9.66178	9.36194	9.68825	9.62753	8.49586	7.31288	6.58496	11.9951	10.4788	11.2467	11.3548	9.48583	8.84235	10.1799	10.5038	9.30378
U8	U		Yes	1A-08723/1A-17021	NA/NA	No homo/No homo	TR071152	LOC_Os03g47610.2, LOC_Os03g47610.3, LOC_Os03g47610.4, LOC_Os03g47610.5, LOC_Os03g47610.6, LOC_Os03g47610.8, LOC_Os03g47610.1, LOC_Os03g47610.7	putative thiamin biosynthesis protein;Thiamine biosynthesis protein thiC, putative, expressed;N/A	5.90689	8.86419	12.9938	10.2527	9.69697	8.46761	10.9181	11.5845	9.68475	10.9181	11.7172	10.0238	8.61471	8.22882	10.3049	9.91139	10.0715	10.0593	8.33539	9.26679	8.32193	8.64386	9.83605
U9	U		No	1B-22213/2B-50151	Dwarf/pale green	ND/No	TR042489	LOC_Os03g48030.1	HPP family protein, expressed	6.53916	10.744	11.0341	5	4.58496	8	5.35755	6.53916	5.39232	6.74147	6.97728	6.02237	5.88264	8.37938	11.7035	8.5812	9.99718	12.0647	7.07682	3.90689	6.84549	3.32193	5.2854
U10	U		Yes	3A-16669/4A-50669	Dwarf/dwarf	Yes/Yes	TR045787	LOC_Os04g37619.1	Zeaxanthin epoxidase, chloroplast precursor, putative, expressed	8.74483	11.0437	12.2378	9.59619	9.15735	7.94251	9.29692	8.09803	8.97728	9.31288	9.08481	9.11634	9.07682	8.29921	10.6129	11.2574	11.236	9.39017	5.12928	8.55459	9.16491	7.33092	9.41363
U11	U		45K	1D-02443/3A-01082	Pale green/pale green	Yes/Yes	TR050374	LOC_Os07g46460.1	Ferredoxin-dependent glutamate synthase, chloroplast precursor, putative, expressed	12.0365	14.2079	13.3958	10.403	9.93517	10.7202	10.3465	11.3426	10.9241	11.6325	12.0904	11.0553	10.5812	10.7202	13.8251	13.1074	13.5075	13.372	10.6402	11.0341	11.0868	11.1966	11.9989
U12	U		Yes	2B-20208/3A-07109	Dwarf/dwarf	ND/ND	TR053092	LOC_Os08g40160.1	Thylakoid lumen protein, chloroplast precursor, putative, expressed	6.97728	11.9919	12.5691	7.57743	7.05528	0	8.24317	8.22882	9.07414	9.73302	8.33092	7.88264	6.93074	7.05528	11.4035	9.1472	10.0526	10.9114	6.71425	7.86419	9.31515	10.8114	9.41996
P1	GF	P	Yes	2B-00356/1B-20710	Semi dwarf/semi dwarf	ND/ND	TR030572	LOC_Os01g08460.1	TMS membrane family protein, putative, expressed	7.56986	10.3945	9.46352	8.44708	7.93664	6.85798	7.99435	8.34873	9.56224	8.07682	7.83289	8.13443	9.47168	9.76984	10.1472	8.5812	9.35094	7.30378	7.93074	9.15228	6.94251	4.9542	10.3208
P2	GF	P	Yes	2B-60065/3C-00294	Oxidative stress/oxidative stress	Yes/Yes	TR070307	LOC_Os01g45274.1, LOC_Os01g45274.2, LOC_Os01g45274.3, LOC_Os01g45274.4	Carbonic anhydrase, chloroplast precursor, putative, expressed;	13.1682	14.6554	14.5746	11.2703	8.73132	11.275	11.1472	11.8819	13.4762	13.5884	12.514	11.8222	11.5078	12.0447	14.9184	14.3873	14.3647	14.6987	10.3783	10.3977	10.8186	9.88111	14.3764
P3	GF	P	No	2A-50168/2D-11229	Pale green/dwarf	No/No	TR039166	LOC_Os02g58790.1, LOC_Os02g58790.3, LOC_Os02g58790.4, LOC_Os02g58790.5	Expressed protein;pressedprote	5.85798	11.5868	11.1079	7.12928	6.40939	4.52356	7.7211	10.1447	8.50779	9.19967	8.75154	7.59991	7.09803	5.35755	11.3426	11.255	11.2143	11.5142	5.64386	7.72792	9.04439	4.75489	5.2854
P4	GF	P	45K	2C-10006/2D-40669	Albino/Albino	No/No	TR041761	LOC_Os03g37830.1	Potassium uptake protein, expressed	4.08746	10.9672	11.4635	6.65821	3.80735	7.62205	5.70044	5.20945	7.61471	10.9858	8.36194	7.59991	6.58496	6.93074	8.25739	9.82177	8.37938	8.19476	5.04439	4.90689	4.32193	4.52356	5.67243
P5	GF	P	Yes	1D-03944/3A-60218	Albino/NA	Yes/NA	TR071185	LOC_Os03g52840.1, LOC_Os03g52840.2, LOC_Os03g52840.3	Serine hydroxymethyltransferase, mitochondrial precursor, putative, expressed;Serinehydroxymethyltransferase,mitochondrialprecursor,putative,expressed	13.7533	14.505	14.1782	12.0502	11.7948	11.0147	12.4921	13.7424	13.2046	13.5675	13.5681	12.9995	11.8761	11.1235	14.4717	13.6103	14.0111	14.2167	12.664	13.0135	12.6558	11.6978	10.115
P6	GF	P	Yes	3A-07919/4A-00172	Slender/NA	ND/NA	TR064182	LOC_Os05g47540.1, LOC_Os05g47540.2, LOC_Os05g47540.3, LOC_Os05g47540.4	Phosphoethanolamine N-methyltransferase, putative, expressed;	9.95128	11.8001	12.8702	11.1855	10.8765	9.64566	11.6755	12.6457	10.1293	10.4073	10.3276	8.82018	6.79442	5.70044	13.3958	8.16993	9.04166	11.2732	8.27612	8.7039	10.4979	8.82972	12.3326
P7	GF	P	Yes	3A-02083/3A-12320	Oxidative stress/yellow leaf	No/No	TR056185	LOC_Os06g04510.1	Enolase 1, putative, expressed	10.8065	10.5943	12.7147	6.42626	5.85798	8.7211	7.02237	8.24317	8.90689	10.9801	10.6312	9.73978	8.26209	8.09803	11.6537	10.0348	10.5878	10.891	6.93074	8.33092	7.62936	7.24793	10.697
P8	GF	P	Yes	2A-10285/3D-01688	NA/pale green	No homo/ND	TR049367	LOC_Os07g32880.1	ATP synthase gamma chain, chloroplast precursor, putative, expressed	7.17991	13.4442	13.2896	8.07682	7.99435	7.45121	8.88874	10.8681	10.3891	10.3219	11.368	8.90388	7.47573	7.13955	12.7846	12.0279	12.617	12.5826	7.55459	8.93664	9.99435	9.87652	8.30834
P9	GF	P	Yes	4A-50280/2D-10946	Pale green/NA	Yes/No homo	TR071953	LOC_Os08g36480.1, LOC_Os08g36500.1	Nitrate reductase 1, putative, expressed;Nitrate reductase 1, putative, expressed;Nitrate reductase 1, putative, expressed	11.1954	12.9735	12.2146	9.18735	8.42206	13.0856	10.0728	6.33985	10.6184	9.10591	9.15735	8.74483	10.4305	10.6591	12.7379	10.6582	11.6398	12.6108	9.14211	6.79442	5.9542	4.9542	3.58496
P10	GF	P	No	1A-20507/1A-14913	Albino/NA	No/No	TR059940	LOC_Os09g16950.1	Lectin protein kinase, putative, expressed	6.76818	7.36632	8.23362	5.42626	5.08746	4.39232	5.20945	5.04439	5	5.45943	5.80735	4.52356	4.24793	4.70044	5.64386	5	4.52356	5.75489	5.75489	6.18982	6.64386	4.70044	5.67243
P11	GF	P	No	2B-10378/3A-08362	Pale green/dwarf	No/No	TR061219	LOC_Os09g37620.1	Flavin-binding monooxygenase-like family protein, expressed	9.98726	10.5147	12.2351	10.933	11.1408	11.3354	10.7698	9.50184	9.70217	9.60177	12.3573	12.2503	11.8361	11.4798	11.3276	8.8009	10.4645	10.375	11.7789	13.4247	9.95128	8.47168	9.77149
P12	GF	P	No	3D-00041/1A-14109	Dwarf/semi dwarf	No/No	TR067399	LOC_Os11g05050.1, LOC_Os11g05050.2, LOC_Os11g05050.3	Stem-specific protein TSJT1, putative, expressed;Stem-specificproteinTSJT1,putative,expressed	14.5558	14.1781	14.1435	14.1923	14.3992	11.6303	14.0555	14.3151	14.0481	13.1391	13.3102	13.7648	13.5359	13.8486	14.5825	13.0069	13.5303	14.0174	13.9507	13.6014	12.9701	13.36	12.9071
P13	GF	P	Yes	3A-14221/3A-50953	Pale green/NA	Yes/No homo	TR065075	LOC_Os12g08810.1	VTC2, putative, expressed	12.556	13.2627	11.3918	11.1561	9.59805	10.2479	10.403	9.96434	11.6083	10.6952	10.1997	9.2738	9.40301	10.2228	11.9965	10.7814	10.6618	11.2009	9.52748	8.43879	10.4315	12.0984	11.9207
NP1	GF	NP	Yes	2C-50009/2D-10774	Albino/dwarf	No/ND	TR070462	LOC_Os01g64660.1, LOC_Os01g64660.2, LOC_Os01g64660.3	Fructose-1,6-bisphosphatase, cytosolic, putative, expressed;	5.42626	13.8386	12.0515	6.30378	5.58496	6.82018	7.20945	8.68299	10.444	8.64386	9.84706	8.19476	10.3309	10.4798	12.7709	11.3348	12.1299	12.4919	10.4252	9.39017	8.91289	5.72792	9.61102
NP2	GF	NP	No	1C-06207/2C-40140	dwarf/no phenotype	No/No	TR036017	LOC_Os02g13560.1, LOC_Os02g13560.2, LOC_Os02g13560.3, LOC_Os02g13560.4	Sugar transporter type 2a, putative, expressed;Sugartransportertype2a,putative,expressed	10.4305	10.544	12.5452	9.94105	9.14975	9.03617	10.4115	11.0423	9.50779	10.4798	9.59619	8.59991	8.7211	9.01681	11.6211	9.46557	10.4419	10.6618	10.5565	8.21432	9.61655	9.87652	10.5962
NP3	GF	NP	Yes	1B-04624/2D-10836	albino/dwarf	No/ND	TR039026	LOC_Os02g57160.1	ABC1 family protein, expressed	10.3095	12.9464	11.9625	11.5309	9.96578	9.66888	10.9751	9.70736	11.7279	10.218	9.96723	9.44915	8.78136	9.04712	11.5078	13.0977	12.3487	10.6008	10.8218	9.77972	10.1215	10.5324	9.89633
NP4	GF	NP	No	1B-18127/3A-09602	No phenotype/NA	No/No homo	TR071289	LOC_Os03g62780.1, LOC_Os03g62780.2	S1 RNA binding domain containing protein, expressed;	6.06609	11.1504	9.79116	5.93074	4.9542	7.17991	5.35755	3.90689	6.20945	5.80735	6.89482	5.61471	5.58496	6.06609	9.64566	6.56986	7.9542	7.72792	6.24793	7.04439	7.62936	7.63662	10.8956
NP5	GF	NP	Yes	3A-10541/3A-16046	slender/dwarf	No/No	TR047109	LOC_Os04g54790.1	ABC1 family protein, expressed	6.2854	11.2161	10.3004	6.80735	6.71425	5.32193	7.16993	6.2854	7.19967	6.84549	6.45943	5.83289	5.97728	6.64386	8.93958	7.59991	8.00562	8.05528	7.15987	7.11894	9.95855	9.96	9.49586
NP6	GF	NP	Yes	3D-01814/4A-01149	No phenotype/No phenotype	No/No	TR047365	LOC_Os04g57930.1	Thioredoxin X, chloroplast precursor, putative, expressed	8.93369	11.3066	11.525	7.20945	7.46761	9.18735	7.58496	8.50383	8.76155	8.85487	8.89482	9.2738	8.77149	8.77149	10.825	9.22641	10.0028	9.95128	8.75822	10.444	9.11634	9.89785	9.41574
NP7	GF	NP	Yes	2D-30154/3D-00202	Dwarf/NA	No/No homo	TR058380	LOC_Os06g40940.1, LOC_Os06g40940.2, LOC_Os06g40940.3	Glycine dehydrogenase, mitochondrial precursor, putative, expressed;Glycinedehydrogenase,mitochondrialprecursor,putative,expressed	12.2946	14.4532	14.023	10.5058	10.0782	11.1555	10.8986	12.4679	11.5474	11.7748	11.8533	10.9121	9.94837	9.21917	13.4902	12.366	12.8773	12.8574	11.9069	10.7805	10.7279	9.60918	11.2009
NP8	GF	NP	Yes	3A-03008/3A-40003	Pale green/pale green	Yes/ND	TR047795	LOC_Os07g05000.1	Oxidoreductase, aldo/keto reductase family protein, expressed	6.6865	12.7309	12.432	6.70044	6.14975	5.55459	7.27612	8.57365	8.05528	9.47978	9.54882	8.47978	7.34873	6.2854	10.6662	9.87805	10.1812	9.9901	9.19476	8.14466	9.59246	9.35094	6.04439
NP9	GF	NP	Yes	3A-15664/4A-00909	Dwarf/No phenotype	No/No	TR049675	LOC_Os07g37240.1, LOC_Os07g37240.2	Chlorophyll A-B binding protein	6.80735	14.1785	14.1006	7.8009	7.18982	4.16993	9.98584	11.6773	12.5505	11.4073	11.1183	10.8541	9.27146	7.82018	14.5668	13.1408	14.3273	14.1014	4	11.327	12.5755	6.87036	7.94251
NP10	GF	NP	Yes	2B-10399/2A-20731	Dwarf/dwarf	ND/ND	TR053442	LOC_Os08g44810.1	Malate dehydrogenase 1, chloroplast precursor, putative, expressed	12.4778	13.2556	12.8386	12.2381	12.1351	12.6751	11.865	11.8065	11.7339	12.0573	12.2515	12	11.8372	11.5599	12.8076	12.0543	12.224	12.412	11.2312	12.1532	12.0881	11.9366	11.8541
NP11	GF	NP	Yes	2B-20052/3A-15337	NA/NA	No homo/NA	TR054072	LOC_Os10g11140.1, LOC_Os10g11140.2	Phosphoglucomutase, chloroplast precursor, putative, expressed;Phosphoglucomutase,chloroplastprecursor,putative,expressed	7.43463	12.2606	12.3426	10.4878	11.0279	10.2715	10.4346	10.2456	10.2503	10.4988	12.6497	13.2125	12.6179	11.7061	11.5536	10.9873	11.0375	11.0888	13.151	13.1251	11.6913	10.3509	10.0084
NP12	GF	NP	Yes	3A-03555/2A-40278	Varigated leaf/NA	No/NA	TR067287	LOC_Os11g03390.1, LOC_Os11g03390.2	FHA domain containing protein, expressed;	6.98868	12.869	11.8289	6.75489	7.40939	5.16993	6.88264	8.29921	9.98299	8.62936	8.23362	7.73471	6.40939	5.35755	12.2267	9.35975	11.268	11.5622	4.85798	7.7879	8.45943	4.64386	9.67948
ND, phenotype was not determined due to other somaclonal variations or because primers were not working
No homo, there were no homozygous progernies
NA, phenoype was not analyzed because seeds were limited or because there were no homozygous progenies
45K indicates that gene expression data are available in NSF45K array.
Empty indicates that data are not available for corresponding genes
GF indicates existence of gene family
P indicates predominantly expressed gene family members
NP indicates not predominantly expressed gene family members

## Sheet: two channel
gene_id	Redundancy	Predominant expression	Consistency of gene expression	Knockout line	Phenotype	Co-segregation	oligo_id	locus_id	annotation	NSF45K light_vs_dark	BGI blue_light_vs_dark	BGI far-red_light_vs_dark	BGI red_light_vs_dark	BGI white light_vs_dark in root	BGI white light_vs_dark in shoot	BGI white_light_vs_dark	BGI root_vs_cc	BGI seedling_vs_cc	BGI shoot_vs_cc	BGI panicle1_vs_cc	BGI panicle2_vs_cc	BGI udt1-1_anther vs WT	BGI anther_meiosis_vs PL	BGI_anther_young_microspore_vs PL	BGI_anther_vacuolated_pollen_vs PL	BGI anther_pollen_mitosis_vs PL
U1	U		Yes	1B-14224/1C-03301	Albino/Albino	Yes/Yes	TR030047	LOC_Os01g01710.1, LOC_Os01g01710.2	1-deoxy-D-xylulose 5-phosphate reductoisomerase, chloroplast precursor, putative, expressed;	3.19894	0.65776	-0.259763	-0.121749	1.05053	0.0883794	0.26407	-0.966751	0.345799	-0.360559	-1.81826	-1.22849	-0.355	-1.038	-1.1905	-1.5805	-1.505
U2	U		Yes	3A-08586/3A-00098	Pale green/NA	ND/NA	TR032481	LOC_Os01g40710	Expressed protein	3.54143	1.00444	0.568849	0.562842	0.962411	0.938527	0.807922	-1.01634	2.71097	0.485427	-1.91419	-1.53952	0.147333	-1.3525	-0.719	-0.83	-1.007
U3	U		Yes	4A-00716/1C-06727	Pale green/NA	Yes/NA	TR034826	LOC_Os01g71190.1	Photosystem II reaction center W protein, putative, expressed	4.27862	0.932062	0.448205	0.633286	-0.426952	0.552817	0.887034	0.147616	2.53727	0.996125	2.02694	0.476093	-0.291333	-1.626	-1.3	-0.804	-0.442
U4	U		Yes	2A-50128/4A-50119	Pale green/pale green	Yes/Yes	TR039013	LOC_Os02g57030.1	Expressed protein	4.02056	2.01966	1.00354	1.49599	0	1.61663	1.95187	0.223292	-0.519511	-1.27809	-0.147208	-0.61009	-0.0883333	-1.721	-1.396	-1.4745	-1.522
U5	U		Yes	1A-09123/3A-03564	Albino/Albino	Yes/ND	TR039446	LOC_Os03g04470.1	Expressed protein	3.21356	0.890234	0.701933	0.832504	1.05609	0.90122	1.89501	-0.248139	0.217691	0.615131	0.860037	0.959733	-0.0466667	-0.3015	-0.3015	-0.338	-0.6245
U6	U		Yes	1B-01520/4A-00253	No phenotype/semi dwarf	No/No	TR039588	LOC_Os03g06230.1	Expressed protein	3.4262	1.26853	-0.441188	1.17312	0.869574	1.04961	0.67479	-2.70154	-1.85424	-2.36069	-1.74037	-2.61997	0.351667	-0.472	0.417	0.4975	-0.314
U7	U		Yes	1B-01342/1C-06809	Dwarf/No phenotype	No/No	TR040682	LOC_Os03g19760.1, LOC_Os03g19760.2	HAD-superfamily hydrolase, subfamily IA, variant 3 containing protein, expressed;	3.22088	1.05926	0.415624	0.297349	0.705904	0.998868	0.767287	1.28312	2.25751	1.5666	1.94564	2.12952	0.158333	-0.0485	0.1145	0.0275	-0.0165
U8	U		Yes	1A-08723/1A-17021	NA/NA	No homo/No homo	TR071152	LOC_Os03g47610.2, LOC_Os03g47610.3, LOC_Os03g47610.4, LOC_Os03g47610.5, LOC_Os03g47610.6, LOC_Os03g47610.8, LOC_Os03g47610.1, LOC_Os03g47610.7	putative thiamin biosynthesis protein;Thiamine biosynthesis protein thiC, putative, expressed;N/A	3.20337	0.843833	1.05215	0.949262	0.48922	0.682188	1.68412	-1.11856	1.70222	-0.211532	-0.943312	-1.00568	-0.0216667	0.099	-0.024	-0.075	-0.692
U9	U		No	1B-22213/2B-50151	Dwarf/pale green	No/No	TR042489	LOC_Os03g48030.1	HPP family protein, expressed	3.54486	0.0197139	-0.615459	-0.341952	-0.739282	-0.533019	-0.757306	0.291012	2.12666	3.04606	0.62585	-0.357155	0.281667	0.091	0.335	0.51	0.4215
U10	U		Yes	3A-16669/4A-50669	Dwarf/dwarf	Yes/Yes	TR045787	LOC_Os04g37619.1	Zeaxanthin epoxidase, chloroplast precursor, putative, expressed	4.84163	-0.506909	-0.35094	-0.19755	0.631704	0.549874	0.598972	-1.01277	1.54386	-2.0535	-0.960619	-2.59476	0.556333	-1.256	-0.9665	-1.406	-0.827
U11	U		45K	1D-02443/3A-01082	Pale green/pale green	Yes/Yes	TR050374	LOC_Os07g46460.1	Ferredoxin-dependent glutamate synthase, chloroplast precursor, putative, expressed	4.10298							0.199123	-0.522537	0.800611	-0.743712	-0.766997	-0.13	-0.488	-0.398	0.667	0.396
U12	U		Yes	2B-20208/2B-20162	Dwarf/dwarf	ND/ND	TR053092	LOC_Os08g40160.1	Thylakoid lumen protein, chloroplast precursor, putative, expressed	3.59114	1.59621	1.0914	0.294759	1.13425	1.29225	0.977868	0.657248	0.292884	1.00914	1.0114	0.939224	0.012	-0.334	-0.4245	-0.524	-0.231
P1	GF	P	Yes	2B-00356/1B-20710	Semi dwarf/semi dwarf	ND/ND	TR030572	LOC_Os01g08460.1	TMS membrane family protein, putative, expressed	3.71226	0.557311	0.674432	-0.0618096	1.06403	0.945729	0.484114	-0.202155	0.174618	0.263737	0.461131	0.623769	0.0366667	0.1275	0.338	0.895	0.7645
P2	GF	P	Yes	2B-60065/3C-00294	Oxidative stress/oxidative stress	Yes/Yes	TR070307	LOC_Os01g45274.1, LOC_Os01g45274.2, LOC_Os01g45274.3, LOC_Os01g45274.4	Carbonic anhydrase, chloroplast precursor, putative, expressed;	3.27339	1.60094	0.941988	1.3089	0.653439	1.10054	2.23997	-1.11768	-0.499499	-0.230128	-1.01498	-1.13885	0.0716667	0.2335	-0.0945	0.076	0.0395
P3	GF	P	No	2A-50168/2D-11229	Pale green/dwarf	No/No	TR039166	LOC_Os02g58790.1, LOC_Os02g58790.3, LOC_Os02g58790.4, LOC_Os02g58790.5	Expressed protein;pressedprote	3.53646	0.0938768	0.347493	0.354646	-0.0439153	0.36692	0.594265	0.558515	1.3979	-0.842414	-0.637109	0.233888	-0.940667	0.3995	0.4565	0.057	-0.2055
P4	GF	P	45K	2C-10006/2D-40669	Albino/Albino	No/No	TR041761	LOC_Os03g37830.1	Potassium uptake protein, expressed	3.20821							-0.80048	-0.493005	0.0347429	-1.0722	-0.71237	0.467	-0.231	-0.285	-0.5965	-0.0235
P5	GF	P	Yes	1D-03944/3A-60218	Albino/NA	Yes/NA	TR071185	LOC_Os03g52840.1, LOC_Os03g52840.2, LOC_Os03g52840.3	Serine hydroxymethyltransferase, mitochondrial precursor, putative, expressed;Serinehydroxymethyltransferase,mitochondrialprecursor,putative,expressed	3.49762	2.03676	0.932602	1.26075	0.50173	1.9302	1.53311	1.39655	0.418253	-0.455833	-0.711772	0.0100643	0.101333	-2.6875	-2.559	-1.8045	-2.5075
P6	GF	P	Yes	3A-07919/4A-00172	Slender/NA	ND/NA	TR064182	LOC_Os05g47540.1, LOC_Os05g47540.2, LOC_Os05g47540.3, LOC_Os05g47540.4	Phosphoethanolamine N-methyltransferase, putative, expressed;	6.27435	0.62039	-0.465558	1.34533	0.337094	0.479443	1.51508	-2.84714	-3.20236	1.6636	-2.61576	-4.37521	-0.732333	0.759	0.621	1.355	1.352
P7	GF	P	Yes	3A-02083/3A-12320	Oxidative stress/yellow leaf	No/No	TR056185	LOC_Os06g04510.1	Enolase 1, putative, expressed	3.30575	1.29637	1.11899	1.42689	1.23961	1.76584	2.08998	4.70265	4.31829	4.62609	6.5735	3.52531	-0.931	-1.586	-1.254	-0.9295	-0.55
P8	GF	P	Yes	2A-10285/3D-01688	NA/pale green	No homo/ND	TR049367	LOC_Os07g32880.1	ATP synthase gamma chain, chloroplast precursor, putative, expressed	4.32329	1.27189	0.473318	2.05004	1.09668	2.21678	2.29696	-0.337468	-1.63285	-1.22769	-1.20144	-0.574875	-0.0846667	-0.8005	-0.349	-0.29	-0.4315
P9	GF	P	Yes	4A-50280/2D-10946	Dwarf/NA	Yes/No homo	TR071953	LOC_Os08g36480.1	Nitrate reductase 1, putative, expressed;Nitrate reductase 1, putative, expressed;Nitrate reductase 1, putative, expressed	3.99731	1.63416	0.323994	0.929928	1.03581	1.01094	-1.32506	-1.51549	1.38777	0.983468	-0.834261	-1.8011	-0.313667	0.7035	1.7255	2.7625	1.89
P10	GF	P	No	1A-20507/1A-14913	Albino/NA	No/No	TR059940	LOC_Os09g16950.1	Lectin protein kinase, putative, expressed	4.11055	0.00450021	0.157255	0.266249	0.33584	0.197677	0.428537	-0.46037	0.307235	-0.141303	0.295482	-0.419375	-0.0753333	0.0105	-0.03	-0.4975	-0.0025
P11	GF	P	No	2B-10378/3A-08362	Pale green/dwarf	No/No	TR061219	LOC_Os09g37620.1	Flavin-binding monooxygenase-like family protein, expressed	3.16442	-0.0285892	-0.205166	0.291442	-0.089962	-0.56726	-0.122878	-1.6676	-2.72643	-2.07684	-1.69771	-1.53809	-0.0596667	-0.1995	-0.4695	0.656	-0.054
P12	GF	P	No	3D-00041/1A-14109	Dwarf/semi dwarf	No/No	TR067399	LOC_Os11g05050.1, LOC_Os11g05050.2, LOC_Os11g05050.3	Stem-specific protein TSJT1, putative, expressed;Stem-specificproteinTSJT1,putative,expressed	3.48488	0.259995	0.252913	0.272374	-0.0664533	-0.119158	0.679614	0.481862	1.79109	2.7116	0.352332	0.247639	-0.71	0.1895	0.022	-0.558	-0.611
P13	GF	P	Yes	3A-14221/3A-50953	Pale green/NA	Yes/No homo	TR065075	LOC_Os12g08810.1	VTC2, putative, expressed	3.26454	1.34472	0.920494	1.40233	0.806483	1.22145	1.36742	-0.28268	-0.437759	-0.254787	-0.118976	-0.265067	0.096	-0.5925	-0.9	-0.614	-0.4715
NP1	GF	NP	Yes	2C-50009/2D-10774	Albino/dwarf	No/ND	TR070462	LOC_Os01g64660.1, LOC_Os01g64660.2, LOC_Os01g64660.3	Fructose-1,6-bisphosphatase, cytosolic, putative, expressed;	4.21262	2.82637	2.05525	2.41522	2.97469	3.27472	2.33318	0.460142	0.91337	-0.397165	-0.306865	-1.93958	0.406	-1.267	0.936	2.6375	1.254
NP2	GF	NP	No	1C-06207/2C-40140	dwarf/no phenotype	No/No	TR036017	LOC_Os02g13560.1, LOC_Os02g13560.2, LOC_Os02g13560.3, LOC_Os02g13560.4	Sugar transporter type 2a, putative, expressed;Sugartransportertype2a,putative,expressed	3.24229	0.569767	0.343446	-0.486882	0.249445	-0.232177	-1.58423	3.90292	3.00835	3.78494	2.27731	-1.9105	0.351333	-1.236	0.603	1.2915	0.954
NP3	GF	NP	Yes	1B-04624/2D-10836	albino/dwarf	No/ND	TR039026	LOC_Os02g57160.1	ABC1 family protein, expressed	3.70503	1.15714	-0.223073	-0.383687	0.634824	1.12329	-1.00037	-2.2928	-1.72574	-1.82681	-1.92149	-2.15276	0.280667	-0.6825	-0.3845	-0.594	-1.16
NP4	GF	NP	No	1B-18127/3A-09602	No phenotype/NA	No/No homo	TR071289	LOC_Os03g62780.1, LOC_Os03g62780.2	S1 RNA binding domain containing protein, expressed;	3.77575	0.505192	0	0.394501	-0.351019	0.572106	0.527428	0.479994	1.50392	-0.739188	0.187174	0.320832	0.119667	-0.7575	-0.7565	-0.4535	0.125
NP5	GF	NP	Yes	3A-10541/3A-16046	slender/dwarf	No/No	TR047109	LOC_Os04g54790.1	ABC1 family protein, expressed	4.93202	0	0	1.83369	0	2.2343	2.02889	-1.10251	-0.631574	-1.28475	1.31117	0.0172712	0.170333	0.4425	0.2725	0.304	1.0615
NP6	GF	NP	Yes	3D-01814/4A-01149	No phenotype/No phenotype	No/No	TR047365	LOC_Os04g57930.1	Thioredoxin X, chloroplast precursor, putative, expressed	3.83052	0.501332	0.152668	0.24639	0.732276	0.455571	-0.7143	-0.856066	0.432011	-0.094825	0.0512408	-0.756945	-0.538667	0.6485	-0.0555	-0.6795	-1.464
NP7	GF	NP	Yes	2D-30154/3D-00202	Dwarf/NA	No/No homo	TR058380	LOC_Os06g40940.1, LOC_Os06g40940.2, LOC_Os06g40940.3	Glycine dehydrogenase, mitochondrial precursor, putative, expressed;Glycinedehydrogenase,mitochondrialprecursor,putative,expressed	5.08985	2.84176	2.03837	2.25745	2.03721	2.78375	2.68992	-2.37792	0.759856	-2.21176	-0.857038	-0.827295	-0.381	-1.0085	-0.83	-1.4395	0.941
NP8	GF	NP	Yes	3A-03008/3A-40003	Pale green/pale green	Yes/ND	TR047795	LOC_Os07g05000.1	Oxidoreductase, aldo/keto reductase family protein, expressed	3.33335	0.414041	0.00380779	0.255276	1.02518	0.488705	0.918235	-0.78483	0.113221	-0.314354	-0.772773	-0.163728	-0.0936667	-0.0965	-0.115	-0.502	-0.1735
NP9	GF	NP	Yes	3A-15664/4A-00909	Dwarf/No phenotype	No/No	TR049675	LOC_Os07g37240.1, LOC_Os07g37240.2	Chlorophyll A-B binding protein	4.12592	3.17192	0.714419	1.8954	1.25828	0.852403	1.83236	-1.78855	1.6213	1.82533	2.99231	2.01505	-0.500333	-2.613	-1.5855	-1.099	-0.9515
NP10	GF	NP	Yes	2B-10399/2A-20731	Dwarf/dwarf	ND/ND	TR053442	LOC_Os08g44810.1	Malate dehydrogenase 1, chloroplast precursor, putative, expressed	3.26746	1.25366	0.769328	0.815199	1.83192	1.17447	1.30919	-0.79585	-0.165078	-0.335382	-2.3143	0.16375	0.240667	-0.218	0.2015	0.284	-0.055
NP11	GF	NP	Yes	2B-20052/3A-15337	NA/NA	No homo/NA	TR054072	LOC_Os10g11140.1, LOC_Os10g11140.2	Phosphoglucomutase, chloroplast precursor, putative, expressed;Phosphoglucomutase,chloroplastprecursor,putative,expressed	4.06965	1.10825	0.719247	0.944237	0.897403	0.745899	1.49899	0.495974	1.82359	0.472208	-0.556797	-0.00794277	0.164333	-0.573	-0.302	0.814	0.9235
NP12	GF	NP	Yes	3A-03555/2A-40278	Varigated leaf/NA	No/NA	TR067287	LOC_Os11g03390.1, LOC_Os11g03390.2	FHA domain containing protein, expressed;	3.56348	1.97792	0.237232	0.746759	0.084149	1.06468	1.09912	-1.32732	0.795424	-0.377047	-0.413937	0.389654	-0.108333	0.073	-0.1385	-0.1945	0.0335
ND, phenotype was not determined due to other somaclonal variations or because primers were not working
No homo, there were no homozygous progernies
NA, phenoype was not analyzed because seeds were limited or because there were no homozygous progenies
45K indicates that gene expression data are available in NSF45K array.
Empty indicates that data are not available for corresponding genes
GF indicates existence of gene family
P indicates predominantly expressed gene family members
NP indicates not predominantly expressed gene family members
