# Supplementary material for: Identification and Functional Analysis of Light-Responsive Unique Genes and Gene Family Members in Rice
Source: PLoS Genet. 2008 Aug 22;4(8):e1000164. doi: 10.1371/journal.pgen.1000164 (PMC2515340; doi:10.1371/journal.pgen.1000164)
Supplement: Table S4 — Microarray Data Displayed in Figure 4. (0.05 MB XLS) [file pgen.1000164.s014.xls]

## Sheet: 72 gene_Hcl_simple 05-06-08
Locus_ID	Oligo_id	Putative function	Pathway	Type	CC-GO-term	GO_IDs	Rice Mutant	Reference	Class	NSF45k_log2 (light/dark)	BGI_log2 (blue/dark)	BGI_log2 (far-red/dark)	BGI_log2 (red/dark)	BGI_log2 (white/dark)	BGI_log2 (seedling/cultured cell)	BGI_log2 (shoot/cultured cell)	BGI_log2 (root/cultured cell)	BGI_log2 (young panicle/cultured cell)	BGI_log2 (mature panicle/cultured cell)	NSF45k_light intensity	NSF45k_dark intensity
LOC_Os04g37619	TR045787	Zeaxanthin epoxidase	Carotenoid_6	U			dwarf (aba1, U10)	This study; Agrawal et al. 2001	I	4.84163	0.148809	-0.103783	-0.0652081	0.598972	-0.70499	-0.987491	-1.01277	-0.960619	-1.00155	18687.4	552.41
LOC_Os03g36540	TR041665	OsChlI	Chlorophyll_1b	U	Ch	GO:0009507;GO:0009570;GO:0010007	chlorina/albino (chlorina-9)	Zhang et al.2006	I	4.06746	1.35251	0.574081	0.818834	1.03172	-0.306907	-0.806777	-0.998779	-0.611475	-1.68456	11365.7	555.46
LOC_Os07g10490	TR048197	Zeta-carotene desaturase	Carotenoid_3	U	Ch	GO:0009507	chlorina/albino (zds)	Fang et al.2008	I	2.3064	0.86039	0.771064	0.838512	1.37131	-2.24817	-1.73843	-1.30408	-2.22405	-0.593337	4762.56	853.88
LOC_Os05g33840	TR063273	OsDxs	MEP_1	P					I	3.15007	0.370434	-0.443228	-0.0351131	-0.666295	-1.95209	-1.6101	-1.26863	-1.58208	-1.58165	3064.96	222.61
LOC_Os03g59640	TR043424	OsChlD	Chlorophyll_1c	U	Ch	GO:0009507;GO:0009570; GO:0010007	chlorina/albino (chlorina-1)	Zhang et al.2006	I	2.25488	0.301796	0.265921	0.539815	0.735737	-1.19038	-1.41581	0.0413949	-1.18176	-1.17869	2740.4	475.2
LOC_Os07g36190	TR049588	OsIpi1	MEP_8	P				Unpublished data	I	2.16007	0.47211	0.0996461	0.116912	0.843149	-0.5041	-0.648939	-0.977479	-1.06945	-1.67734	5646.16	1230.67
AK059143	TR070067	Photosystem II psbL	Photosystem II psbL	NP	Ch				I	0.99831	0.790148	0.543323	-0.0994887	-0.513701	-0.0715438	-0.44218	-0.592206	-1.83847	-0.819846	23620.9	10837.8
LOC_Os01g01710	TR030047	OsDxr	MEP_2	U	Ch	GO:0009507	chlorina/albino (dxr, U1)	This study	I	3.19894	0.65776	-0.259763	-0.121749	0.26407	0.345799	-0.360559	-0.966751	-1.81826	-1.22849	2771.93	176.33
LOC_OS09g29070	TR060724	Glucose-6-phosphate isomerase	Vitamine C_1	P					I	2.06327	-0.444396	-0.459564	-0.256102	-0.102435	-0.0837042	-0.724023	-1.02884	-1.89761	-0.824751	9923.24	2222.66
LOC_Os01g58790	TR033867	OsCmk	MEP_4	U					II	0.0301897	0.497291	0.336853	0.825902	0.930912	-0.680652	-1.0111	-1.02358	-1.25178	-1.99681	140.85	133.72
LOC_OS09g22090	TR060263	Phosphomannose isomerase	Vitamine C_2	NP					II	0.0685461	0.262717	0.108688	0.102737	0.593633	-1.35095	-1.10699	-1.38114	-2.20098	-2.5823	58.63	48.1
LOC_OS04g58580	TR071582	Phosphomannomutase	Vitamine C_3	U	Cy				II	-0.304856	0.160619	-0.231313	0.228022	1.14959	-1.93421	-1.1245	-0.735134	-1.054	-1.69491	159.35	235.47
LOC_Os04g31040	TR045341	Violaxanthin de-epoxidase	Carotenoid_7	P	Ch	GO:0009543;GO:0030095			II	2.23511	-0.70126	-0.425546	-1.27661	-0.84348	0.256567	0.450863	0.354595	0.441465	0.0120598	852.21	87.75
LOC_Os03g11050	TR070936	ADP-glucose pyrophosphorylase	Vitamine C_4	NP					II	0.844361	-0.471693	-0.0772649	0.233154	0.509028	-0.980313	-1.14953	-0.948545	-0.178564	0.0907986	601.89	285.56
LOC_Os11g04740	TR067378	L-galactono-1,4-lactone dehydrogenase	Vitamine C_8	NP	Mi	GO:0005739			II	0.584184	0.042391	-0.279737	-0.228877	0.305615	-0.335768	-0.310604	-0.232465	-0.587204	-0.0169836	492.06	287.5
LOC_Os10g28200	TR054823	NAD dependent epimerase	Vitamine C_7	NP	G/Me	GO:0000139;GO:0016020			II	-2.59386	1.37882	0.715274	0.801183	0.462321	-0.449552	-0.979009	-0.0895222	0.502915	1.33482	666.46	4358.23
LOC_Os02g07160	TR035585	4-hydroxyphenylpyruvate dioxygenase	Vitamine E_1	NP	Ch/Mi/Cy	GO:0005739;GO:0005829;GO:0009507			II	-1.98123	0.0501858	0.230761	0.554841	1.75053	0.723006	0.91027	-0.558402	-0.454011	1.58885	1417.79	6522.37
LOC_Os08g44680	TR053432	Photosystem I pasD	Photosystem I pasD	P	Ch	GO:0009538			III	3.9543	3.24808	2.37566	3.15348	3.34182	-0.175792	-0.85267	-2.35832	-0.831693	-0.495475	39092.1	2365.34
LOC_Os07g05820	TR047856	FMN-linked oxidoreductases	Photorespiration_3	NP					III	3.53999	3.71052	2.19588	2.9597	3.52182	0.39817	-0.570685	-0.0504788	0.291392	0.321493	14721.3	1185.88
LOC_OS07g46460	TR050374	OsFd-GOGAT	Ammonia assimilation_2	U			pale green and chlorotic leaves (U11)	This study	III	4.10298	NaN	NaN	NaN	NaN	-0.522537	0.800611	0.199123	-0.743712	-0.766997	12619.4	541.38
LOC_Os12g23200	TR065824	Photosystem I psaL	Photosystem I psaL	P	Ch	GO:0009538			III	3.91653	2.7116	1.82696	2.52186	3.92483	-0.478072	-0.0143161	-0.359268	-1.19403	-0.83492	35440.6	2172.55
LOC_Os01g17170	TR070202	protoporphyrin IX monomethyl ester cyclase (MPE)	Chlorophyll_3	U	Ch/Me				III	4.86789	3.09816	0.964429	2.14202	2.00307	-1.64469	-1.61304	-1.1802	-1.21034	-1.57365	27441.8	786.55
LOC_Os07g25430	TR071685	Photosystem I psaE	Photosystem I psaE	P	Ch	GO:0009538			III	3.723	3.78267	1.39106	2.50789	2.4667	-1.2154	-1.05923	-0.864491	-0.352916	-0.746616	37725.6	2729.11
LOC_Os11g47970	TR069999	OsRca1	Photorespiration_1	P	Ch/Me		varigated leaves	Jin et al. 2006; Sharma et al. 2002	III	4.25121	5.44453	2.52253	NaN	2.98506	-0.67341	-0.597689	-0.793005	-0.688035	-0.360178	39498.2	2107.11
LOC_Os04g41340	TR046077	Phosphoglycolate phosphatase (PGP)	Photorespiration_2	P	Cy/N				III	5.72232	NaN	NaN	NaN	NaN	NaN	NaN	NaN	NaN	NaN	22642.3	325.73
LOC_Os01g64960	TR034340	Photosystem II 22 kDa	Photosystem II 22 kDa	P	Ch	GO:0009517			III	5.55891	5.07059	1.8413	3.22912	2.84152	-1.33473	-0.915117	-1.10729	-1.08757	-0.87361	21589.7	370.18
LOC_Os09g30340	TR060824	Photosystem I psaG	Photosystem I psaG	P	Ch/Me	GO:0009522; GO:0016020			IV	4.23535	2.49017	1.31444	2.33709	1.77365	2.12665	0.267835	-0.216142	-1.97748	0.181415	24609.8	1200.23
LOC_OS04g56400	TR047230	Glutamine synthetase 2 (GS2)	Ammonia assimilation_1	P					IV	4.99289	2.46265	0.727246	1.36815	1.84582	0.449762	1.37131	0.0653484	1.03985	-0.86444	30048.2	847.83
LOC_Os08g10020	TR051294	Photosystem II 10 kDa	Photosystem II 10 kDa	P	Ch	GO:0009523			IV	4.54975	2.95292	0.727672	1.87996	2.21622	2.14067	1.41169	-0.194549	1.11714	0.832247	39409.9	1585.18
LOC_Os02g47510	TR038237	9-cis-epoxycarotenoid dioxygenase	Carotenoid_8	P	Ch	GO:0009535;GO:0009570;GO:0009579			V	3.74395	2.17137	1.44898	1.33137	2.41295	0.0472908	-0.0321694	1.18176	2.28611	-0.764926	7984.11	533.3
LOC_Os05g48630	TR064266	Photosystem I psaH	Photosystem I psaH	P	Ch	GO:0009538			V	4.20383	2.25787	1.3155	2.45096	2.69932	-0.527062	-0.232462	0.589653	0.127615	-0.242489	23212.3	1106.19
LOC_Os03g56670	TR071212	Photosystem I psaF	Photosystem I psaF	P	Ch	GO:0009538			V	4.08347	2.24671	1.277	2.57178	2.07362	0.729408	-0.813288	-0.308046	-0.44411	0.251629	37895.4	2159.54
LOC_Os07g05480	TR047830	Photosystem I psaK	Photosystem I psaK	P	Ch/Me	GO:0009522;GO:0016020			V	4.6654	1.6243	1.15477	1.71616	1.56509	0.387467	-0.656543	0.0078949	-0.548533	-0.237409	38280.4	1367.14
LOC_Os03g52840	TR071185	Serine hydroxymethyltransferase	Photorespiration_5	P	Mi	GO:0005759	albino/ varigated leaves (P5-1)	This study	V	3.49762	2.03676	0.932602	1.26076	1.53311	0.418253	-0.455833	1.39655	-0.711772	0.0100643	5209.69	273.42
LOC_Os02g57030	TR039012	Expressed protein	Expressed protein	U	Ch/Me		pale green (U4)	This study	V	4.02056	2.01966	1.00354	1.49599	1.95187	-0.519511	-1.27809	0.223292	-0.147208	-0.61009	7062.96	355.24
LOC_Os08g36480	TR071953	Nitrate reductase 1	Nitrate assimilation_1	P	Mi/Cy	GO:0005739;GO:0005829	dwarf (P9-1)	This study	V	3.99731	1.63416	0.298825	0.929928	1.30609	0.0383876	-0.644025	0.114405	0.259924	-0.477944	3603.13	105.42
LOC_Os12g08770	TR065071	Photosystem I psaN	Photosystem I psaN	P	Ch	GO:0009522;GO:0009543;GO:0030093			V	3.67664	2.26237	0.874942	1.72651	1.12573	-0.218011	-0.321928	-0.450888	-0.182684	-0.829963	5243.31	222.92
LOC_Os03g22370	TR071032	Photosystem II psbX	Photosystem II psbX	NP	Ch				V	3.17358	2.23115	1.02472	2.20641	2.00314	0.265799	-0.154276	1.29446	-0.380206	-1.98912	22862.5	2861.8
LOC_Os12g44310	TR073110	carotenoid cleavage dioxygenase	ABA_1	P	Ch	GO:0009535;GO:0009570;GO:0009579			VI	2.70669	1.35544	0.424299	0.45721	1.73032	0.588356	-1.8747	-1.14536	-0.8992	-1.26188	5862.17	761.94
LOC_Os01g45274	TR070307	Carbonic anhydrase	Carbonic anhydrase	P	Ch/Me	GO:0005737	photobleached leaf (P2-1)	This study	VI	1.78375	1.60094	0.941988	1.3089	2.23997	-0.499499	-0.230128	-1.11768	-1.01498	-1.13885	40030.6	14151.1
LOC_Os06g04150	TR056154	OsChlM	Chlorophyll_2	P	Ch	GO:0009535;GO:0009941	chlorina/varigated leaves (albino-39)	Fujino et al. 2005	VI	3.18873	1.3	0.889819	0.939114	1.94039	-0.171529	0.73156	-0.33755	-0.972042	-1.79423	3544.65	254.98
LOC_Os10g39930	TR055671	Cytochrome P450	Carotenoid_11	U	Ch	GO:0009507			VI	2.10229	1.13742	1.01503	0.72954	1.25268	-0.298911	-0.507152	0.0681294	-0.246906	-1.00477	931.25	138.82
LOC_Os01g48990	TR033074	Glycerate kinase	Photorespiration_8	U	Ch	GO:0009507			VI	2.83294	1.41352	0.232857	0.92388	2.16005	-0.249192	-0.0319661	-0.705102	-0.139578	-0.250206	8669.2	1185.79
LOC_Os02g57290	TR070842	Cytochrome P450	Carotenoid_10	U	Ch	GO:0009507			VI	2.47108	1.14537	1.04916	1.30199	1.64665	-0.381185	0.110217	-0.238292	-0.39263	-0.643519	1168.9	115.52
LOC_Os12g08810	TR065075	VTC2	Vitamine C_6	P			pale green and chlorotic leaves (P13-1)	This study	VI	3.26454	1.34472	0.920494	1.40233	1.36742	-0.437759	-0.254787	-0.28268	-0.118976	-0.265067	12201	1127.31
LOC_Os10g04860	TR053743	Aldehyde oxidase 1	ABA_3	NP					VII	0.637593	1.19603	0.633583	0.780051	2.12837	-0.0620161	-0.0337452	-0.316043	-0.243051	0.107956	238.56	84.59
LOC_Os02g09750	TR035748	Lycopene beta cyclase	Carotenoid_4	U	Ch	GO:0009507	chlorotic leaves (lyc)	Fang et al.2008	VII	2.12251	1.08297	0.531232	1.30968	0.761294	-0.922528	0.00858357	-0.739789	-0.00463357	0.423582	1299.1	195.27
LOC_Os10g41780	TR072207	Chlorophyll a oxygenase	Chlorophyll_7	P	Ch	GO:0009507	pale green (oscao1)	Lee et al. 2005	VII	2.91096	1.76271	0.926256	1.32519	1.38102	0.547564	0.0038321	-0.928109	-0.235948	0.737254	2833.72	243.39
LOC_Os03g08570	TR039773	Phytoene dehydrogenase	Carotenoid_2	U	Ch	GO:0009507	chlorina/albino (pds)	Fang et al.2008	VII	1.81949	0.897355	0.633291	0.349493	-0.0672218	0.221998	-0.836474	-0.847326	0.527348	0.136316	1581.77	345.77
LOC_Os12g42090	TR073098	delta-tocopherol methyltransferase/gamma-tocopherol methyltransferase	Vitamine E_3	U	Ch	GO:0009507;GO:0009706			VII	1.37719	1.14112	0.586111	0.905557	1.25338	0.128204	0.0185044	-0.670672	1.29325	0.30827	5341.91	1985.88
LOC_Os09g25150	TR072528	Divinyl protochlorophyllide reductase	Chlorophyll_4	P					VII	2.56289	0.138902	0.222994	0.438615	1.23498	0.130328	-0.259659	0.0606511	-0.626465	0.306844	2341.66	316.35
LOC_Os01g66360	TR034467	OsCmt	MEP_3	U	Ch	GO:0009536		Unpublished data	VII	2.30814	0.319157	0.528273	0.640698	0.804685	0.292948	0.362458	0.287098	-0.874374	-0.13415	1626.29	224.36
LOC_Os03g52170	TR042831	OsHdr	MEP_7	P	Ch	GO:0009570			VII	2.45132	0.356312	0.0620114	0.00339685	0.676769	0.260674	0.870641	0.302698	0.355818	-0.6925	8254.4	1458.66
LOC_Os01g58040	TR070404	Photosystem II psbD2	Photosystem II psbD2	NP	Ch	GO:0009523;GO:0009533;GO:0009539			VII	1.65176	NaN	NaN	NaN	NaN	0.48759	-0.279084	-0.113775	0.51747	-0.823121	39772.3	13378
LOC_Os07g38850	TR049792	homogentisate phytyltransferase	Vitamine E_2	U	Ch	GO:0009507			VII	2.21403	0.774538	0.760443	0.770273	1.28215	0.480729	0.160341	0.814497	0.67095	-0.808104	2343.52	400.15
LOC_Os02g45660	TR038097	OsMcs	MEP_5	U			chlorina/albino (cmt)		VII	1.89966	0.88038	0.551928	1.0703	0.84197	0.498169	0.711143	-0.171113	0.126918	0.261698	1239.24	215.78
LOC_Os02g17650	TR036288	Tocopherol cyclase	Vitamine E_4	U	Ch	GO:0009507;GO:0009706			VII	1.50248	1.14238	0.104682	0.380165	1.33143	0.653342	0.559777	0.122206	-0.105114	-0.0190586	1006.27	274.49
LOC_Os05g28200	TR062913	OsChlG	Chlorophyll_6	P	Ch	GO:0009535	pale green (ygl1)	Wu et al. 2006	VIII	1.07438	0.867703	0.260437	0.503632	1.64345	3.84823	4.73884	1.05298	2.57632	1.98101	887.47	360.7
LOC_Os02g01150	TR035110	hydroxyacid dehydrogenase	Photorespiration_7	P	Ch/Mi/P	GO:0005739;GO:0005777;GO:0009507			VIII	3.66158	2.78155	1.74516	1.42706	1.58888	5.3898	6.33103	1.46867	4.24554	0.578074	16709.9	1258.21
LOC_Os03g20700	TR040759	OsChlH	Chlorophyll_1a	U	Ch/Mi	GO:0005739;GO:0009706	chlorina/albino (oschlh)	Jung et al. 2004	VIII	4.06257	1.17333	-0.0888342	0.257277	0.0990121	1.34991	1.8464	2.78019	3.01457	1.22336	4173.83	107.93
LOC_Os10g35370	TR072146	Protochlorophyllide reductase B	Chlorophyll_5	P	Ch	GO:0009507			VIII	4.18853	1.26989	0.359875	0.714112	0.073579	2.90411	4.18562	1.66888	3.14303	-0.0629156	21764.9	1113.63
LOC_Os01g71190	TR034826	Photosystem II psb28	Photosystem II psb28	U	Ch	GO:0009539	pale green (U3)	This study	VIII	4.27862	0.932062	0.0559822	0.633286	0.887034	2.53727	0.996125	0.147616	2.02694	0.476093	5832.97	190.02
LOC_Os04g48880	TR046678	Beta-carotene hydroxylase	Carotenoid_5	P					IX	3.12376	1.74241	0.933232	0.960629	1.50234	0.484285	-0.907455	-0.544401	1.53667	0.317648	2265.63	142.53
LOC_Os03g04470	TR039446	Expressed protein	Expressed protein	U	Me		albino/ varigated leaves (U5)	This study	IX	3.21356	0.890234	0.701933	0.832504	1.89501	0.217691	0.615131	-0.248139	0.860037	0.959733	1987.56	107.14
LOC_Os10g37180	TR055476	Glycine cleavage system H	Photorespiration_6	P	Mi	GO:0005739;GO:0005960			IX	2.95837	1.19836	1.06229	1.36891	1.15396	0.740027	0.599046	0.0443554	2.28112	0.74398	4088.53	383.59
LOC_Os06g51290	TR072455	Phytoene synthase	Carotenoid_1	P					IX	3.37453	0.467407	0.0100491	0.0852748	0.904019	0.424983	-0.521326	-0.0016399	1.19179	-0.845493	5248.74	381.37
LOC_Os02g39160	TR037630	OsHds	MEP_6	U					IX	3.21177	1.38739	0.131821	0.546869	0.857269	0.746763	-0.0966808	-1.40819	0.347419	0.311707	4927.46	432.92
LOC_Os05g43310	TR063897	Photosystem II psbW	Photosystem II psbW	NP	Ch				IX	3.91263	0.435977	0.00373953	1.0084	0.814927	0.719392	-0.324906	-1.04391	0.478067	-0.145064	5097.46	212.19
LOC_Os07g49120	TR050597	tasselseed 2	ABA_2	NP	Cy	GO:0005829			X	-0.212358	0.587271	0.54046	0.412192	1.18089	0.966682	0.400408	1.14897	1.86186	0.318266	68.31	93.53
LOC_Os01g39960	TR032418	Lycopene epsilon cyclase,	Carotenoid_9	U	Ch	GO:0009507			X	1.98491	1.65438	1.21906	0.971858	2.11417	1.10459	0.0922478	1.24136	1.79298	0.350695	1744.24	334.63
LOC_Os08g39300	TR071982	Serine-glyoxylate aminotransferase	Photorespiration_4	U					X	1.7366	0.748062	0.237634	0.391327	1.19236	2.58665	0.827012	0.929959	1.81359	0.524238	14513.8	4176.47
LOC_Os02g47310	TR038220	Tocopherol O-methyltransferase	Vitamine E_5	U	Ch/ER/Cy	GO:0005737;GO:0005783;GO:0009507			X	1.54745	0.915287	0.595431	0.763549	1.67606	2.27555	1.88239	0.0661196	-0.246859	2.11671	1799.8	514.06
