# Supplementary material for: Identification and Functional Analysis of Light-Responsive Unique Genes and Gene Family Members in Rice
Source: PLoS Genet. 2008 Aug 22;4(8):e1000164. doi: 10.1371/journal.pgen.1000164 (PMC2515340; doi:10.1371/journal.pgen.1000164)
Supplement: Table S7 — List of Rice Gene Family Members. (1.86 MB XLS) [file pgen.1000164.s017.xls]

## Sheet: Table S2
Family_id is identifier to indicate each gene family
Locus_id is TIGR version 4.0 gene model based on genetic loci.
Chromosome indicates the number of chromosome which each gene family member is belonging to.
family_id	locus_id	chromosome
1	LOC_Os03g19350.1	3
1	LOC_Os07g48960.1	7
2	LOC_Os03g05730.1	3
2	LOC_Os10g30580.1	10
3	LOC_Os01g66330.1	1
3	LOC_Os05g45750.1	5
4	LOC_Os02g19150.1	2
4	LOC_Os02g35630.1	2
5	LOC_Os01g45450.1	1
5	LOC_Os03g38800.1	3
6	LOC_Os02g10640.1	2
6	LOC_Os02g11050.1	2
7	LOC_Os03g18690.1	3
7	LOC_Os07g49150.1	7
8	LOC_Os02g54340.1	2
8	LOC_Os06g09290.1	6
9	LOC_Os02g18180.1	2
9	LOC_Os11g34350.1	11
10	LOC_Os06g03770.1	6
10	LOC_Os07g28090.1	7
11	LOC_Os05g10730.1	5
11	LOC_Os06g06440.1	6
12	LOC_Os02g32690.1	2
12	LOC_Os09g16380.1	9
13	LOC_Os04g44610.1	4
13	LOC_Os10g35180.1	10
14	LOC_Os03g64200.1	3
14	LOC_Os12g22110.1	12
15	LOC_Os08g43120.1	8
15	LOC_Os12g13720.1	12
16	LOC_Os01g08260.1	1
16	LOC_Os07g33780.1	7
17	LOC_Os09g16330.1	9
17	LOC_Os09g16458.1	9
18	LOC_Os05g35320.1	5
18	LOC_Os09g08880.1	9
19	LOC_Os01g54910.1	1
19	LOC_Os02g18450.1	2
20	LOC_Os02g33850.1	2
20	LOC_Os03g44780.1	3
21	LOC_Os01g70310.1	1
21	LOC_Os03g04310.1	3
22	LOC_Os10g39750.1	10
22	LOC_Os11g32100.1	11
23	LOC_Os08g38210.1	8
23	LOC_Os09g29930.1	9
24	LOC_Os04g47040.1	4
24	LOC_Os11g15210.1	11
25	LOC_Os04g23550.1	4
25	LOC_Os09g24490.1	9
26	LOC_Os04g28280.1	4
26	LOC_Os09g33580.1	9
27	LOC_Os03g58330.1	3
27	LOC_Os06g08500.1	6
28	LOC_Os02g52150.1	2
28	LOC_Os06g11610.1	6
29	LOC_Os02g13130.1	2
29	LOC_Os08g01930.1	8
30	LOC_Os01g45990.1	1
30	LOC_Os07g07910.1	7
31	LOC_Os12g43840.1	12
31	LOC_Os12g43940.1	12
32	LOC_Os11g04600.1	11
32	LOC_Os12g04410.1	12
33	LOC_Os11g01720.1	11
33	LOC_Os11g11240.1	11
34	LOC_Os09g11120.1	9
34	LOC_Os09g15190.1	9
35	LOC_Os09g30414.1	9
35	LOC_Os09g30434.1	9
36	LOC_Os02g48900.1	2
36	LOC_Os06g20040.1	6
37	LOC_Os04g55080.1	4
37	LOC_Os12g28260.1	12
38	LOC_Os03g44440.1	3
38	LOC_Os09g38580.1	9
39	LOC_Os01g55200.1	1
39	LOC_Os02g14840.1	2
40	LOC_Os01g52070.1	1
40	LOC_Os06g14310.1	6
41	LOC_Os01g57370.1	1
41	LOC_Os05g42250.1	5
42	LOC_Os03g02970.1	3
42	LOC_Os03g38740.1	3
43	LOC_Os05g18850.1	5
43	LOC_Os06g25250.1	6
44	LOC_Os02g03410.1	2
44	LOC_Os07g22710.1	7
45	LOC_Os01g61590.1	1
45	LOC_Os05g39090.1	5
46	LOC_Os03g56300.1	3
46	LOC_Os05g06510.1	5
47	LOC_Os01g53020.1	1
47	LOC_Os05g45350.1	5
48	LOC_Os05g05310.1	5
48	LOC_Os12g34850.1	12
49	LOC_Os02g12800.1	2
49	LOC_Os06g37440.1	6
50	LOC_Os10g38340.1	10
50	LOC_Os10g38489.1	10
51	LOC_Os08g43680.1	8
51	LOC_Os09g37240.1	9
52	LOC_Os02g05450.1	2
52	LOC_Os06g12400.1	6
53	LOC_Os01g57890.1	1
53	LOC_Os08g19590.1	8
54	LOC_Os06g08900.1	6
54	LOC_Os06g09120.1	6
55	LOC_Os02g57190.1	2
55	LOC_Os03g53660.1	3
56	LOC_Os07g23570.1	7
56	LOC_Os07g44140.1	7
57	LOC_Os02g11020.1	2
57	LOC_Os05g33600.1	5
58	LOC_Os01g43710.1	1
58	LOC_Os01g43844.1	1
59	LOC_Os01g24780.1	1
59	LOC_Os03g25480.1	3
60	LOC_Os03g25490.1	3
60	LOC_Os07g44130.1	7
61	LOC_Os02g32770.1	2
61	LOC_Os07g11870.1	7
62	LOC_Os02g09260.1	2
62	LOC_Os02g38930.1	2
63	LOC_Os08g03090.1	8
63	LOC_Os08g03160.1	8
64	LOC_Os07g03780.1	7
64	LOC_Os09g09500.1	9
65	LOC_Os07g03950.1	7
65	LOC_Os07g18230.1	7
66	LOC_Os08g03100.1	8
66	LOC_Os08g03150.1	8
67	LOC_Os04g05560.1	4
67	LOC_Os04g06244.1	4
68	LOC_Os03g56180.1	3
68	LOC_Os09g09510.1	9
69	LOC_Os02g26160.1	2
69	LOC_Os05g03450.1	5
70	LOC_Os02g48210.1	2
70	LOC_Os08g40280.1	8
71	LOC_Os11g10640.1	11
71	LOC_Os11g10710.1	11
72	LOC_Os03g21620.1	3
72	LOC_Os07g48290.1	7
73	LOC_Os11g01200.1	11
73	LOC_Os12g01200.1	12
74	LOC_Os11g01140.1	11
74	LOC_Os12g01140.1	12
75	LOC_Os02g52850.1	2
75	LOC_Os09g28180.1	9
76	LOC_Os04g12600.1	4
76	LOC_Os04g39930.1	4
77	LOC_Os01g36500.1	1
77	LOC_Os10g10540.1	10
78	LOC_Os07g30410.1	7
78	LOC_Os07g30510.1	7
79	LOC_Os12g41490.1	12
79	LOC_Os12g41530.1	12
80	LOC_Os01g38900.1	1
80	LOC_Os05g03920.1	5
81	LOC_Os01g36790.1	1
81	LOC_Os10g04730.1	10
82	LOC_Os06g35160.1	6
82	LOC_Os12g41090.1	12
83	LOC_Os01g10870.1	1
83	LOC_Os01g55440.1	1
84	LOC_Os03g31000.1	3
84	LOC_Os03g31070.1	3
85	LOC_Os01g43350.1	1
85	LOC_Os05g50830.1	5
86	LOC_Os02g41480.1	2
86	LOC_Os04g30270.1	4
87	LOC_Os01g44110.1	1
87	LOC_Os01g47470.1	1
88	LOC_Os06g03610.1	6
88	LOC_Os06g22810.1	6
89	LOC_Os09g17970.1	9
89	LOC_Os09g19510.1	9
90	LOC_Os11g47110.1	11
90	LOC_Os11g47140.1	11
91	LOC_Os05g20150.1	5
91	LOC_Os05g25450.1	5
92	LOC_Os01g02430.1	1
92	LOC_Os01g02580.1	1
93	LOC_Os01g02800.1	1
93	LOC_Os01g02830.1	1
94	LOC_Os01g04460.1	1
94	LOC_Os01g04570.1	1
95	LOC_Os11g44430.1	11
95	LOC_Os11g44660.1	11
96	LOC_Os11g44250.1	11
96	LOC_Os11g44860.1	11
97	LOC_Os01g50370.1	1
97	LOC_Os02g21700.1	2
98	LOC_Os01g70970.1	1
98	LOC_Os04g30060.1	4
99	LOC_Os02g34600.1	2
99	LOC_Os10g41490.1	10
100	LOC_Os01g72790.1	1
100	LOC_Os11g13860.1	11
101	LOC_Os02g40860.1	2
101	LOC_Os10g33650.1	10
102	LOC_Os11g08950.1	11
102	LOC_Os12g08050.1	12
103	LOC_Os01g38950.1	1
103	LOC_Os05g51560.1	5
104	LOC_Os01g64970.1	1
104	LOC_Os04g59450.1	4
105	LOC_Os01g61410.1	1
105	LOC_Os07g37730.1	7
106	LOC_Os06g08450.1	6
106	LOC_Os06g44410.1	6
107	LOC_Os06g45900.1	6
107	LOC_Os06g45910.1	6
108	LOC_Os07g19560.1	7
108	LOC_Os09g12800.1	9
109	LOC_Os02g03890.1	2
109	LOC_Os04g30430.1	4
110	LOC_Os02g39700.1	2
110	LOC_Os04g42010.1	4
111	LOC_Os01g16090.1	1
111	LOC_Os04g54440.1	4
112	LOC_Os02g16940.1	2
112	LOC_Os04g03100.1	4
113	LOC_Os01g23740.1	1
113	LOC_Os05g06430.1	5
114	LOC_Os01g45320.1	1
114	LOC_Os03g28990.1	3
115	LOC_Os06g38040.1	6
115	LOC_Os11g45990.1	11
116	LOC_Os06g40960.1	6
116	LOC_Os08g39390.1	8
117	LOC_Os10g28330.1	10
117	LOC_Os12g07280.1	12
118	LOC_Os07g39960.1	7
118	LOC_Os12g39400.1	12
119	LOC_Os03g41390.1	3
119	LOC_Os11g25610.1	11
120	LOC_Os01g68104.1	1
120	LOC_Os01g68160.1	1
121	LOC_Os04g43300.1	4
121	LOC_Os05g43610.1	5
122	LOC_Os02g40810.1	2
122	LOC_Os09g33740.1	9
123	LOC_Os02g19804.1	2
123	LOC_Os06g21390.1	6
124	LOC_Os02g09060.1	2
124	LOC_Os04g55480.1	4
125	LOC_Os04g22240.1	4
125	LOC_Os05g01230.1	5
126	LOC_Os03g07130.1	3
126	LOC_Os08g01360.1	8
127	LOC_Os05g19480.1	5
127	LOC_Os07g41800.1	7
128	LOC_Os01g67850.1	1
128	LOC_Os07g46700.1	7
129	LOC_Os01g53500.1	1
129	LOC_Os05g45060.1	5
130	LOC_Os03g05570.1	3
130	LOC_Os03g28080.1	3
131	LOC_Os03g15000.1	3
131	LOC_Os10g13670.1	10
132	LOC_Os02g05660.1	2
132	LOC_Os06g48210.1	6
133	LOC_Os01g65220.1	1
133	LOC_Os03g58060.1	3
134	LOC_Os03g38100.1	3
134	LOC_Os05g28250.1	5
135	LOC_Os04g16890.1	4
135	LOC_Os11g15140.1	11
136	LOC_Os04g19060.1	4
136	LOC_Os08g21390.1	8
137	LOC_Os04g18310.1	4
137	LOC_Os07g15070.1	7
138	LOC_Os02g25670.1	2
138	LOC_Os12g09954.1	12
139	LOC_Os09g06290.1	9
139	LOC_Os12g08410.1	12
140	LOC_Os12g16390.1	12
140	LOC_Os12g27450.1	12
141	LOC_Os08g40670.1	8
141	LOC_Os11g24250.1	11
142	LOC_Os10g10520.1	10
142	LOC_Os11g39980.1	11
143	LOC_Os08g10200.1	8
143	LOC_Os08g30290.1	8
144	LOC_Os05g16020.1	5
144	LOC_Os06g34930.1	6
145	LOC_Os07g33150.1	7
145	LOC_Os12g13330.1	12
146	LOC_Os05g08880.1	5
146	LOC_Os06g25560.1	6
147	LOC_Os05g23240.1	5
147	LOC_Os09g01640.1	9
148	LOC_Os04g25300.1	4
148	LOC_Os04g26170.1	4
149	LOC_Os02g49670.1	2
149	LOC_Os11g44890.1	11
150	LOC_Os02g25310.1	2
150	LOC_Os06g28300.1	6
151	LOC_Os11g07850.1	11
151	LOC_Os12g07590.1	12
152	LOC_Os04g53800.1	4
152	LOC_Os04g53920.1	4
153	LOC_Os03g16220.1	3
153	LOC_Os07g37420.1	7
154	LOC_Os11g04490.1	11
154	LOC_Os12g04260.1	12
155	LOC_Os04g52400.1	4
155	LOC_Os05g04870.1	5
156	LOC_Os02g30060.1	2
156	LOC_Os03g16230.1	3
157	LOC_Os04g20070.1	4
157	LOC_Os11g25220.1	11
158	LOC_Os11g01154.1	11
158	LOC_Os12g01160.1	12
159	LOC_Os05g24550.1	5
159	LOC_Os12g25680.1	12
160	LOC_Os01g11830.1	1
160	LOC_Os01g24560.1	1
161	LOC_Os09g39070.1	9
161	LOC_Os09g39100.1	9
162	LOC_Os02g08010.1	2
162	LOC_Os03g52090.1	3
163	LOC_Os05g33390.1	5
163	LOC_Os06g47550.1	6
164	LOC_Os03g01670.1	3
164	LOC_Os11g29750.1	11
165	LOC_Os07g42030.1	7
165	LOC_Os07g42070.1	7
166	LOC_Os03g52460.1	3
166	LOC_Os07g13980.1	7
167	LOC_Os07g26170.1	7
167	LOC_Os09g16650.1	9
168	LOC_Os07g06190.1	7
168	LOC_Os07g06300.1	7
169	LOC_Os07g44480.1	7
169	LOC_Os07g44499.1	7
170	LOC_Os04g54340.1	4
170	LOC_Os08g08030.1	8
171	LOC_Os01g70360.1	1
171	LOC_Os11g31640.1	11
172	LOC_Os01g72240.1	1
172	LOC_Os01g72250.1	1
173	LOC_Os01g65260.1	1
173	LOC_Os05g35580.1	5
174	LOC_Os03g05980.1	3
174	LOC_Os11g38949.1	11
175	LOC_Os06g11990.1	6
175	LOC_Os11g08090.1	11
176	LOC_Os02g32160.1	2
176	LOC_Os05g30970.1	5
177	LOC_Os02g22130.1	2
177	LOC_Os07g01770.1	7
178	LOC_Os02g25060.1	2
178	LOC_Os09g36770.1	9
179	LOC_Os07g22640.1	7
179	LOC_Os08g20544.1	8
180	LOC_Os02g50550.1	2
180	LOC_Os06g13820.1	6
181	LOC_Os03g24180.1	3
181	LOC_Os07g46450.1	7
182	LOC_Os10g40590.1	10
182	LOC_Os12g18770.1	12
183	LOC_Os02g01270.1	2
183	LOC_Os10g31770.1	10
184	LOC_Os03g20650.1	3
184	LOC_Os07g48660.1	7
185	LOC_Os01g59760.1	1
185	LOC_Os02g52780.1	2
186	LOC_Os02g14910.1	2
186	LOC_Os03g21800.1	3
187	LOC_Os03g20310.1	3
187	LOC_Os05g41280.1	5
188	LOC_Os01g62900.1	1
188	LOC_Os05g38150.1	5
189	LOC_Os08g41830.1	8
189	LOC_Os12g25630.1	12
190	LOC_Os01g26872.1	1
190	LOC_Os01g27040.1	1
191	LOC_Os01g65850.1	1
191	LOC_Os06g08480.1	6
192	LOC_Os01g01060.1	1
192	LOC_Os11g29190.1	11
193	LOC_Os05g48380.1	5
193	LOC_Os09g12310.1	9
194	LOC_Os02g47590.1	2
194	LOC_Os08g15030.1	8
195	LOC_Os11g29390.1	11
195	LOC_Os12g26060.1	12
196	LOC_Os04g09390.1	4
196	LOC_Os04g41640.1	4
197	LOC_Os04g16780.1	4
197	LOC_Os12g34130.1	12
198	LOC_Os03g38000.1	3
198	LOC_Os07g41750.1	7
199	LOC_Os02g31040.1	2
199	LOC_Os04g32330.1	4
200	LOC_Os02g36840.1	2
200	LOC_Os04g25440.1	4
201	LOC_Os07g30369.1	7
201	LOC_Os07g30469.1	7
202	LOC_Os04g24850.1	4
202	LOC_Os04g25370.1	4
203	LOC_Os02g36830.1	2
203	LOC_Os04g25980.1	4
204	LOC_Os02g14570.1	2
204	LOC_Os05g45080.1	5
205	LOC_Os07g32020.1	7
205	LOC_Os07g32630.1	7
206	LOC_Os01g53420.1	1
206	LOC_Os01g53460.1	1
207	LOC_Os03g58430.1	3
207	LOC_Os07g08660.1	7
208	LOC_Os01g13310.1	1
208	LOC_Os02g47150.1	2
209	LOC_Os11g01530.1	11
209	LOC_Os12g01530.1	12
210	LOC_Os01g54080.1	1
210	LOC_Os05g44560.1	5
211	LOC_Os03g05820.1	3
211	LOC_Os06g04560.1	6
212	LOC_Os01g74580.1	1
212	LOC_Os02g10180.1	2
213	LOC_Os08g36980.1	8
213	LOC_Os09g28590.1	9
214	LOC_Os06g34440.1	6
214	LOC_Os11g36960.1	11
215	LOC_Os07g32880.1	7
215	LOC_Os10g17280.1	10
216	LOC_Os01g22490.1	1
216	LOC_Os05g06770.1	5
217	LOC_Os02g02710.1	2
217	LOC_Os06g05240.1	6
218	LOC_Os01g09760.1	1
218	LOC_Os03g43800.1	3
219	LOC_Os11g41610.1	11
219	LOC_Os12g32380.1	12
220	LOC_Os01g38180.1	1
220	LOC_Os01g38229.1	1
221	LOC_Os03g29460.1	3
221	LOC_Os07g42170.1	7
222	LOC_Os01g58070.1	1
222	LOC_Os04g53260.1	4
223	LOC_Os01g58100.1	1
223	LOC_Os04g53300.1	4
224	LOC_Os06g03720.1	6
224	LOC_Os06g14620.1	6
225	LOC_Os06g34420.1	6
225	LOC_Os07g41570.1	7
226	LOC_Os04g35420.1	4
226	LOC_Os07g48360.1	7
227	LOC_Os01g24690.1	1
227	LOC_Os04g42270.1	4
228	LOC_Os05g22940.1	5
228	LOC_Os10g21910.1	10
229	LOC_Os03g18310.1	3
229	LOC_Os05g07130.1	5
230	LOC_Os03g08220.1	3
230	LOC_Os04g37430.1	4
231	LOC_Os08g39840.1	8
231	LOC_Os08g39850.1	8
232	LOC_Os04g54940.1	4
232	LOC_Os10g35580.1	10
233	LOC_Os03g18130.1	3
233	LOC_Os06g15420.1	6
234	LOC_Os04g16720.1	4
234	LOC_Os10g21340.1	10
235	LOC_Os02g56100.1	2
235	LOC_Os06g07210.1	6
236	LOC_Os03g08440.1	3
236	LOC_Os07g42450.1	7
237	LOC_Os02g05510.1	2
237	LOC_Os03g47970.1	3
238	LOC_Os01g47360.1	1
238	LOC_Os05g49280.1	5
239	LOC_Os06g11180.1	6
239	LOC_Os06g11190.1	6
240	LOC_Os01g63270.1	1
240	LOC_Os03g55090.1	3
241	LOC_Os05g33020.1	5
241	LOC_Os08g15460.1	8
242	LOC_Os01g54420.1	1
242	LOC_Os12g07880.1	12
243	LOC_Os02g32120.1	2
243	LOC_Os04g32660.1	4
244	LOC_Os02g08130.1	2
244	LOC_Os04g55410.1	4
245	LOC_Os07g40660.1	7
245	LOC_Os08g34570.1	8
246	LOC_Os06g44460.1	6
246	LOC_Os08g34720.1	8
247	LOC_Os07g31380.1	7
247	LOC_Os10g35960.1	10
248	LOC_Os03g31750.1	3
248	LOC_Os05g33570.1	5
249	LOC_Os06g02144.1	6
249	LOC_Os11g29400.1	11
250	LOC_Os11g01730.1	11
250	LOC_Os12g01730.1	12
251	LOC_Os04g52870.1	4
251	LOC_Os11g07970.1	11
252	LOC_Os02g11830.1	2
252	LOC_Os06g05180.1	6
253	LOC_Os06g44030.1	6
253	LOC_Os07g10520.1	7
254	LOC_Os10g01540.1	10
254	LOC_Os11g38170.1	11
255	LOC_Os02g33630.1	2
255	LOC_Os04g34080.1	4
256	LOC_Os03g02440.1	3
256	LOC_Os04g48010.1	4
257	LOC_Os02g49090.1	2
257	LOC_Os06g19660.1	6
258	LOC_Os01g09252.1	1
258	LOC_Os03g05210.1	3
259	LOC_Os01g58000.1	1
259	LOC_Os12g19430.1	12
260	LOC_Os11g20790.1	11
260	LOC_Os12g13380.1	12
261	LOC_Os01g61210.1	1
261	LOC_Os02g13330.1	2
262	LOC_Os01g72320.1	1
262	LOC_Os05g31920.1	5
263	LOC_Os03g15780.1	3
263	LOC_Os03g61120.1	3
264	LOC_Os01g10940.1	1
264	LOC_Os07g29440.1	7
265	LOC_Os05g03480.1	5
265	LOC_Os05g07090.1	5
266	LOC_Os08g41630.1	8
266	LOC_Os09g32740.1	9
267	LOC_Os01g72800.1	1
267	LOC_Os08g37444.1	8
268	LOC_Os01g53280.1	1
268	LOC_Os05g45220.1	5
269	LOC_Os01g16470.1	1
269	LOC_Os11g10420.1	11
270	LOC_Os05g08810.1	5
270	LOC_Os08g21590.1	8
271	LOC_Os04g19740.1	4
271	LOC_Os06g04270.1	6
272	LOC_Os06g12030.1	6
272	LOC_Os10g34170.1	10
273	LOC_Os02g18380.1	2
273	LOC_Os10g41470.1	10
274	LOC_Os01g39010.1	1
274	LOC_Os01g59060.1	1
275	LOC_Os08g07840.1	8
275	LOC_Os08g07850.1	8
276	LOC_Os01g06630.1	1
276	LOC_Os05g28210.1	5
277	LOC_Os03g59530.1	3
277	LOC_Os07g11010.1	7
278	LOC_Os01g45274.1	1
278	LOC_Os09g28910.1	9
279	LOC_Os05g41880.1	5
279	LOC_Os10g36530.1	10
280	LOC_Os05g19270.1	5
280	LOC_Os09g24220.1	9
281	LOC_Os02g27060.1	2
281	LOC_Os09g37250.1	9
282	LOC_Os01g08970.1	1
282	LOC_Os05g08970.1	5
283	LOC_Os03g49500.1	3
283	LOC_Os05g06320.1	5
284	LOC_Os02g06530.1	2
284	LOC_Os03g60780.1	3
285	LOC_Os01g06470.1	1
285	LOC_Os07g48880.1	7
286	LOC_Os02g49520.1	2
286	LOC_Os06g16410.1	6
287	LOC_Os01g60860.1	1
287	LOC_Os02g13960.1	2
288	LOC_Os03g02580.1	3
288	LOC_Os07g37350.1	7
289	LOC_Os05g49810.1	5
289	LOC_Os10g41360.1	10
290	LOC_Os09g03890.1	9
290	LOC_Os09g38390.1	9
291	LOC_Os02g43920.1	2
291	LOC_Os06g46540.1	6
292	LOC_Os06g06470.1	6
292	LOC_Os06g06490.1	6
293	LOC_Os04g35690.1	4
293	LOC_Os07g06710.1	7
294	LOC_Os02g43020.1	2
294	LOC_Os04g45480.1	4
295	LOC_Os01g42960.1	1
295	LOC_Os02g51730.1	2
296	LOC_Os06g12450.1	6
296	LOC_Os10g30156.1	10
297	LOC_Os03g60700.1	3
297	LOC_Os03g60939.1	3
298	LOC_Os02g51060.1	2
298	LOC_Os10g26630.1	10
299	LOC_Os01g56130.1	1
299	LOC_Os05g43530.1	5
300	LOC_Os04g30910.1	4
300	LOC_Os04g33220.1	4
301	LOC_Os04g18090.1	4
301	LOC_Os06g04020.1	6
302	LOC_Os05g51850.1	5
302	LOC_Os07g08710.1	7
303	LOC_Os01g36620.1	1
303	LOC_Os06g38520.1	6
304	LOC_Os01g19450.1	1
304	LOC_Os07g38970.1	7
305	LOC_Os02g13140.1	2
305	LOC_Os12g37640.1	12
306	LOC_Os01g63420.1	1
306	LOC_Os05g37690.1	5
307	LOC_Os11g01780.1	11
307	LOC_Os12g01760.1	12
308	LOC_Os01g58530.1	1
308	LOC_Os11g29090.1	11
309	LOC_Os01g57310.1	1
309	LOC_Os01g57340.1	1
310	LOC_Os09g10054.1	9
310	LOC_Os09g14060.1	9
311	LOC_Os04g39460.1	4
311	LOC_Os11g36410.1	11
312	LOC_Os12g29690.1	12
312	LOC_Os12g29710.1	12
313	LOC_Os09g15390.1	9
313	LOC_Os12g30760.1	12
314	LOC_Os11g39190.1	11
314	LOC_Os11g39330.1	11
315	LOC_Os04g22090.1	4
315	LOC_Os06g39360.1	6
316	LOC_Os05g12140.1	5
316	LOC_Os12g05930.1	12
317	LOC_Os04g08370.1	4
317	LOC_Os04g08390.1	4
318	LOC_Os02g40260.1	2
318	LOC_Os04g57430.1	4
319	LOC_Os03g53090.1	3
319	LOC_Os12g06110.1	12
320	LOC_Os06g37820.1	6
320	LOC_Os11g43770.1	11
321	LOC_Os04g31240.1	4
321	LOC_Os12g02589.1	12
322	LOC_Os02g38050.1	2
322	LOC_Os04g40090.1	4
323	LOC_Os11g25780.1	11
323	LOC_Os11g25800.1	11
324	LOC_Os02g32350.1	2
324	LOC_Os04g32960.1	4
325	LOC_Os03g06190.1	3
325	LOC_Os10g30100.1	10
326	LOC_Os03g18510.1	3
326	LOC_Os07g49220.1	7
327	LOC_Os03g31690.1	3
327	LOC_Os07g39690.1	7
328	LOC_Os02g03850.1	2
328	LOC_Os03g03450.1	3
329	LOC_Os01g47450.1	1
329	LOC_Os06g21380.1	6
330	LOC_Os01g66170.1	1
330	LOC_Os07g44020.1	7
331	LOC_Os02g48780.1	2
331	LOC_Os11g31060.1	11
332	LOC_Os01g20860.1	1
332	LOC_Os06g44060.1	6
333	LOC_Os02g35070.1	2
333	LOC_Os04g54350.1	4
334	LOC_Os11g04930.1	11
334	LOC_Os12g04930.1	12
335	LOC_Os03g20460.1	3
335	LOC_Os12g33100.1	12
336	LOC_Os07g46690.1	7
336	LOC_Os11g05130.1	11
337	LOC_Os03g19020.1	3
337	LOC_Os06g17280.1	6
338	LOC_Os11g16580.1	11
338	LOC_Os12g10850.1	12
339	LOC_Os11g01380.1	11
339	LOC_Os12g01390.1	12
340	LOC_Os01g53650.1	1
340	LOC_Os05g10670.1	5
341	LOC_Os05g48960.1	5
341	LOC_Os09g31482.1	9
342	LOC_Os01g09620.1	1
342	LOC_Os05g45020.1	5
343	LOC_Os02g05700.1	2
343	LOC_Os06g47890.1	6
344	LOC_Os03g07160.1	3
344	LOC_Os10g26990.1	10
345	LOC_Os03g27250.1	3
345	LOC_Os11g36450.1	11
346	LOC_Os04g25140.1	4
346	LOC_Os04g26240.1	4
347	LOC_Os01g40240.1	1
347	LOC_Os05g40450.1	5
348	LOC_Os01g56750.1	1
348	LOC_Os05g46050.1	5
349	LOC_Os08g06710.1	8
349	LOC_Os11g38140.1	11
350	LOC_Os12g05609.1	12
350	LOC_Os12g05709.1	12
351	LOC_Os06g05580.1	6
351	LOC_Os06g05620.1	6
352	LOC_Os11g36350.1	11
352	LOC_Os11g38180.1	11
353	LOC_Os11g38100.1	11
353	LOC_Os11g38120.1	11
354	LOC_Os07g48940.1	7
354	LOC_Os08g34890.1	8
355	LOC_Os01g47050.1	1
355	LOC_Os02g15950.1	2
356	LOC_Os04g19920.1	4
356	LOC_Os11g42310.1	11
357	LOC_Os07g13900.1	7
357	LOC_Os07g18510.1	7
358	LOC_Os08g35880.1	8
358	LOC_Os08g35930.1	8
359	LOC_Os01g41340.1	1
359	LOC_Os06g29700.1	6
360	LOC_Os11g33180.1	11
360	LOC_Os11g33210.1	11
361	LOC_Os01g37260.1	1
361	LOC_Os07g26000.1	7
362	LOC_Os11g09970.1	11
362	LOC_Os11g15620.1	11
363	LOC_Os11g10240.1	11
363	LOC_Os11g10340.1	11
364	LOC_Os07g03100.1	7
364	LOC_Os11g37340.1	11
365	LOC_Os01g32640.1	1
365	LOC_Os07g33400.1	7
366	LOC_Os04g13150.1	4
366	LOC_Os04g13170.1	4
367	LOC_Os09g08550.1	9
367	LOC_Os09g08620.1	9
368	LOC_Os03g12190.1	3
368	LOC_Os03g12200.1	3
369	LOC_Os07g04790.1	7
369	LOC_Os07g31680.1	7
370	LOC_Os09g15560.1	9
370	LOC_Os10g10410.1	10
371	LOC_Os05g25580.1	5
371	LOC_Os10g04780.1	10
372	LOC_Os10g03910.1	10
372	LOC_Os10g03930.1	10
373	LOC_Os10g03730.1	10
373	LOC_Os10g03750.1	10
374	LOC_Os04g32460.1	4
374	LOC_Os11g31620.1	11
375	LOC_Os04g11450.1	4
375	LOC_Os10g25210.1	10
376	LOC_Os02g48300.1	2
376	LOC_Os04g40760.1	4
377	LOC_Os01g40160.1	1
377	LOC_Os04g40780.1	4
378	LOC_Os09g39000.1	9
378	LOC_Os10g36310.1	10
379	LOC_Os10g34300.1	10
379	LOC_Os10g34340.1	10
380	LOC_Os01g14270.1	1
380	LOC_Os05g01630.1	5
381	LOC_Os07g02930.1	7
381	LOC_Os10g05000.1	10
382	LOC_Os02g16760.1	2
382	LOC_Os09g39050.1	9
383	LOC_Os07g02290.1	7
383	LOC_Os07g12560.1	7
384	LOC_Os12g33830.1	12
384	LOC_Os12g34240.1	12
385	LOC_Os04g35990.1	4
385	LOC_Os04g36000.1	4
386	LOC_Os02g06470.1	2
386	LOC_Os08g31690.1	8
387	LOC_Os01g70670.1	1
387	LOC_Os04g56460.1	4
388	LOC_Os07g46160.1	7
388	LOC_Os08g03530.1	8
389	LOC_Os03g57854.1	3
389	LOC_Os07g07270.1	7
390	LOC_Os08g03510.1	8
390	LOC_Os08g25240.1	8
391	LOC_Os08g31420.1	8
391	LOC_Os10g29410.1	10
392	LOC_Os10g29810.1	10
392	LOC_Os10g29950.1	10
393	LOC_Os01g66890.1	1
393	LOC_Os04g40630.1	4
394	LOC_Os04g53430.1	4
394	LOC_Os10g29120.1	10
395	LOC_Os04g33700.1	4
395	LOC_Os05g04600.1	5
396	LOC_Os02g52390.1	2
396	LOC_Os06g41990.1	6
397	LOC_Os01g09560.1	1
397	LOC_Os01g73550.1	1
398	LOC_Os04g32020.1	4
398	LOC_Os07g49520.1	7
399	LOC_Os08g25390.1	8
399	LOC_Os09g12290.1	9
400	LOC_Os03g63330.1	3
400	LOC_Os07g20544.1	7
401	LOC_Os04g18200.1	4
401	LOC_Os04g48540.1	4
402	LOC_Os01g72340.1	1
402	LOC_Os05g32530.1	5
403	LOC_Os06g15380.1	6
403	LOC_Os06g15390.1	6
404	LOC_Os03g07840.1	3
404	LOC_Os03g49220.1	3
405	LOC_Os05g37350.1	5
405	LOC_Os05g37410.1	5
406	LOC_Os11g03470.1	11
406	LOC_Os12g03190.1	12
407	LOC_Os07g02130.1	7
407	LOC_Os10g40570.1	10
408	LOC_Os01g16520.1	1
408	LOC_Os10g22380.1	10
409	LOC_Os01g09000.1	1
409	LOC_Os05g08990.1	5
410	LOC_Os01g06510.1	1
410	LOC_Os05g07030.1	5
411	LOC_Os05g29760.1	5
411	LOC_Os09g12560.1	9
412	LOC_Os11g19770.1	11
412	LOC_Os12g13320.1	12
413	LOC_Os11g11070.1	11
413	LOC_Os12g09120.1	12
414	LOC_Os05g50660.1	5
414	LOC_Os11g06040.1	11
415	LOC_Os04g57520.1	4
415	LOC_Os08g43300.1	8
416	LOC_Os04g39040.1	4
416	LOC_Os06g42810.1	6
417	LOC_Os02g11890.1	2
417	LOC_Os03g52650.1	3
418	LOC_Os03g06160.1	3
418	LOC_Os10g30190.1	10
419	LOC_Os04g20800.1	4
419	LOC_Os09g08730.1	9
420	LOC_Os01g55300.1	1
420	LOC_Os03g42010.1	3
421	LOC_Os03g40180.1	3
421	LOC_Os05g19370.1	5
422	LOC_Os02g15900.1	2
422	LOC_Os05g48410.1	5
423	LOC_Os05g01110.1	5
423	LOC_Os07g36090.1	7
424	LOC_Os03g01900.1	3
424	LOC_Os10g27190.1	10
425	LOC_Os03g07300.1	3
425	LOC_Os09g32810.1	9
426	LOC_Os02g40070.1	2
426	LOC_Os04g42570.1	4
427	LOC_Os01g67410.1	1
427	LOC_Os11g19060.1	11
428	LOC_Os03g05806.1	3
428	LOC_Os06g50360.1	6
429	LOC_Os04g39030.1	4
429	LOC_Os06g15370.1	6
430	LOC_Os02g46460.1	2
430	LOC_Os10g40600.1	10
431	LOC_Os01g65190.1	1
431	LOC_Os10g33170.1	10
432	LOC_Os01g01360.1	1
432	LOC_Os07g41250.1	7
433	LOC_Os06g49250.1	6
433	LOC_Os10g02210.1	10
434	LOC_Os01g55600.1	1
434	LOC_Os01g55610.1	1
435	LOC_Os02g47090.1	2
435	LOC_Os05g27304.1	5
436	LOC_Os01g65140.1	1
436	LOC_Os05g35650.1	5
437	LOC_Os01g67630.1	1
437	LOC_Os11g18110.1	11
438	LOC_Os05g38810.1	5
438	LOC_Os07g49380.1	7
439	LOC_Os02g40770.1	2
439	LOC_Os02g47900.1	2
440	LOC_Os05g26840.1	5
440	LOC_Os11g24060.1	11
441	LOC_Os01g67134.1	1
441	LOC_Os03g61260.1	3
442	LOC_Os02g55140.1	2
442	LOC_Os12g24650.1	12
443	LOC_Os08g40610.1	8
443	LOC_Os09g32270.1	9
444	LOC_Os04g40830.1	4
444	LOC_Os05g10580.1	5
445	LOC_Os02g04170.1	2
445	LOC_Os07g04240.1	7
446	LOC_Os03g49940.1	3
446	LOC_Os10g35140.1	10
447	LOC_Os01g07730.1	1
447	LOC_Os05g07870.1	5
448	LOC_Os08g25624.1	8
448	LOC_Os09g12600.1	9
449	LOC_Os05g01580.1	5
449	LOC_Os06g49500.1	6
450	LOC_Os01g10970.1	1
450	LOC_Os01g10990.1	1
451	LOC_Os06g01966.1	6
451	LOC_Os06g01972.1	6
452	LOC_Os04g34530.1	4
452	LOC_Os11g04140.1	11
453	LOC_Os01g16540.1	1
453	LOC_Os07g39780.1	7
454	LOC_Os04g35480.1	4
454	LOC_Os11g38030.1	11
455	LOC_Os01g70170.1	1
455	LOC_Os08g05830.1	8
456	LOC_Os02g36340.1	2
456	LOC_Os05g38570.1	5
457	LOC_Os12g10340.1	12
457	LOC_Os12g10400.1	12
458	LOC_Os07g02660.1	7
458	LOC_Os11g06210.1	11
459	LOC_Os10g04570.1	10
459	LOC_Os11g06220.1	11
460	LOC_Os12g10330.1	12
460	LOC_Os12g10360.1	12
461	LOC_Os11g30050.1	11
461	LOC_Os11g30110.1	11
462	LOC_Os11g19160.1	11
462	LOC_Os11g19210.1	11
463	LOC_Os01g19220.1	1
463	LOC_Os11g47350.1	11
464	LOC_Os06g44230.1	6
464	LOC_Os09g07120.1	9
465	LOC_Os01g11260.1	1
465	LOC_Os07g46640.1	7
466	LOC_Os03g57760.1	3
466	LOC_Os06g09850.1	6
467	LOC_Os04g58620.1	4
467	LOC_Os12g42300.1	12
468	LOC_Os01g60140.1	1
468	LOC_Os02g58660.1	2
469	LOC_Os03g18410.1	3
469	LOC_Os09g02284.1	9
470	LOC_Os03g61920.1	3
470	LOC_Os04g10400.1	4
471	LOC_Os01g05810.1	1
471	LOC_Os01g05820.1	1
472	LOC_Os04g48820.1	4
472	LOC_Os07g06440.1	7
473	LOC_Os01g21820.1	1
473	LOC_Os11g08980.1	11
474	LOC_Os08g09210.1	8
474	LOC_Os12g09540.1	12
475	LOC_Os04g53810.1	4
475	LOC_Os04g53850.1	4
476	LOC_Os03g36540.1	3
476	LOC_Os03g59640.1	3
477	LOC_Os01g16930.1	1
477	LOC_Os03g40700.1	3
478	LOC_Os03g27260.1	3
478	LOC_Os07g42950.1	7
479	LOC_Os06g08880.1	6
479	LOC_Os09g25940.1	9
480	LOC_Os03g60130.1	3
480	LOC_Os07g12630.1	7
481	LOC_Os04g46370.1	4
481	LOC_Os04g58600.1	4
482	LOC_Os03g42110.1	3
482	LOC_Os03g55280.1	3
483	LOC_Os01g72880.1	1
483	LOC_Os02g37920.1	2
484	LOC_Os03g06900.1	3
484	LOC_Os09g32450.1	9
485	LOC_Os04g40540.1	4
485	LOC_Os08g44280.1	8
486	LOC_Os01g56620.1	1
486	LOC_Os05g43370.1	5
487	LOC_Os06g43610.1	6
487	LOC_Os08g21330.1	8
488	LOC_Os03g04750.1	3
488	LOC_Os10g32820.1	10
489	LOC_Os01g62350.1	1
489	LOC_Os05g38520.1	5
490	LOC_Os02g37862.1	2
490	LOC_Os04g39700.1	4
491	LOC_Os01g66520.1	1
491	LOC_Os07g06820.1	7
492	LOC_Os02g35060.1	2
492	LOC_Os06g04150.1	6
493	LOC_Os02g16670.1	2
493	LOC_Os02g52470.1	2
494	LOC_Os02g19770.1	2
494	LOC_Os06g23440.1	6
495	LOC_Os06g23114.1	6
495	LOC_Os06g23140.1	6
496	LOC_Os04g04950.1	4
496	LOC_Os04g40040.1	4
497	LOC_Os02g50350.1	2
497	LOC_Os04g57950.1	4
498	LOC_Os03g51250.1	3
498	LOC_Os08g34780.1	8
499	LOC_Os07g31280.1	7
499	LOC_Os10g41520.1	10
500	LOC_Os01g42650.1	1
500	LOC_Os06g05080.1	6
501	LOC_Os03g16690.1	3
501	LOC_Os08g40590.1	8
502	LOC_Os03g49770.1	3
502	LOC_Os08g05870.1	8
503	LOC_Os07g05480.1	7
503	LOC_Os09g30340.1	9
504	LOC_Os03g22460.1	3
504	LOC_Os03g46490.1	3
505	LOC_Os03g62630.1	3
505	LOC_Os12g37610.1	12
506	LOC_Os03g12900.1	3
506	LOC_Os03g12910.1	3
507	LOC_Os01g39960.1	1
507	LOC_Os02g09750.1	2
508	LOC_Os02g57590.1	2
508	LOC_Os05g08360.1	5
509	LOC_Os06g20430.1	6
509	LOC_Os09g30474.1	9
510	LOC_Os03g21940.1	3
510	LOC_Os03g38260.1	3
511	LOC_Os02g57670.1	2
511	LOC_Os05g45270.1	5
512	LOC_Os01g60790.1	1
512	LOC_Os05g39960.1	5
513	LOC_Os03g37970.1	3
513	LOC_Os06g02510.1	6
514	LOC_Os03g10450.1	3
514	LOC_Os08g41910.1	8
515	LOC_Os05g46200.1	5
515	LOC_Os12g24184.1	12
516	LOC_Os08g43570.1	8
516	LOC_Os09g36810.1	9
517	LOC_Os01g39830.1	1
517	LOC_Os03g06940.1	3
518	LOC_Os02g12730.1	2
518	LOC_Os06g37560.1	6
519	LOC_Os02g53680.1	2
519	LOC_Os03g11540.1	3
520	LOC_Os01g13700.1	1
520	LOC_Os06g01370.1	6
521	LOC_Os05g18280.1	5
521	LOC_Os11g08830.1	11
522	LOC_Os01g19480.1	1
522	LOC_Os03g61950.1	3
523	LOC_Os01g65400.1	1
523	LOC_Os03g12610.1	3
524	LOC_Os04g28620.1	4
524	LOC_Os08g20200.1	8
525	LOC_Os02g58790.1	2
525	LOC_Os04g53830.1	4
526	LOC_Os06g39240.1	6
526	LOC_Os08g27850.1	8
527	LOC_Os05g07050.1	5
527	LOC_Os06g07080.1	6
528	LOC_Os02g03080.1	2
528	LOC_Os07g03230.1	7
529	LOC_Os02g38810.1	2
529	LOC_Os04g40850.1	4
530	LOC_Os10g26130.1	10
530	LOC_Os12g34860.1	12
531	LOC_Os06g13660.1	6
531	LOC_Os10g10244.1	10
532	LOC_Os01g50010.1	1
532	LOC_Os06g45050.1	6
533	LOC_Os04g26320.1	4
533	LOC_Os12g12720.1	12
534	LOC_Os12g09700.1	12
534	LOC_Os12g14440.1	12
535	LOC_Os01g46380.1	1
535	LOC_Os05g49800.1	5
536	LOC_Os01g61020.1	1
536	LOC_Os09g02410.1	9
537	LOC_Os01g03650.1	1
537	LOC_Os01g61400.1	1
538	LOC_Os01g54390.1	1
538	LOC_Os04g56670.1	4
539	LOC_Os08g35060.1	8
539	LOC_Os09g25260.1	9
540	LOC_Os08g42740.1	8
540	LOC_Os09g38640.1	9
541	LOC_Os02g46720.1	2
541	LOC_Os04g50740.1	4
542	LOC_Os03g05880.1	3
542	LOC_Os07g30960.1	7
543	LOC_Os03g21250.1	3
543	LOC_Os12g02910.1	12
544	LOC_Os06g14750.1	6
544	LOC_Os09g10650.1	9
545	LOC_Os11g04840.1	11
545	LOC_Os12g04700.1	12
546	LOC_Os03g15550.1	3
546	LOC_Os03g24170.1	3
547	LOC_Os04g49560.1	4
547	LOC_Os09g38970.1	9
548	LOC_Os01g25270.1	1
548	LOC_Os09g07780.1	9
549	LOC_Os07g39910.1	7
549	LOC_Os11g37330.1	11
550	LOC_Os03g04390.1	3
550	LOC_Os03g62400.1	3
551	LOC_Os08g25280.1	8
551	LOC_Os10g40920.1	10
552	LOC_Os01g68610.1	1
552	LOC_Os08g37520.1	8
553	LOC_Os01g62220.1	1
553	LOC_Os10g26070.1	10
554	LOC_Os08g13990.1	8
554	LOC_Os11g17530.1	11
555	LOC_Os03g11700.1	3
555	LOC_Os07g44170.1	7
556	LOC_Os02g40750.1	2
556	LOC_Os07g19400.1	7
557	LOC_Os04g38930.1	4
557	LOC_Os06g09880.1	6
558	LOC_Os01g19380.1	1
558	LOC_Os04g57940.1	4
559	LOC_Os05g45760.1	5
559	LOC_Os10g10170.1	10
560	LOC_Os05g30240.1	5
560	LOC_Os11g24570.1	11
561	LOC_Os04g46010.1	4
561	LOC_Os07g40750.1	7
562	LOC_Os01g19490.1	1
562	LOC_Os01g19548.1	1
563	LOC_Os04g25410.1	4
563	LOC_Os10g35730.1	10
564	LOC_Os11g01210.1	11
564	LOC_Os12g01210.1	12
565	LOC_Os04g36840.1	4
565	LOC_Os06g30420.1	6
566	LOC_Os05g47510.1	5
566	LOC_Os08g41380.1	8
567	LOC_Os03g52620.1	3
567	LOC_Os06g03530.1	6
568	LOC_Os01g07340.1	1
568	LOC_Os02g02950.1	2
569	LOC_Os01g63580.1	1
569	LOC_Os05g38350.1	5
570	LOC_Os10g13940.1	10
570	LOC_Os12g01580.1	12
571	LOC_Os02g10310.1	2
571	LOC_Os03g61330.1	3
572	LOC_Os07g06890.1	7
572	LOC_Os07g08950.1	7
573	LOC_Os03g49400.1	3
573	LOC_Os07g06130.1	7
574	LOC_Os04g53230.1	4
574	LOC_Os06g04380.1	6
575	LOC_Os07g38560.1	7
575	LOC_Os11g41650.1	11
576	LOC_Os01g60660.1	1
576	LOC_Os04g23820.1	4
577	LOC_Os01g47340.1	1
577	LOC_Os05g49300.1	5
578	LOC_Os01g17430.1	1
578	LOC_Os11g07280.1	11
579	LOC_Os05g28860.1	5
579	LOC_Os07g32890.1	7
580	LOC_Os06g43900.1	6
580	LOC_Os10g42860.1	10
581	LOC_Os01g08760.1	1
581	LOC_Os09g26700.1	9
582	LOC_Os01g51920.1	1
582	LOC_Os05g45880.1	5
583	LOC_Os01g31760.1	1
583	LOC_Os09g32760.1	9
584	LOC_Os03g16950.1	3
584	LOC_Os03g16960.1	3
585	LOC_Os01g56840.1	1
585	LOC_Os04g12220.1	4
586	LOC_Os03g09250.1	3
586	LOC_Os10g22450.1	10
587	LOC_Os07g01020.1	7
587	LOC_Os10g01080.1	10
588	LOC_Os09g29420.1	9
588	LOC_Os10g05220.1	10
589	LOC_Os01g65350.1	1
589	LOC_Os05g35520.1	5
590	LOC_Os01g12530.1	1
590	LOC_Os06g09890.1	6
591	LOC_Os01g34700.1	1
591	LOC_Os05g35470.1	5
592	LOC_Os03g53230.1	3
592	LOC_Os04g02050.1	4
593	LOC_Os01g39650.1	1
593	LOC_Os03g18830.1	3
594	LOC_Os05g47880.1	5
594	LOC_Os09g26300.1	9
595	LOC_Os01g20840.1	1
595	LOC_Os02g54010.1	2
596	LOC_Os06g14490.1	6
596	LOC_Os09g39580.1	9
597	LOC_Os01g46240.1	1
597	LOC_Os05g49830.1	5
598	LOC_Os02g43700.1	2
598	LOC_Os08g04800.1	8
599	LOC_Os02g42170.1	2
599	LOC_Os11g04940.1	11
600	LOC_Os04g41300.1	4
600	LOC_Os07g38300.1	7
601	LOC_Os03g22340.1	3
601	LOC_Os07g47710.1	7
602	LOC_Os01g19840.1	1
602	LOC_Os05g28750.1	5
603	LOC_Os01g48770.1	1
603	LOC_Os05g48320.1	5
604	LOC_Os03g07290.1	3
604	LOC_Os10g26690.1	10
605	LOC_Os10g32348.1	10
605	LOC_Os10g32400.1	10
606	LOC_Os04g46890.1	4
606	LOC_Os07g04850.1	7
607	LOC_Os03g22730.1	3
607	LOC_Os03g22740.1	3
608	LOC_Os02g15970.1	2
608	LOC_Os11g47930.1	11
609	LOC_Os07g39070.1	7
609	LOC_Os12g07020.1	12
610	LOC_Os02g01070.1	2
610	LOC_Os03g61050.1	3
611	LOC_Os02g34990.1	2
611	LOC_Os08g02500.1	8
612	LOC_Os08g42600.1	8
612	LOC_Os11g32900.1	11
613	LOC_Os02g57050.1	2
613	LOC_Os11g16430.1	11
614	LOC_Os07g05380.1	7
614	LOC_Os09g04800.1	9
615	LOC_Os03g21550.1	3
615	LOC_Os07g48300.1	7
616	LOC_Os06g48350.1	6
616	LOC_Os09g15770.1	9
617	LOC_Os05g24580.1	5
617	LOC_Os08g20270.1	8
618	LOC_Os02g09460.1	2
618	LOC_Os06g43140.1	6
619	LOC_Os01g48210.1	1
619	LOC_Os06g45800.1	6
620	LOC_Os02g02970.1	2
620	LOC_Os10g11034.1	10
621	LOC_Os03g11240.1	3
621	LOC_Os12g18530.1	12
622	LOC_Os01g17330.1	1
622	LOC_Os07g44620.1	7
623	LOC_Os03g52970.1	3
623	LOC_Os09g25370.1	9
624	LOC_Os05g28940.1	5
624	LOC_Os07g43470.1	7
625	LOC_Os02g35130.1	2
625	LOC_Os04g36030.1	4
626	LOC_Os03g56840.1	3
626	LOC_Os08g09940.1	8
627	LOC_Os06g09570.1	6
627	LOC_Os07g01920.1	7
628	LOC_Os02g40880.1	2
628	LOC_Os04g43540.1	4
629	LOC_Os05g42010.1	5
629	LOC_Os08g43230.1	8
630	LOC_Os06g33980.1	6
630	LOC_Os11g38930.1	11
631	LOC_Os01g51280.1	1
631	LOC_Os07g10460.1	7
632	LOC_Os01g72350.1	1
632	LOC_Os12g28270.1	12
633	LOC_Os04g55860.1	4
633	LOC_Os05g44390.1	5
634	LOC_Os05g47850.1	5
634	LOC_Os09g19850.1	9
635	LOC_Os01g16100.1	1
635	LOC_Os10g30640.1	10
636	LOC_Os03g57280.1	3
636	LOC_Os10g21360.1	10
637	LOC_Os12g34450.1	12
637	LOC_Os12g34460.1	12
638	LOC_Os03g01150.1	3
638	LOC_Os10g41340.1	10
639	LOC_Os01g63250.1	1
639	LOC_Os03g15850.1	3
640	LOC_Os01g53720.1	1
640	LOC_Os02g13360.1	2
641	LOC_Os04g43150.1	4
641	LOC_Os08g42000.1	8
642	LOC_Os02g53700.1	2
642	LOC_Os03g05200.1	3
643	LOC_Os04g20270.1	4
643	LOC_Os12g07950.1	12
644	LOC_Os03g01230.1	3
644	LOC_Os12g37370.1	12
645	LOC_Os06g35050.1	6
645	LOC_Os06g49520.1	6
646	LOC_Os01g04900.1	1
646	LOC_Os03g57840.1	3
647	LOC_Os01g70960.1	1
647	LOC_Os05g23620.1	5
648	LOC_Os03g47830.1	3
648	LOC_Os03g57560.1	3
649	LOC_Os02g39920.1	2
649	LOC_Os04g42320.1	4
650	LOC_Os06g33250.1	6
650	LOC_Os10g18150.1	10
651	LOC_Os03g15650.1	3
651	LOC_Os03g62580.1	3
652	LOC_Os01g05500.1	1
652	LOC_Os06g33810.1	6
653	LOC_Os03g57420.1	3
653	LOC_Os07g06590.1	7
654	LOC_Os01g50960.1	1
654	LOC_Os02g34840.1	2
655	LOC_Os03g04490.1	3
655	LOC_Os10g33310.1	10
656	LOC_Os01g73890.1	1
656	LOC_Os05g01710.1	5
657	LOC_Os01g56550.1	1
657	LOC_Os05g43450.1	5
658	LOC_Os03g29470.1	3
658	LOC_Os07g42150.1	7
659	LOC_Os02g43660.1	2
659	LOC_Os06g11490.1	6
660	LOC_Os01g07170.1	1
660	LOC_Os12g41350.1	12
661	LOC_Os03g43400.1	3
661	LOC_Os05g09480.1	5
662	LOC_Os11g32110.1	11
662	LOC_Os12g29520.1	12
663	LOC_Os01g70270.1	1
663	LOC_Os04g56850.1	4
664	LOC_Os02g33730.1	2
664	LOC_Os11g06340.1	11
665	LOC_Os01g51410.1	1
665	LOC_Os06g40940.1	6
666	LOC_Os02g29220.1	2
666	LOC_Os04g35220.1	4
667	LOC_Os06g09660.1	6
667	LOC_Os08g40900.1	8
668	LOC_Os02g41800.1	2
668	LOC_Os04g43910.1	4
669	LOC_Os06g47150.1	6
669	LOC_Os10g33940.1	10
670	LOC_Os01g48060.1	1
670	LOC_Os01g54990.1	1
671	LOC_Os07g37610.1	7
671	LOC_Os07g48200.1	7
672	LOC_Os10g25620.1	10
672	LOC_Os10g26270.1	10
673	LOC_Os03g61249.1	3
673	LOC_Os03g61319.1	3
674	LOC_Os01g60020.1	1
674	LOC_Os11g03300.1	11
675	LOC_Os03g60080.1	3
675	LOC_Os07g12340.1	7
676	LOC_Os05g10770.1	5
676	LOC_Os05g23670.1	5
677	LOC_Os02g51100.1	2
677	LOC_Os09g34970.1	9
678	LOC_Os03g52170.1	3
678	LOC_Os03g52180.1	3
679	LOC_Os03g56370.1	3
679	LOC_Os07g14350.1	7
680	LOC_Os09g32030.1	9
680	LOC_Os12g13824.1	12
681	LOC_Os03g43430.1	3
681	LOC_Os11g37130.1	11
682	LOC_Os11g02440.1	11
682	LOC_Os12g02370.1	12
683	LOC_Os05g51790.1	5
683	LOC_Os12g44390.1	12
684	LOC_Os08g23180.1	8
684	LOC_Os09g07350.1	9
685	LOC_Os01g29409.1	1
685	LOC_Os02g39370.1	2
686	LOC_Os05g49050.1	5
686	LOC_Os07g40404.1	7
687	LOC_Os09g28060.1	9
687	LOC_Os09g38330.1	9
688	LOC_Os03g20700.1	3
688	LOC_Os07g46310.1	7
689	LOC_Os04g57890.1	4
689	LOC_Os05g44360.1	5
690	LOC_Os01g12560.1	1
690	LOC_Os01g12570.1	1
691	LOC_Os01g16146.1	1
691	LOC_Os03g32040.1	3
692	LOC_Os04g58970.1	4
692	LOC_Os07g19470.1	7
693	LOC_Os01g61700.1	1
693	LOC_Os08g33540.1	8
694	LOC_Os02g58450.1	2
694	LOC_Os04g01780.1	4
695	LOC_Os02g06480.1	2
695	LOC_Os09g20430.1	9
696	LOC_Os01g40620.1	1
696	LOC_Os01g68390.1	1
697	LOC_Os11g04500.1	11
697	LOC_Os12g04270.1	12
698	LOC_Os06g15910.1	6
698	LOC_Os06g42030.1	6
699	LOC_Os03g51620.1	3
699	LOC_Os12g39320.1	12
700	LOC_Os11g03430.1	11
700	LOC_Os12g03130.1	12
701	LOC_Os02g52250.1	2
701	LOC_Os06g11420.1	6
702	LOC_Os01g71960.1	1
702	LOC_Os03g01100.1	3
703	LOC_Os01g58020.1	1
703	LOC_Os05g35330.1	5
704	LOC_Os08g01660.1	8
704	LOC_Os12g18880.1	12
705	LOC_Os02g51660.1	2
705	LOC_Os03g09180.1	3
706	LOC_Os08g17680.1	8
706	LOC_Os08g34190.1	8
707	LOC_Os03g03460.1	3
707	LOC_Os10g38900.1	10
708	LOC_Os03g49430.1	3
708	LOC_Os07g38420.1	7
709	LOC_Os02g09180.1	2
709	LOC_Os06g43550.1	6
710	LOC_Os02g39840.1	2
710	LOC_Os04g42140.1	4
711	LOC_Os02g42040.1	2
711	LOC_Os03g22570.1	3
712	LOC_Os10g40130.1	10
712	LOC_Os12g42870.1	12
713	LOC_Os06g06870.1	6
713	LOC_Os07g25890.1	7
714	LOC_Os08g09800.1	8
714	LOC_Os08g09810.1	8
715	LOC_Os02g15520.1	2
715	LOC_Os12g10260.1	12
716	LOC_Os03g14600.1	3
716	LOC_Os06g10740.1	6
717	LOC_Os10g02910.1	10
717	LOC_Os11g40360.1	11
718	LOC_Os01g01560.1	1
718	LOC_Os11g05040.1	11
719	LOC_Os02g39020.1	2
719	LOC_Os11g42780.1	11
720	LOC_Os04g48780.1	4
720	LOC_Os07g17780.1	7
721	LOC_Os09g21420.1	9
721	LOC_Os09g21430.1	9
722	LOC_Os02g15390.1	2
722	LOC_Os02g15510.1	2
723	LOC_Os04g01110.1	4
723	LOC_Os07g23210.1	7
724	LOC_Os01g65680.1	1
724	LOC_Os01g65690.1	1
725	LOC_Os09g08450.1	9
725	LOC_Os11g12500.1	11
726	LOC_Os04g30860.1	4
726	LOC_Os08g33280.1	8
727	LOC_Os02g42570.1	2
727	LOC_Os04g44650.1	4
728	LOC_Os10g34520.1	10
728	LOC_Os11g19220.1	11
729	LOC_Os02g05310.1	2
729	LOC_Os02g05410.1	2
730	LOC_Os06g12830.1	6
730	LOC_Os06g15560.1	6
731	LOC_Os07g46230.1	7
731	LOC_Os12g36750.1	12
732	LOC_Os03g18110.1	3
732	LOC_Os06g12860.1	6
733	LOC_Os03g18140.1	3
733	LOC_Os05g28830.1	5
734	LOC_Os06g12800.1	6
734	LOC_Os06g12820.1	6
735	LOC_Os07g42570.1	7
735	LOC_Os11g07690.1	11
736	LOC_Os01g64750.1	1
736	LOC_Os04g04254.1	4
737	LOC_Os08g28240.1	8
737	LOC_Os09g15240.1	9
738	LOC_Os03g19390.1	3
738	LOC_Os08g45160.1	8
739	LOC_Os02g05620.1	2
739	LOC_Os06g48330.1	6
740	LOC_Os06g51010.1	6
740	LOC_Os10g36670.1	10
741	LOC_Os03g08800.1	3
741	LOC_Os10g23204.1	10
742	LOC_Os03g15040.1	3
742	LOC_Os04g04400.1	4
743	LOC_Os03g44810.1	3
743	LOC_Os09g34990.1	9
744	LOC_Os03g29250.1	3
744	LOC_Os07g42330.1	7
745	LOC_Os04g21950.1	4
745	LOC_Os04g51560.1	4
746	LOC_Os02g47060.1	2
746	LOC_Os04g50920.1	4
747	LOC_Os01g56780.1	1
747	LOC_Os12g35030.1	12
748	LOC_Os12g06620.1	12
748	LOC_Os12g43100.1	12
749	LOC_Os01g03420.1	1
749	LOC_Os01g55640.1	1
750	LOC_Os01g54580.1	1
750	LOC_Os06g05980.1	6
751	LOC_Os02g46320.1	2
751	LOC_Os07g07010.1	7
752	LOC_Os06g07914.1	6
752	LOC_Os06g08014.1	6
753	LOC_Os06g07932.1	6
753	LOC_Os06g08032.1	6
754	LOC_Os06g07941.1	6
754	LOC_Os06g08041.1	6
755	LOC_Os06g14390.1	6
755	LOC_Os06g14400.1	6
756	LOC_Os01g35230.1	1
756	LOC_Os08g30150.1	8
757	LOC_Os02g47320.1	2
757	LOC_Os04g51270.1	4
758	LOC_Os01g45910.1	1
758	LOC_Os02g11740.1	2
759	LOC_Os01g61240.1	1
759	LOC_Os03g18454.1	3
760	LOC_Os01g04210.1	1
760	LOC_Os01g04220.1	1
761	LOC_Os02g22160.1	2
761	LOC_Os03g52120.1	3
762	LOC_Os01g65490.1	1
762	LOC_Os10g08280.1	10
763	LOC_Os03g44580.1	3
763	LOC_Os07g06490.1	7
764	LOC_Os02g54000.1	2
764	LOC_Os08g08200.1	8
765	LOC_Os01g72430.1	1
765	LOC_Os01g72460.1	1
766	LOC_Os03g18600.1	3
766	LOC_Os05g39580.1	5
767	LOC_Os03g27350.1	3
767	LOC_Os04g58560.1	4
768	LOC_Os02g54254.1	2
768	LOC_Os07g40620.1	7
769	LOC_Os01g53910.1	1
769	LOC_Os06g46372.1	6
770	LOC_Os06g45860.1	6
770	LOC_Os09g38777.1	9
771	LOC_Os11g38190.1	11
771	LOC_Os11g38250.1	11
772	LOC_Os03g56781.1	3
772	LOC_Os11g24940.1	11
773	LOC_Os02g38770.1	2
773	LOC_Os03g56770.1	3
774	LOC_Os04g08110.1	4
774	LOC_Os04g08240.1	4
775	LOC_Os12g23460.1	12
775	LOC_Os12g23670.1	12
776	LOC_Os02g38508.1	2
776	LOC_Os02g38598.1	2
777	LOC_Os03g56720.1	3
777	LOC_Os03g56760.1	3
778	LOC_Os04g40920.1	4
778	LOC_Os08g27540.1	8
779	LOC_Os05g49510.1	5
779	LOC_Os12g23450.1	12
780	LOC_Os06g13490.1	6
780	LOC_Os06g13520.1	6
781	LOC_Os04g57070.1	4
781	LOC_Os06g21760.1	6
782	LOC_Os02g44370.1	2
782	LOC_Os10g40390.1	10
783	LOC_Os01g45860.1	1
783	LOC_Os03g49990.1	3
784	LOC_Os11g04590.1	11
784	LOC_Os12g04380.1	12
785	LOC_Os04g46860.1	4
785	LOC_Os06g01620.1	6
786	LOC_Os11g04570.1	11
786	LOC_Os12g04370.1	12
787	LOC_Os01g65900.1	1
787	LOC_Os07g36170.1	7
788	LOC_Os11g04400.1	11
788	LOC_Os12g04200.1	12
789	LOC_Os04g50060.1	4
789	LOC_Os07g38030.1	7
790	LOC_Os11g47900.1	11
790	LOC_Os12g38490.1	12
791	LOC_Os11g47870.1	11
791	LOC_Os11g47890.1	11
792	LOC_Os01g62460.1	1
792	LOC_Os11g47920.1	11
793	LOC_Os03g14520.1	3
793	LOC_Os10g08879.1	10
794	LOC_Os05g08370.1	5
794	LOC_Os09g25490.1	9
795	LOC_Os01g73850.1	1
795	LOC_Os05g05870.1	5
796	LOC_Os01g43460.1	1
796	LOC_Os05g50770.1	5
797	LOC_Os03g05390.1	3
797	LOC_Os10g39980.1	10
798	LOC_Os05g05980.1	5
798	LOC_Os07g01450.1	7
799	LOC_Os06g10520.1	6
799	LOC_Os09g36270.1	9
800	LOC_Os06g22670.1	6
800	LOC_Os12g41210.1	12
801	LOC_Os11g41130.1	11
801	LOC_Os12g31640.1	12
802	LOC_Os01g55900.1	1
802	LOC_Os10g40650.1	10
803	LOC_Os01g73020.1	1
803	LOC_Os10g33910.1	10
804	LOC_Os04g56760.1	4
804	LOC_Os05g30410.1	5
805	LOC_Os03g63700.1	3
805	LOC_Os11g04420.1	11
806	LOC_Os10g35280.1	10
806	LOC_Os12g06610.1	12
807	LOC_Os04g56440.1	4
807	LOC_Os08g39970.1	8
808	LOC_Os02g52430.1	2
808	LOC_Os02g52450.1	2
809	LOC_Os11g03580.1	11
809	LOC_Os12g03350.1	12
810	LOC_Os03g47022.1	3
810	LOC_Os03g47042.1	3
811	LOC_Os03g38010.1	3
811	LOC_Os08g06600.1	8
812	LOC_Os02g14290.1	2
812	LOC_Os04g51080.1	4
813	LOC_Os03g06090.1	3
813	LOC_Os06g02580.1	6
814	LOC_Os01g62820.1	1
814	LOC_Os01g63940.1	1
815	LOC_Os03g62870.1	3
815	LOC_Os06g48230.1	6
816	LOC_Os05g06490.1	5
816	LOC_Os07g29420.1	7
817	LOC_Os04g08320.1	4
817	LOC_Os06g41590.1	6
818	LOC_Os03g22620.1	3
818	LOC_Os03g24650.1	3
819	LOC_Os04g37710.1	4
819	LOC_Os07g48770.1	7
820	LOC_Os07g43020.1	7
820	LOC_Os10g30300.1	10
821	LOC_Os03g63500.1	3
821	LOC_Os08g16480.1	8
822	LOC_Os02g48350.1	2
822	LOC_Os06g22080.1	6
823	LOC_Os01g10290.1	1
823	LOC_Os10g41110.1	10
824	LOC_Os04g41990.1	4
824	LOC_Os12g32210.1	12
825	LOC_Os07g01880.1	7
825	LOC_Os12g38970.1	12
826	LOC_Os05g06840.1	5
826	LOC_Os08g36330.1	8
827	LOC_Os08g25070.1	8
827	LOC_Os11g03750.1	11
828	LOC_Os03g43820.1	3
828	LOC_Os10g10630.1	10
829	LOC_Os03g01240.1	3
829	LOC_Os10g40780.1	10
830	LOC_Os02g15870.1	2
830	LOC_Os12g32230.1	12
831	LOC_Os03g03650.1	3
831	LOC_Os12g13950.1	12
832	LOC_Os02g06320.1	2
832	LOC_Os09g36140.1	9
833	LOC_Os05g13330.1	5
833	LOC_Os10g38030.1	10
834	LOC_Os03g62110.1	3
834	LOC_Os04g35060.1	4
835	LOC_Os01g33020.1	1
835	LOC_Os07g27150.1	7
836	LOC_Os05g03820.1	5
836	LOC_Os07g27790.1	7
837	LOC_Os03g14380.1	3
837	LOC_Os10g07994.1	10
838	LOC_Os02g36550.1	2
838	LOC_Os08g07880.1	8
839	LOC_Os03g30460.1	3
839	LOC_Os10g34680.1	10
840	LOC_Os01g73570.1	1
840	LOC_Os02g55980.1	2
841	LOC_Os09g36020.1	9
841	LOC_Os11g44790.1	11
842	LOC_Os11g04520.1	11
842	LOC_Os12g04290.1	12
843	LOC_Os06g11020.1	6
843	LOC_Os07g19030.1	7
844	LOC_Os07g22700.1	7
844	LOC_Os07g45300.1	7
845	LOC_Os01g11590.1	1
845	LOC_Os03g24830.1	3
846	LOC_Os08g06050.1	8
846	LOC_Os12g42760.1	12
847	LOC_Os08g25140.1	8
847	LOC_Os09g07320.1	9
848	LOC_Os08g38040.1	8
848	LOC_Os12g20420.1	12
849	LOC_Os02g51330.1	2
849	LOC_Os07g48720.1	7
850	LOC_Os03g25260.1	3
850	LOC_Os10g37640.1	10
851	LOC_Os03g59680.1	3
851	LOC_Os12g37430.1	12
852	LOC_Os04g41150.1	4
852	LOC_Os09g11520.1	9
853	LOC_Os04g44740.1	4
853	LOC_Os07g37990.1	7
854	LOC_Os02g53150.1	2
854	LOC_Os08g36450.1	8
855	LOC_Os03g63520.1	3
855	LOC_Os05g09550.1	5
856	LOC_Os03g09900.1	3
856	LOC_Os08g41280.1	8
857	LOC_Os03g09850.1	3
857	LOC_Os09g32470.1	9
858	LOC_Os02g12760.1	2
858	LOC_Os11g42940.1	11
859	LOC_Os04g35680.1	4
859	LOC_Os05g36360.1	5
860	LOC_Os01g04030.1	1
860	LOC_Os09g38370.1	9
861	LOC_Os06g02850.1	6
861	LOC_Os06g02960.1	6
862	LOC_Os04g05360.1	4
862	LOC_Os04g06500.1	4
863	LOC_Os01g05020.1	1
863	LOC_Os01g05040.1	1
864	LOC_Os03g58740.1	3
864	LOC_Os05g43050.1	5
865	LOC_Os08g06730.1	8
865	LOC_Os08g06740.1	8
866	LOC_Os01g65720.1	1
866	LOC_Os12g21789.1	12
867	LOC_Os02g40000.1	2
867	LOC_Os04g42500.1	4
868	LOC_Os02g10000.1	2
868	LOC_Os02g44260.1	2
869	LOC_Os01g46020.1	1
869	LOC_Os05g28010.1	5
870	LOC_Os04g33420.1	4
870	LOC_Os04g33440.1	4
871	LOC_Os02g48670.1	2
871	LOC_Os09g31190.1	9
872	LOC_Os01g49150.1	1
872	LOC_Os05g48030.1	5
873	LOC_Os04g52270.1	4
873	LOC_Os04g55200.1	4
874	LOC_Os02g26700.1	2
874	LOC_Os04g37580.1	4
875	LOC_Os01g31580.1	1
875	LOC_Os09g35620.1	9
876	LOC_Os02g05900.1	2
876	LOC_Os06g49060.1	6
877	LOC_Os03g55890.1	3
877	LOC_Os07g03140.1	7
878	LOC_Os01g23590.1	1
878	LOC_Os05g06470.1	5
879	LOC_Os04g33690.1	4
879	LOC_Os05g37120.1	5
880	LOC_Os03g18910.1	3
880	LOC_Os07g49080.1	7
881	LOC_Os01g54180.1	1
881	LOC_Os05g27120.1	5
882	LOC_Os01g51980.1	1
882	LOC_Os01g52010.1	1
883	LOC_Os01g07500.1	1
883	LOC_Os05g07720.1	5
884	LOC_Os07g16950.1	7
884	LOC_Os07g17040.1	7
885	LOC_Os02g26850.1	2
885	LOC_Os06g06410.1	6
886	LOC_Os03g19920.1	3
886	LOC_Os04g49870.1	4
887	LOC_Os03g53610.1	3
887	LOC_Os06g23350.1	6
888	LOC_Os03g06360.1	3
888	LOC_Os03g53620.1	3
889	LOC_Os01g50730.1	1
889	LOC_Os07g48890.1	7
890	LOC_Os06g44800.1	6
890	LOC_Os11g39660.1	11
891	LOC_Os08g20290.1	8
891	LOC_Os12g26020.1	12
892	LOC_Os02g32650.1	2
892	LOC_Os04g33450.1	4
893	LOC_Os04g08764.1	4
893	LOC_Os10g27090.1	10
894	LOC_Os03g33590.1	3
894	LOC_Os07g39900.1	7
895	LOC_Os04g57790.1	4
895	LOC_Os05g09650.1	5
896	LOC_Os05g34290.1	5
896	LOC_Os06g01260.1	6
897	LOC_Os03g10930.1	3
897	LOC_Os04g24520.1	4
898	LOC_Os01g26896.1	1
898	LOC_Os01g27100.1	1
899	LOC_Os01g66580.1	1
899	LOC_Os04g32350.1	4
900	LOC_Os04g44730.1	4
900	LOC_Os10g35480.1	10
901	LOC_Os03g60920.1	3
901	LOC_Os12g41830.1	12
902	LOC_Os02g01110.1	2
902	LOC_Os02g55120.1	2
903	LOC_Os02g43750.1	2
903	LOC_Os03g32590.1	3
904	LOC_Os03g02170.1	3
904	LOC_Os10g36830.1	10
905	LOC_Os01g63310.1	1
905	LOC_Os05g37800.1	5
906	LOC_Os02g50360.1	2
906	LOC_Os08g01180.1	8
907	LOC_Os03g50870.1	3
907	LOC_Os04g50860.1	4
908	LOC_Os03g55850.1	3
908	LOC_Os05g49170.1	5
909	LOC_Os05g49470.1	5
909	LOC_Os08g06360.1	8
910	LOC_Os03g02380.1	3
910	LOC_Os10g37520.1	10
911	LOC_Os02g11000.1	2
911	LOC_Os06g39900.1	6
912	LOC_Os07g07020.1	7
912	LOC_Os10g41450.1	10
913	LOC_Os01g54670.1	1
913	LOC_Os05g13440.1	5
914	LOC_Os09g04280.1	9
914	LOC_Os12g16130.1	12
915	LOC_Os01g18650.1	1
915	LOC_Os05g12780.1	5
916	LOC_Os01g14190.1	1
916	LOC_Os04g42810.1	4
917	LOC_Os04g45850.1	4
917	LOC_Os08g30270.1	8
918	LOC_Os05g28270.1	5
918	LOC_Os12g16490.1	12
919	LOC_Os04g15910.1	4
919	LOC_Os06g02090.1	6
920	LOC_Os04g01130.1	4
920	LOC_Os11g34300.1	11
921	LOC_Os03g50040.1	3
921	LOC_Os05g39650.1	5
922	LOC_Os03g62670.1	3
922	LOC_Os06g06040.1	6
923	LOC_Os04g47680.1	4
923	LOC_Os09g15480.1	9
924	LOC_Os01g01307.1	1
924	LOC_Os05g01262.1	5
925	LOC_Os07g41439.1	7
925	LOC_Os07g41448.1	7
926	LOC_Os05g05940.1	5
926	LOC_Os07g47510.1	7
927	LOC_Os07g01480.1	7
927	LOC_Os07g36080.1	7
928	LOC_Os03g14720.1	3
928	LOC_Os10g10990.1	10
929	LOC_Os01g22870.1	1
929	LOC_Os05g06700.1	5
930	LOC_Os08g34120.1	8
930	LOC_Os09g24970.1	9
931	LOC_Os11g03760.1	11
931	LOC_Os12g03500.1	12
932	LOC_Os07g23540.1	7
932	LOC_Os12g06230.1	12
933	LOC_Os03g31560.1	3
933	LOC_Os07g02230.1	7
934	LOC_Os02g19280.1	2
934	LOC_Os12g32690.1	12
935	LOC_Os02g22280.1	2
935	LOC_Os12g23030.1	12
936	LOC_Os01g44200.1	1
936	LOC_Os02g24780.1	2
937	LOC_Os04g03750.1	4
937	LOC_Os08g41070.1	8
938	LOC_Os06g29550.1	6
938	LOC_Os08g20520.1	8
939	LOC_Os04g24140.1	4
939	LOC_Os07g08030.1	7
940	LOC_Os08g36750.1	8
940	LOC_Os09g28220.1	9
941	LOC_Os01g62040.1	1
941	LOC_Os07g08170.1	7
942	LOC_Os02g04800.1	2
942	LOC_Os06g48960.1	6
943	LOC_Os01g04110.1	1
943	LOC_Os08g37480.1	8
944	LOC_Os01g37832.1	1
944	LOC_Os03g58130.1	3
945	LOC_Os01g07780.1	1
945	LOC_Os05g07890.1	5
946	LOC_Os03g03980.1	3
946	LOC_Os04g47370.1	4
947	LOC_Os02g33230.1	2
947	LOC_Os04g33770.1	4
948	LOC_Os05g10980.1	5
948	LOC_Os07g38600.1	7
949	LOC_Os03g56610.1	3
949	LOC_Os04g42340.1	4
950	LOC_Os06g07480.1	6
950	LOC_Os11g28350.1	11
951	LOC_Os10g25030.1	10
951	LOC_Os10g25040.1	10
952	LOC_Os03g22370.1	3
952	LOC_Os07g47640.1	7
953	LOC_Os02g27110.1	2
953	LOC_Os08g02350.1	8
954	LOC_Os08g05200.1	8
954	LOC_Os12g13490.1	12
955	LOC_Os03g29830.1	3
955	LOC_Os07g41660.1	7
956	LOC_Os01g64990.1	1
956	LOC_Os02g46350.1	2
957	LOC_Os03g32490.1	3
957	LOC_Os05g46250.1	5
958	LOC_Os12g01570.1	12
958	LOC_Os12g44180.1	12
959	LOC_Os04g31924.1	4
959	LOC_Os12g29950.1	12
960	LOC_Os05g07930.1	5
960	LOC_Os10g38770.1	10
961	LOC_Os04g33940.1	4
961	LOC_Os09g36982.1	9
962	LOC_Os05g04120.1	5
962	LOC_Os06g36450.1	6
963	LOC_Os03g50070.1	3
963	LOC_Os04g01510.1	4
964	LOC_Os04g53310.1	4
964	LOC_Os08g09230.1	8
965	LOC_Os04g33280.1	4
965	LOC_Os09g26580.1	9
966	LOC_Os01g56680.1	1
966	LOC_Os05g43310.1	5
967	LOC_Os01g24480.1	1
967	LOC_Os11g40590.1	11
968	LOC_Os03g43240.1	3
968	LOC_Os08g20885.1	8
969	LOC_Os03g08770.1	3
969	LOC_Os03g37580.1	3
970	LOC_Os01g55050.1	1
970	LOC_Os05g07730.1	5
971	LOC_Os01g48220.1	1
971	LOC_Os05g48760.1	5
972	LOC_Os04g22860.1	4
972	LOC_Os05g18774.1	5
973	LOC_Os03g40650.1	3
973	LOC_Os12g38620.1	12
974	LOC_Os11g03590.1	11
974	LOC_Os12g03360.1	12
975	LOC_Os07g41920.1	7
975	LOC_Os09g20150.1	9
976	LOC_Os07g41910.1	7
976	LOC_Os07g42040.1	7
977	LOC_Os04g10260.1	4
977	LOC_Os09g34880.1	9
978	LOC_Os01g04620.1	1
978	LOC_Os05g44130.1	5
979	LOC_Os07g17520.1	7
979	LOC_Os07g18670.1	7
980	LOC_Os02g52230.1	2
980	LOC_Os03g15880.1	3
981	LOC_Os01g36900.1	1
981	LOC_Os11g28440.1	11
982	LOC_Os04g55190.1	4
982	LOC_Os06g39480.1	6
983	LOC_Os01g14170.1	1
983	LOC_Os01g14180.1	1
984	LOC_Os01g13810.1	1
984	LOC_Os06g20310.1	6
985	LOC_Os12g34440.1	12
985	LOC_Os12g39710.1	12
986	LOC_Os01g09340.1	1
986	LOC_Os01g09420.1	1
987	LOC_Os03g40040.1	3
987	LOC_Os12g07440.1	12
988	LOC_Os02g39550.1	2
988	LOC_Os04g41950.1	4
989	LOC_Os04g05070.1	4
989	LOC_Os05g02450.1	5
990	LOC_Os03g44520.1	3
990	LOC_Os07g06460.1	7
991	LOC_Os11g04950.1	11
991	LOC_Os12g04940.1	12
992	LOC_Os03g19090.1	3
992	LOC_Os11g44920.1	11
993	LOC_Os01g72190.1	1
993	LOC_Os05g31690.1	5
994	LOC_Os05g33730.1	5
994	LOC_Os07g44850.1	7
995	LOC_Os07g41590.1	7
995	LOC_Os07g44890.1	7
996	LOC_Os08g37040.1	8
996	LOC_Os09g28640.1	9
997	LOC_Os01g06220.1	1
997	LOC_Os03g57640.1	3
998	LOC_Os07g34370.1	7
998	LOC_Os09g28650.1	9
[truncated: 20,002 more rows]
